# Supplementary material for: A machine learning approach to brain epigenetic analysis reveals kinases associated with Alzheimer’s disease
Source: Nat Commun. 2021 Jul 22;12:4472. doi: 10.1038/s41467-021-24710-8 (PMC8298578; doi:10.1038/s41467-021-24710-8)
Supplement: Supplementary file 4 — Supplementary Data 1–11 [file 41467_2021_24710_MOESM4_ESM.xlsx]

## Sheet: Supplementary Data 1
Supplementary Data 1. Genes overlapped with the top 100 loci predicted by EWASplus to have the highest overall prediction scores for AD.
hgnc_symbol	chromosome_name	strand	start_position	end_position	description	corresponding Cpg position	Beta-amyloid	Braak Staging	CERAD	Cognitive Decline Tracjectory	Global Pathology	Neurofibrillary Tangles
HOXA-AS2	7	1	27147396	27173921	HOXA cluster antisense RNA 2 [Source:HGNC Symbol;Acc:43745]	chr7:27148225;chr7:27162294	6.947	5.037	3.799	4.495	4.612	7.424
HOXA3	7	-1	27145803	27192200	homeobox A3 [Source:HGNC Symbol;Acc:5104]	chr7:27148225;chr7:27162294;chr7:27179159	6.947	5.037	4.894	4.602	4.612	7.424
TNS3	7	-1	47314752	47622156	tensin 3 [Source:HGNC Symbol;Acc:21616]	chr7:47367933	4.008	4.736	5.251	4.254	5.278	5.21
SIX5	19	-1	46268043	46272484	SIX homeobox 5 [Source:HGNC Symbol;Acc:10891]	chr19:46270392	4.462	4.447	6.311	4.362	4.937	3.727
DMPK	19	-1	46272975	46285810	dystrophia myotonica-protein kinase [Source:HGNC Symbol;Acc:2933]	chr19:46270392	4.462	4.447	6.311	4.362	4.937	3.727
DEF6	6	1	35265595	35289548	differentially expressed in FDCP 6 homolog (mouse) [Source:HGNC Symbol;Acc:2760]	chr6:35286078	5.141	5.947	4.497	3.731	3.762	5.072
SLC44A2	19	1	10713133	10755235	solute carrier family 44 (choline transporter), member 2 [Source:HGNC Symbol;Acc:17292]	chr19:10736075	4.13	5.977	3.387	4.047	4.4	5.845
RGS3	9	1	116207011	116360018	regulator of G-protein signaling 3 [Source:HGNC Symbol;Acc:9999]	chr9:116225986	3.408	4.977	4.253	3.63	5.307	5.893
LINC01135	1	1	59250823	59365384	long intergenic non-protein coding RNA 1135 [Source:HGNC Symbol;Acc:49450]	chr1:59280358	3.065	6.248	3.973	5.179	5.13	3.755
MIR1470	19	1	15560359	15560419	microRNA 1470 [Source:HGNC Symbol;Acc:35379]	chr19:15563592	6.579	4.549	3.132	3.849	4.009	5.215
WIZ	19	-1	15532319	15560762	widely interspaced zinc finger motifs [Source:HGNC Symbol;Acc:30917]	chr19:15563592	6.579	4.549	3.132	3.849	4.009	5.215
RASAL3	19	-1	15562435	15575382	RAS protein activator like 3 [Source:HGNC Symbol;Acc:26129]	chr19:15563592	6.579	4.549	3.132	3.849	4.009	5.215
PRKAG2	7	-1	151253197	151574210	protein kinase, AMP-activated, gamma 2 non-catalytic subunit [Source:HGNC Symbol;Acc:9386]	chr7:151433271;chr7:151451482	5.947	4.432	4.265	4.739	4.743	4.814
ATG16L2	11	1	72525353	72554719	autophagy related 16-like 2 (S. cerevisiae) [Source:HGNC Symbol;Acc:25464]	chr11:72532869	4.248	5.281	4.932	3.833	3.504	4.568
BCL3	19	1	45250962	45263301	B-cell CLL/lymphoma 3 [Source:HGNC Symbol;Acc:998]	chr19:45261558	4.082	4.322	3.471	5.321	4.488	4.567
RHOB	2	1	20646835	20649200	ras homolog family member B [Source:HGNC Symbol;Acc:668]	chr2:20647987	5.119	3.503	5.812	5.906	2.932	2.935
ALPK3	15	1	85359911	85416713	alpha-kinase 3 [Source:HGNC Symbol;Acc:17574]	chr15:85360974	4.464	4.484	4.703	2.135	4.49	5.822
TCEB1P28	19	1	2538108	2538786	transcription elongation factor B (SIII), polypeptide 1 pseudogene 28 [Source:HGNC Symbol;Acc:49169]	chr19:2540737	2.962	4.619	5.148	3.555	4.925	4.841
GNG7	19	-1	2511217	2702707	guanine nucleotide binding protein (G protein), gamma 7 [Source:HGNC Symbol;Acc:4410]	chr19:2540737;chr19:2602600	3.22	4.619	5.148	4.366	4.925	4.841
MAP4K1	19	-1	39078281	39109522	mitogen-activated protein kinase kinase kinase kinase 1 [Source:HGNC Symbol;Acc:6863]	chr19:39087030	2.067	6.646	2.638	5.717	3.733	4.887
RHOF	12	-1	122215664	122241309	ras homolog family member F (in filopodia) [Source:HGNC Symbol;Acc:15703]	chr12:122235124	2.903	2.862	3.239	5.708	5.762	5.207
CD37	19	1	49838428	49846592	CD37 molecule [Source:HGNC Symbol;Acc:1666]	chr19:49842737	4.731	3.967	4.557	4.155	3.722	4.51
TEAD2	19	-1	49843852	49865714	TEA domain family member 2 [Source:HGNC Symbol;Acc:11715]	chr19:49842737	4.731	3.967	4.557	4.155	3.722	4.51
PLEKHG2	19	1	39903225	39919054	pleckstrin homology domain containing, family G (with RhoGef domain) member 2 [Source:HGNC Symbol;Acc:29515]	chr19:39919122	3.745	5.092	4.225	4.271	4.638	3.649
RPS16	19	-1	39923847	39926588	ribosomal protein S16 [Source:HGNC Symbol;Acc:10396]	chr19:39919122	3.745	5.092	4.225	4.271	4.638	3.649
ITPRIPL2	16	1	19125254	19132946	inositol 1,4,5-trisphosphate receptor interacting protein-like 2 [Source:HGNC Symbol;Acc:27257]	chr16:19126223	4.798	3.996	4.681	5.555	2.693	3.83
PLCB2	15	-1	40570377	40600136	phospholipase C, beta 2 [Source:HGNC Symbol;Acc:9055]	chr15:40583644	5.061	5.505	3.499	3.268	3.219	4.988
HOXA-AS3	7	1	27169596	27195542	HOXA cluster antisense RNA 3 [Source:HGNC Symbol;Acc:43748]	chr7:27179159	3.458	4.719	4.894	4.602	3.091	4.606
HOXA5	7	-1	27180671	27183287	homeobox A5 [Source:HGNC Symbol;Acc:5106]	chr7:27179159	3.458	4.719	4.894	4.602	3.091	4.606
MAGI1	3	-1	65339200	66024509	membrane associated guanylate kinase, WW and PDZ domain containing 1 [Source:HGNC Symbol;Acc:946]	chr3:66022461	7.424	5.048	3.908	2.894	3.106	2.862
PBX1	1	1	164524821	164868533	pre-B-cell leukemia homeobox 1 [Source:HGNC Symbol;Acc:8632]	chr1:164545627	4.577	4.839	3.452	3.52	3.835	4.974
IRF2BPL	14	-1	77490888	77495034	interferon regulatory factor 2 binding protein-like [Source:HGNC Symbol;Acc:14282]	chr14:77492665	3.43	3.368	3.386	6.146	4.263	4.557
RGS14	5	1	176784838	176799602	regulator of G-protein signaling 14 [Source:HGNC Symbol;Acc:9996]	chr5:176794088	3.746	3.952	3.276	3.419	5.338	5.22
NHSL1	6	-1	138743180	139013708	NHS-like 1 [Source:HGNC Symbol;Acc:21021]	chr6:138866887	4.721	4.445	3.63	3.292	5.669	3.038
KCNK7	11	-1	65360326	65363467	potassium channel, subfamily K, member 7 [Source:HGNC Symbol;Acc:6282]	chr11:65359613	3.349	6.027	4.045	2.815	4.451	3.929
EHBP1L1	11	1	65343509	65360121	EH domain binding protein 1-like 1 [Source:HGNC Symbol;Acc:30682]	chr11:65359613	3.349	6.027	4.045	2.815	4.451	3.929
RPL32P1	6	1	33047228	33047637	ribosomal protein L32 pseudogene 1 [Source:HGNC Symbol;Acc:10339]	chr6:33048653	3.885	4.971	3.584	4.271	3.095	4.754
HLA-DPA1	6	-1	33032346	33048552	major histocompatibility complex, class II, DP alpha 1 [Source:HGNC Symbol;Acc:4938]	chr6:33048653	3.885	4.971	3.584	4.271	3.095	4.754
HLA-DPB1	6	1	33043703	33054978	major histocompatibility complex, class II, DP beta 1 [Source:HGNC Symbol;Acc:4940]	chr6:33048653	3.885	4.971	3.584	4.271	3.095	4.754
NFIX	19	1	13106422	13209610	nuclear factor I/X (CCAAT-binding transcription factor) [Source:HGNC Symbol;Acc:7788]	chr19:13129355	3.989	4.003	3.865	2.838	6.063	3.792
DAB2IP	9	1	124329336	124547809	DAB2 interacting protein [Source:HGNC Symbol;Acc:17294]	chr9:124505930	3.232	3.279	3.688	4.892	4.138	5.234
MAFK	7	1	1570350	1582679	v-maf avian musculoaponeurotic fibrosarcoma oncogene homolog K [Source:HGNC Symbol;Acc:6782]	chr7:1577016	4.118	3.075	2.481	4.663	4.737	5.269
TMEM184A	7	-1	1581871	1600457	transmembrane protein 184A [Source:HGNC Symbol;Acc:28797]	chr7:1577016	4.118	3.075	2.481	4.663	4.737	5.269
CRELD1	3	1	9975506	9987097	cysteine-rich with EGF-like domains 1 [Source:HGNC Symbol;Acc:14630]	chr3:9988662	2.579	6.311	3.019	3.924	3.556	4.82
PRRT3	3	-1	9987226	9994078	proline-rich transmembrane protein 3 [Source:HGNC Symbol;Acc:26591]	chr3:9988662	2.579	6.311	3.019	3.924	3.556	4.82
PRRT3-AS1	3	1	9989088	9996471	PRRT3 antisense RNA 1 [Source:HGNC Symbol;Acc:41151]	chr3:9988662	2.579	6.311	3.019	3.924	3.556	4.82
PITPNC1	17	1	65373575	65693372	phosphatidylinositol transfer protein, cytoplasmic 1 [Source:HGNC Symbol;Acc:21045]	chr17:65525235	3.238	3.973	4.802	3.894	4.405	3.861
LRBA	4	-1	151185594	151936879	LPS-responsive vesicle trafficking, beach and anchor containing [Source:HGNC Symbol;Acc:1742]	chr4:151501188	2.634	4.776	3.509	4.434	3.226	5.579
MAB21L2	4	1	151503077	151505843	mab-21-like 2 (C. elegans) [Source:HGNC Symbol;Acc:6758]	chr4:151501188	2.634	4.776	3.509	4.434	3.226	5.579
CECR1	22	-1	17660194	17702879	cat eye syndrome chromosome region, candidate 1 [Source:HGNC Symbol;Acc:1839]	chr22:17679715	5.933	3.244	3.402	2.506	4.55	4.414
TTYH3	7	1	2671585	2704436	tweety family member 3 [Source:HGNC Symbol;Acc:22222]	chr7:2681400	4.106	3.417	4.022	5.008	4.105	3.261
GCNT2	6	1	10492456	10629601	glucosaminyl (N-acetyl) transferase 2, I-branching enzyme (I blood group) [Source:HGNC Symbol;Acc:4204]	chr6:10556147	3.835	2.953	4.12	3.975	4.074	4.937
CIDEB	14	-1	24774302	24780636	cell death-inducing DFFA-like effector b [Source:HGNC Symbol;Acc:1977]	chr14:24785571	5.632	3.013	3.088	3.782	4.061	4.262
LTB4R2	14	1	24774940	24781259	leukotriene B4 receptor 2 [Source:HGNC Symbol;Acc:19260]	chr14:24785571	5.632	3.013	3.088	3.782	4.061	4.262
LTB4R	14	1	24780656	24787242	leukotriene B4 receptor [Source:HGNC Symbol;Acc:6713]	chr14:24785571	5.632	3.013	3.088	3.782	4.061	4.262
ADCY4	14	-1	24787555	24804299	adenylate cyclase 4 [Source:HGNC Symbol;Acc:235]	chr14:24785571	5.632	3.013	3.088	3.782	4.061	4.262
AGAP2	12	-1	58118980	58135940	ArfGAP with GTPase domain, ankyrin repeat and PH domain 2 [Source:HGNC Symbol;Acc:16921]	chr12:58120451	3.442	3.865	4.743	4.449	3.281	4.048
AGAP2-AS1	12	1	58120054	58122139	AGAP2 antisense RNA 1 [Source:HGNC Symbol;Acc:48633]	chr12:58120451	3.442	3.865	4.743	4.449	3.281	4.048
RARA	17	1	38465444	38513094	retinoic acid receptor, alpha [Source:HGNC Symbol;Acc:9864]	chr17:38473166	2.007	5.106	3.2	4.593	4.646	4.24
RN7SL295P	5	1	159718795	159719067	RNA, 7SL, cytoplasmic 295, pseudogene [Source:HGNC Symbol;Acc:46311]	chr5:159714646	4.701	3.37	3.596	3.909	3.93	4.252
CCNJL	5	-1	159678659	159772403	cyclin J-like [Source:HGNC Symbol;Acc:25876]	chr5:159714646	4.701	3.37	3.596	3.909	3.93	4.252
SIDT2	11	1	117049449	117068160	SID1 transmembrane family, member 2 [Source:HGNC Symbol;Acc:24272]	chr11:117069849	4.038	5.03	2.233	3.678	4.497	4.255
TAGLN	11	1	117070037	117075498	transgelin [Source:HGNC Symbol;Acc:11553]	chr11:117069849	4.038	5.03	2.233	3.678	4.497	4.255
MYO1G	7	-1	45002261	45018697	myosin IG [Source:HGNC Symbol;Acc:13880]	chr7:45002404	3.376	4.982	3.821	4.028	3.556	3.902
LINC00677	14	-1	103587184	103589344	long intergenic non-protein coding RNA 677 [Source:HGNC Symbol;Acc:20121]	chr14:103593633	3.957	4.57	5.078	3.767	2.83	3.411
TNFAIP2	14	1	103589779	103603776	tumor necrosis factor, alpha-induced protein 2 [Source:HGNC Symbol;Acc:11895]	chr14:103593633	3.957	4.57	5.078	3.767	2.83	3.411
MYBPC3	11	-1	47352957	47374253	myosin binding protein C, cardiac [Source:HGNC Symbol;Acc:7551]	chr11:47377044	4.654	4.522	2.659	3.807	2.971	4.946
SPI1	11	-1	47376411	47400127	spleen focus forming virus (SFFV) proviral integration oncogene [Source:HGNC Symbol;Acc:11241]	chr11:47377044	4.654	4.522	2.659	3.807	2.971	4.946
RAVER1	19	-1	10426888	10444316	ribonucleoprotein, PTB-binding 1 [Source:HGNC Symbol;Acc:30296]	chr19:10445525	2.714	3.533	2.449	5.104	5.304	4.454
ICAM3	19	-1	10444452	10450499	intercellular adhesion molecule 3 [Source:HGNC Symbol;Acc:5346]	chr19:10445525	2.714	3.533	2.449	5.104	5.304	4.454
MIR143HG	5	1	148786252	148808241	MIR143 host gene (non-protein coding) [Source:HGNC Symbol;Acc:42872]	chr5:148810180	3.962	3.217	4.903	4.221	4.466	2.725
MIR143	5	1	148808481	148808586	microRNA 143 [Source:HGNC Symbol;Acc:31530]	chr5:148810180	3.962	3.217	4.903	4.221	4.466	2.725
MIR145	5	1	148809849	148812397	microRNA 145 [Source:HGNC Symbol;Acc:31532]	chr5:148810180	3.962	3.217	4.903	4.221	4.466	2.725
DIXDC1	11	1	111797868	111893308	DIX domain containing 1 [Source:HGNC Symbol;Acc:23695]	chr11:111847575	4.305	3.208	4.092	2.972	5.301	3.537
ZNF385A	12	-1	54762917	54785082	zinc finger protein 385A [Source:HGNC Symbol;Acc:17521]	chr12:54764225	2.965	4.599	4.238	3.24	4.568	3.801
LRFN1	19	-1	39797208	39805976	leucine rich repeat and fibronectin type III domain containing 1 [Source:HGNC Symbol;Acc:29290]	chr19:39799023	3	4.291	5.229	3.261	3.59	4.013
TAOK3	12	-1	118587606	118810750	TAO kinase 3 [Source:HGNC Symbol;Acc:18133]	chr12:118627799	4.956	3.381	4.364	3.418	3.495	3.657
CX3CL1	16	1	57406370	57418960	chemokine (C-X3-C motif) ligand 1 [Source:HGNC Symbol;Acc:10647]	chr16:57406454	2.574	4.273	4.001	4.227	4.422	3.742
ECEL1P2	2	-1	233250460	233252167	endothelin converting enzyme-like 1, pseudogene 2 [Source:HGNC Symbol;Acc:14019]	chr2:233253195	3.921	4.731	3.939	3.555	3.729	3.335
PAPD4	5	1	78907943	78982471	PAP associated domain containing 4 [Source:HGNC Symbol;Acc:26776]	chr5:78985841	2.4	4.056	3.416	3.337	4.258	5.717
CMYA5	5	1	78985700	79096063	cardiomyopathy associated 5 [Source:HGNC Symbol;Acc:14305]	chr5:78985841	2.4	4.056	3.416	3.337	4.258	5.717
ZNF423	16	-1	49521435	49891830	zinc finger protein 423 [Source:HGNC Symbol;Acc:16762]	chr16:49673897	3.782	4.505	3.133	3.261	4.378	4.077
NINJ2	12	-1	673462	772945	ninjurin 2 [Source:HGNC Symbol;Acc:7825]	chr12:679806	2.793	3.829	2.913	3.377	5.743	4.477
NR2F6	19	-1	17342692	17356749	nuclear receptor subfamily 2, group F, member 6 [Source:HGNC Symbol;Acc:7977]	chr19:17354870	2.619	3.75	3.712	3.264	4.987	4.783
HLA-AS1	1	-1	221006105	221053482	HLA antisense RNA 1 [Source:HGNC Symbol;Acc:42509]	chr1:221055524	5.391	4.492	3.191	3.842	3.367	2.78
HLX	1	1	221051699	221058401	H2.0-like homeobox [Source:HGNC Symbol;Acc:4978]	chr1:221055524	5.391	4.492	3.191	3.842	3.367	2.78
RIN3	14	1	92980118	93155339	Ras and Rab interactor 3 [Source:HGNC Symbol;Acc:18751]	chr14:93154173	4.09	5.791	3.129	2.903	2.378	4.694
LINGO3	19	-1	2289774	2308156	leucine rich repeat and Ig domain containing 3 [Source:HGNC Symbol;Acc:21206]	chr19:2291405	3.551	6.044	3.117	4.647	2.336	3.286
BNC2	9	-1	16409501	16870841	basonuclin 2 [Source:HGNC Symbol;Acc:30988]	chr9:16705513	6.383	2.723	4.207	1.965	4.089	3.563
CLDN15	7	-1	100875373	100882101	claudin 15 [Source:HGNC Symbol;Acc:2036]	chr7:100875568	4.178	4.703	3.273	4.327	3.039	3.402
DDAH1	1	-1	85784164	86043933	dimethylarginine dimethylaminohydrolase 1 [Source:HGNC Symbol;Acc:2715]	chr1:86047795	4.74	2.637	4.294	1.985	5.342	3.883
CYR61	1	1	86046444	86049645	cysteine-rich, angiogenic inducer, 61 [Source:HGNC Symbol;Acc:2654]	chr1:86047795	4.74	2.637	4.294	1.985	5.342	3.883
TPM2	9	-1	35681989	35691017	tropomyosin 2 (beta) [Source:HGNC Symbol;Acc:12011]	chr9:35689711	4.431	3.989	3.057	2.713	3.652	4.995
PALM2-AKAP2	9	1	112542589	112934792	PALM2-AKAP2 readthrough [Source:HGNC Symbol;Acc:33529]	chr9:112887765	5.275	4.259	2.717	3.606	3.181	3.773
AKAP2	9	1	112542769	112934792	A kinase (PRKA) anchor protein 2 [Source:HGNC Symbol;Acc:372]	chr9:112887765	5.275	4.259	2.717	3.606	3.181	3.773
MPL	1	1	43803478	43818443	myeloproliferative leukemia virus oncogene [Source:HGNC Symbol;Acc:7217]	chr1:43814393	4.382	3.208	3.632	4.071	3.212	4.301
WWTR1-AS1	3	1	149374807	149379151	WWTR1 antisense RNA 1 [Source:HGNC Symbol;Acc:41035]	chr3:149374761	3.929	4.142	4.334	2.512	4.305	3.57
WWTR1	3	-1	149235022	149454501	WW domain containing transcription regulator 1 [Source:HGNC Symbol;Acc:24042]	chr3:149374761	3.929	4.142	4.334	2.512	4.305	3.57
HSPB7	1	-1	16340523	16346089	heat shock 27kDa protein family, member 7 (cardiovascular) [Source:HGNC Symbol;Acc:5249]	chr1:16344666	3.847	3.21	2.994	3.932	4.166	4.586
CLCNKA	1	1	16345370	16360545	chloride channel, voltage-sensitive Ka [Source:HGNC Symbol;Acc:2026]	chr1:16344666	3.847	3.21	2.994	3.932	4.166	4.586
RIN2	20	1	19867165	19983101	Ras and Rab interactor 2 [Source:HGNC Symbol;Acc:18750]	chr20:19955562	3.601	3.509	4.042	4.061	3.312	4.194
FAM178B	2	-1	97541620	97684175	family with sequence similarity 178, member B [Source:HGNC Symbol;Acc:28036]	chr2:97573264	3.851	3.57	3.009	4.366	3.749	4.16
CUX1	7	1	101458959	101927249	cut-like homeobox 1 [Source:HGNC Symbol;Acc:2557]	chr7:101579929	2.66	5.538	2.889	3.193	3.877	4.468
MYO1F	19	-1	8585674	8642461	myosin IF [Source:HGNC Symbol;Acc:7600]	chr19:8590350	2.824	3.538	3.329	3.498	4.48	4.947
CPEB4	5	1	173315283	173388979	cytoplasmic polyadenylation element binding protein 4 [Source:HGNC Symbol;Acc:21747]	chr5:173317342	4.197	2.373	2.674	5.625	4.6	3.144
SPHK2	19	1	49122548	49133974	sphingosine kinase 2 [Source:HGNC Symbol;Acc:18859]	chr19:49133231	3.724	3.57	2.162	4.339	3.194	5.618
DBP	19	-1	49133287	49140695	D site of albumin promoter (albumin D-box) binding protein [Source:HGNC Symbol;Acc:2697]	chr19:49133231	3.724	3.57	2.162	4.339	3.194	5.618
MAP3K11	11	-1	65365226	65382853	mitogen-activated protein kinase kinase kinase 11 [Source:HGNC Symbol;Acc:6850]	chr11:65374906	3.438	3.619	3.662	3.588	3.341	4.905
NAV2	11	1	19372271	20143144	neuron navigator 2 [Source:HGNC Symbol;Acc:15997]	chr11:19701867	5.016	2.822	3.295	2.64	5.456	3.318
NFIC	19	1	3359561	3469215	nuclear factor I/C (CCAAT-binding transcription factor) [Source:HGNC Symbol;Acc:7786]	chr19:3404752	2.829	3.268	4.431	3.831	4.123	4.033
C7orf50	7	-1	1036622	1177896	chromosome 7 open reading frame 50 [Source:HGNC Symbol;Acc:22421]	chr7:1163468	3.531	3.279	3.7	3.915	3.676	4.365
PRKCDBP	11	-1	6340176	6341877	protein kinase C, delta binding protein [Source:HGNC Symbol;Acc:9400]	chr11:6340304	3.491	2.98	3.711	5.752	3.536	2.97
TPRG1-AS1	3	-1	188659504	188665428	TPRG1 antisense RNA 1 [Source:HGNC Symbol;Acc:42391]	chr3:188666022	4.181	3.729	3.174	2.99	2.695	5.573
TPRG1	3	1	188665003	189043093	tumor protein p63 regulated 1 [Source:HGNC Symbol;Acc:24759]	chr3:188666022	4.181	3.729	3.174	2.99	2.695	5.573
PTGIS	20	-1	48120411	48184683	prostaglandin I2 (prostacyclin) synthase [Source:HGNC Symbol;Acc:9603]	chr20:48178949	5.155	3.112	3.557	2.269	4.643	3.597
A4GALT	22	-1	43088127	43117304	alpha 1,4-galactosyltransferase [Source:HGNC Symbol;Acc:18149]	chr22:43084540	3.568	3.761	3.202	3.63	4.696	3.474
C1QTNF6	22	-1	37576207	37595425	C1q and tumor necrosis factor related protein 6 [Source:HGNC Symbol;Acc:14343]	chr22:37584018	3.694	4.48	2.885	3.303	3.801	4.167
MRPL52	14	1	23299088	23304246	mitochondrial ribosomal protein L52 [Source:HGNC Symbol;Acc:16655]	chr14:23307404	1.801	4.42	4.379	2.222	5.356	4.127
MMP14	14	1	23305766	23318236	matrix metallopeptidase 14 (membrane-inserted) [Source:HGNC Symbol;Acc:7160]	chr14:23307404	1.801	4.42	4.379	2.222	5.356	4.127
PLXNA1	3	1	126707437	126756235	plexin A1 [Source:HGNC Symbol;Acc:9099]	chr3:126721118	4.176	5.181	2.897	3.182	3.22	3.644
RNU6-682P	8	1	8753323	8753428	RNA, U6 small nuclear 682, pseudogene [Source:HGNC Symbol;Acc:47645]	chr8:8749925	3.765	4.393	4.093	3.681	3.496	2.85
MFHAS1	8	-1	8640864	8751155	malignant fibrous histiocytoma amplified sequence 1 [Source:HGNC Symbol;Acc:16982]	chr8:8749925	3.765	4.393	4.093	3.681	3.496	2.85
PDLIM2	8	1	22435792	22455538	PDZ and LIM domain 2 (mystique) [Source:HGNC Symbol;Acc:13992]	chr8:22446538	2.672	6.102	2.411	3.856	2.672	4.542

## Sheet: Supplementary Data 2
Supplementary Data 2. Top 60 selected features for Beta-Amyloid (ROS/MAP).
diff(pos-neg)	feature	pvalue	stats	n	source	feature types	Biosample term name	Biosample type
0.158123	genocanyon_score	1.94354e-11	6.7102	4	Genocanyon	Annotation Annotation Scores	N/A	N/A
0.0355484	Lung-H3K27ac	4.58589e-08	5.46666	4	Roadmap	Roadmap	lung	tissue
0.090416	ENCFF692JTJ_WGBS_counts	4.43904e-07	5.0491	4	ENCODE	WGBS	common myeloid progenitor, CD34-positive	primary cell
0.0694525	ENCFF435ETE_WGBS_counts	2.35615e-06	4.7202	4	ENCODE	WGBS	natural killer cell	primary cell
0.0794553	DANN_avg_score	3.07705e-06	4.66561	4	Annotation Scores	DANN	N/A	N/A
0.0552208	HUES64-H3K4me1	7.44768e-06	4.48048	4	Roadmap	Histone ChIP-Seq	HUES64	cell line
0.0324218	H1-hESC-TEAD4	7.37083e-05	3.96399	4	ENCODE	TFBS ChIP-Seq	H1-hESC	cell line
0.0282071	H9-H4K91ac	7.73249e-05	3.95254	4	ENCODE	TFBS ChIP-Seq	H9	cell line
0.000404189	Spleen-H3K27ac	0.000126666	3.83285	4	Roadmap	Histone ChIP-Seq	spleen	tissue
0.0531762	GWAVA_tss_score	0.000201961	3.71655	4	GWAVA	Annotation Annotation Scores	N/A	N/A
0.0362491	H1-H2BK20ac	0.000236733	3.6762	4	Roadmap	Histone ChIP-Seq	H1	cell line
-0.057534	ENCFF601NBW_WGBS_counts	0.000674834	-3.3996	4	ENCODE	WGBS	H1-hESC	cell line
-0.017833	GM12891	0.0639768	-1.85234	4	ENCODE	Dnase-Seq	GM12891	cell line
0.0430787	Monocytes-CD14+_RO01746-H3K4me1	0.189623	1.31169	4	ENCODE	Histone ChIP-Seq	CD14-positive monocyte	primary cell
0.0588327	iPS_DF_19-H3K4me1	4.53656e-07	5.04494	3	Roadmap	Histone ChIP-Seq	IPS DF 19	cell line
0.0630316	Placenta_Amnion-H3K27ac	2.68352e-06	4.69367	3	Roadmap	Histone ChIP-Seq	placenta amnion	tissue
0.0254483	ENCSR080HPT_RNASeq_counts	3.78284e-06	4.62297	3	ENCODE	Total-RNA-Seq	omental fat pad	tissue
0.0373558	Adult_Kidney-H3K4me1	5.04183e-06	4.56304	3	Roadmap	Histone ChIP-Seq	adult kidney	tissue
0.0508492	Fetal_Adrenal_Gland-H3K4me1	7.83877e-06	4.46954	3	Roadmap	Histone ChIP-Seq	fetal adrenal gland	tissue
0.0379766	H1-H2BK12ac	1.18989e-05	4.37943	3	Roadmap	Histone ChIP-Seq	H1	cell line
0.073218	ENCFF451WIY_WGBS_counts	1.48128e-05	4.33145	3	ENCODE	WGBS	CD14-positive monocyte	primary cell
0.0429248	Rectal_Mucosa-H3K4me1	1.60517e-05	4.31374	3	Roadmap	Histone ChIP-Seq	rectal mucosa	tissue
0.0680088	ENCFF774VLD_WGBS_counts	1.66534e-05	4.3056	3	ENCODE	WGBS	B cell	primary cell
0.050399	H9-H3K4me1	0.000171218	3.75809	3	Roadmap	Histone ChIP-Seq	H9	cell line
0.0487355	ENCSR000AFK_RNASeq_counts	0.000247164	3.66518	3	ENCODE	Total-RNA-Seq	thyroid gland	tissue
0.0352844	HUVEC-H3K4me1	0.00027561	3.63721	3	ENCODE	Histone ChIP-Seq	HUVEC	primary cell
0.0866638	GWAVA_unmatched_score	0.000407417	3.53523	3	Annotation Scores	GWAVA	N/A	N/A
0.0321203	H1_BMP4_Derived_Mesendoderm_Cultured_Cells-H3K27ac	0.000485231	3.48878	3	Roadmap	Histone ChIP-Seq	H1 BMP4 Derived Mesendoderm Cultured Cells	cell line
0.0308712	ENCSR900SGE_RNASeq_counts	0.000761396	3.36646	3	ENCODE	Total-RNA-Seq	spleen	tissue
0.0276643	HUVEC	0.00109795	3.26415	3	ENCODE	Dnase-Seq	HUVEC	primary cell
0.0324471	H1-hESC	0.00185832	3.11199	3	ENCODE	Dnase-Seq	H1-hESC	cell line
-0.0275371	K562-XRCC4	0.00278275	-2.99077	3	ENCODE	TFBS ChIP-Seq	K562	cell line
0.0320408	H9-H4K8ac	0.00360759	2.91058	3	Roadmap	Histone ChIP-Seq	H9	cell line
-0.0525656	ENCFF513ITC_WGBS_counts	0.0062778	-2.73291	3	ENCODE	WGBS	heart right ventricle	tissue
0.0243349	H1_BMP4_Derived_Mesendoderm_Cultured_Cells-H2BK5ac	0.00973825	2.58499	3	Roadmap	Histone ChIP-Seq	H1 BMP4 Derived Mesendoderm Cultured Cells	cell line
-0.0356011	ENCFF536RSX_WGBS_counts	0.0100712	-2.57337	3	ENCODE	WGBS	heart left ventricle	tissue
-0.0101529	GM08714-ZNF274	0.0175561	-2.37485	3	ENCODE	TFBS ChIP-Seq	GM08714	cell line
0.0214563	K562-H3K9me1	0.0190959	2.34365	3	ENCODE	Histone ChIP-Seq	K562	cell line
0.0120654	Spleen-H3K4me3	0.0213142	2.30237	3	Roadmap	Histone ChIP-Seq	spleen	tissue
0.0303287	iPS-20b-H3K4me1	0.0273075	2.20709	3	Roadmap	Histone ChIP-Seq	IPS cell line 20b	cell line
-0.0242256	ENCFF801OHX_WGBS_counts	0.0277667	-2.20057	3	ENCODE	WGBS	mesenchymal stem cell	in vitro differentiated cells
-0.0100337	K562-Pol24H8	0.0335763	-2.12512	3	ENCODE	TFBS ChIP-Seq	K562	cell line
0.0369972	Monocytes-CD14+_RO01746-H4K20me1	0.0354436	2.10325	3	ENCODE	Histone ChIP-Seq	CD14-positive monocyte	primary cell
-0.0216239	Neurosphere_Cultured_Cells_Ganglionic_Eminence_Derived-H3K36me3	0.0996556	-1.64653	3	Roadmap	Histone ChIP-Seq	Neurosphere Cultured Cells Ganglionic Eminence Derived	primary cell culture
0.0186638	Fetal_Intestine_Large-H3K27me3	0.109978	1.59829	3	Roadmap	Histone ChIP-Seq	featal large intestine	tissue
-3.87286e-05	IMR90-H2AK9ac	0.122845	-1.54294	3	Roadmap	Histone ChIP-Seq	IMR90	cell line
0.0304894	H1_Derived_Neuronal_Progenitor_Cultured_Cells-H3K27me3	0.180602	1.3389	3	Roadmap	Histone ChIP-Seq	H1 Derived Neuronal Progenitor Cultured Cells	cell line
0.00380255	CD34_Cultured_Cells-H3K4me1	0.263603	1.11792	3	Roadmap	Histone ChIP-Seq	CD34 cultured cells	primary cell
0.0134351	ES-WA7-H3K36me3	0.411661	0.820974	3	Roadmap	Histone ChIP-Seq	ES-WA7	cell line
-0.0201031	Thymus-H3K9me3	0.431441	-0.786728	3	Roadmap	Histone ChIP-Seq	thymus	tissue
-0.00397037	ENCFF560SMW_WGBS_counts	0.512195	-0.655423	3	ENCODE	WGBS	heart	tissue
0.00279709	Aorta-H3K36me3	0.660592	-0.439096	3	Roadmap	Histone ChIP-Seq	aorta	tissue
-0.00702813	H9-H2A.Z	0.805883	0.245741	3	Roadmap	Histone ChIP-Seq	H9	cell line
0.000842168	HSMMtube-H3K9ac	0.832567	0.21141	3	ENCODE	Histone ChIP-Seq	HSMM	cell line
-0.00389505	Aorta-H3K4me1	0.990396	0.012037	3	Roadmap	Histone ChIP-Seq	aorta	tissue
0.0183049	Skeletal_Muscle-H3K27ac	2.83853e-07	5.13386	2	Roadmap	Histone ChIP-Seq	skeletal muscle	tissue
0.0238666	Fetal_Renal_Pelvis_Right	3.30148e-06	4.65111	2	Roadmap	Dnase-Seq	featal right renal pelvis	tissue
0.0405793	Fetal_Muscle_Trunk-H3K4me1	3.66705e-06	4.62941	2	Roadmap	Histone ChIP-Seq	featal muscle trunk	tissue
0.0473523	Adipose_Nuclei-H3K4me1	7.85743e-06	4.46903	2	Roadmap	Histone ChIP-Seq	adipose nuclei	tissue
0.0617572	Placenta_Amnion-H3K4me1	7.96713e-06	4.46607	2	Roadmap	Histone ChIP-Seq	placenta aminion	tissue

## Sheet: Supplementary Data 3
Supplementary Data 3. Top 60 selected features for Braak Staging (ROS/MAP).
diff(pos-neg)	feature	pvalue	stats	n	source	feature types	Biosample term name	Biosample type
0.100476	iPS_DF_19-H3K4me1	2.78962e-20	9.22675	4	Roadmap	Histone ChIP-Seq	iPS DF 19	cell line
0.138759	ENCFF355UVU_WGBS_counts	7.37412e-16	8.06416	4	ENCODE	WGBS	T-cell	primary cell
0.134152	ENCFF451WIY_WGBS_counts	1.01558e-15	8.02496	4	ENCODE	WGBS	CD14-positive monocyte	primary cell
0.0965522	ENCFF435ETE_WGBS_counts	1.40658e-13	7.39571	4	ENCODE	WGBS	natural killer cell	primary cell
-0.0804262	ENCFF601NBW_WGBS_counts	1.67441e-11	-6.73192	4	ENCODE	WGBS	H1-hESC	cell line
0.0971919	ENCFF692JTJ_WGBS_counts	1.52588e-10	6.40276	4	ENCODE	WGBS	common myeloid progenitor, CD34-positive	primary cell
0.0617399	Fetal_Lung-H3K4me1	4.39382e-10	6.23935	4	Roadmap	Histone ChIP-Seq	fetal lung	tissue
-0.0492924	K562	3.1144e-09	-5.92545	4	ENCODE	Dnase-Seq	K562	cell line
0.0535228	Fetal_Brain-H3K27me3	1.5168e-07	5.25051	4	Roadmap	Histone ChIP-Seq	fetal brain	tissue
-0.07596	ENCFF536RSX_WGBS_counts	3.48884e-06	-4.63972	4	ENCODE	WGBS	heart left ventricle	tissue
0.0120038	HUVEC-H2A	8.57582e-06	4.45028	4	ENCODE	Histone ChIP-Seq	HUVEC	primary cell
-0.00179535	Mobilized_CD34_Primary_Cells-H3K36me3	9.74283e-06	4.4228	4	Roadmap	Histone ChIP-Seq	Mobilized CD34 Primary Cells	primary cell
-0.0383211	ENCFF801OHX_WGBS_counts	4.62148e-05	-4.07399	4	ENCODE	WGBS	mesenchymal stem cell	in vitro differentiated cells
-0.0604954	ENCFF043NUK_WGBS_counts	9.17399e-05	-3.91146	4	ENCODE	WGBS	endodermal cell	in vitro differentiated cells
-0.0635217	ENCFF039JFT_WGBS_counts	0.000247167	-3.66518	4	ENCODE	WGBS	lung	tissue
-0.0526219	ENCFF186EKM_WGBS_counts	0.000332528	-3.58855	4	ENCODE	WGBS	iPS DF 19.11	induced pluripotent stem cell line
0.0346338	ENCFF392XPZ_WGBS_counts	0.00373551	2.89967	4	ENCODE	WGBS	thymus	tissue
-0.0286311	ENCFF168HTX_WGBS_counts	0.0585014	-1.89192	4	ENCODE	WGBS	thymus	tissue
0.047757	H1-hESC-CtBP2	1.2569e-17	8.54759	3	Roadmap	Histone ChIP-Seq	H1-hESC	cell line
-0.0764369	ENCFF297CJG_WGBS_counts	1.11133e-10	-6.45098	3	ENCODE	WGBS	smooth muscle cell	in vitro differentiated cells
-0.063968	ENCFF795DNO_WGBS_counts	2.7745e-10	-6.31088	3	ENCODE	WGBS	mesendoderm	in vitro differentiated cells
0.0579324	Gastric-H3K4me1	7.69959e-10	6.151	3	Roadmap	Histone ChIP-Seq	gastric	tissue
0.054959	Adipose_Nuclei-H3K4me1	1.36389e-09	6.05968	3	Roadmap	Histone ChIP-Seq	adipose	tissue
0.0520424	Brain_Germinal_Matrix-H3K27me3	5.07412e-09	5.84472	3	Roadmap	Histone ChIP-Seq	brain germinal	tissue
0.0348517	Fetal_Adrenal_Gland-H3K27me3	5.38255e-09	5.83489	3	Roadmap	Histone ChIP-Seq	fatal adrenal gland	tissue
-0.0735569	ENCFF223LJW_WGBS_counts	9.34601e-09	-5.74219	3	ENCODE	WGBS	thyroid gland	tissue
-0.0910047	ENCFF513ITC_WGBS_counts	3.1908e-08	-5.53063	3	ENCODE	WGBS	heart right ventricle	tissue
0.066878	ENCSR630REB_ATAC_counts	3.29443e-08	5.52502	3	ENCODE	ATAC-Seq	tibial artery	tissue
0.0944646	DANN_avg_score	5.62781e-08	5.43024	3	DANN	Annotation Annotation Scores	N/A	N/A
0.0436239	HeLa-S3-Ini1	2.35877e-07	5.16858	3	ENCODE	TFBS ChIP-Seq	HeLa-S3	cell line
-0.0449285	GM12892	7.48056e-07	-4.94845	3	ENCODE	Dnase-Seq	GM12892	cell line
-0.0715536	ENCFF477GKI_WGBS_counts	7.41726e-06	-4.48135	3	ENCODE	WGBS	adipose tissue	tissue
0.0193562	ENCSR425RGZ_RNASeq_counts	2.35438e-05	4.22832	3	ENCODE	Total-RNA-Seq	upper lobe of left lung	tissue
-0.0406631	H1_BMP4_Derived_Mesendoderm_Cultured_Cells-H3K36me3	3.30026e-05	-4.15169	3	Roadmap	Histone ChIP-Seq	H1 BMP4 Derived Mesendoderm Cultured Cells	cell line
-0.0334059	NHEK	3.68655e-05	-4.12629	3	ENCODE	Dnase-Seq	NHEK	cell line
-0.041137	ENCFF428TVT_WGBS_counts	0.00011636	-3.85367	3	ENCODE	WGBS	mesenchymal stem cell	in vitro differentiated cells
-0.0512238	ENCFF318AMC_WGBS_counts	0.00142083	-3.19039	3	ENCODE	WGBS	adipose	tissue
-0.030615	CD4+_CD25-_CD45RA+_Naive_Primary_Cells-H3K4me3	0.00174612	-3.13033	3	Roadmap	Histone ChIP-Seq	CD4+ CD25- CD45RA+ Naive Primary Cells	primary cell
0.0312407	Placenta_Amnion-H3K27me3	0.00508773	2.80143	3	Roadmap	Histone ChIP-Seq	placenta amnion	tissue
-0.0449979	CD20+-H2A	0.0266978	-2.21591	3	ENCODE	Histone ChIP-Seq	B cell	primary cell
0.0171206	ENCSR000AFB_RNASeq_counts	0.0645936	1.84806	3	ENCODE	Total-RNA-Seq	liver	tissue
-0.0077752	H1_Derived_Mesenchymal_Stem_Cells-H3K9me3	0.0853974	-1.72019	3	Roadmap	Histone ChIP-Seq	H1 Derived Mesenchymal Stem Cells	cell line
-0.00325001	Brain_Anterior_Caudate-H3K4me1	0.134137	1.49798	3	Roadmap	Histone ChIP-Seq	brain anterior caudate	tissue
-0.0248964	iPS-15b-H3K36me3	0.170336	-1.37113	3	Roadmap	Histone ChIP-Seq	iPS 15b	cell line
-0.00881658	HepG2-IRF3	0.337603	-0.958912	3	ENCODE	TFBS ChIP-Seq	Hep G2	cell line
-0.031231	ENCFF459EEM_WGBS_counts	0.41131	-0.821591	3	ENCODE	WGBS	OCI-LY7	cell line
-0.028547	Brain_Cingulate_Gyrus-H3K36me3	0.44728	-0.759958	3	Roadmap	Histone ChIP-Seq	brain cingulate gyrus	tissue
0.0133206	H1_Derived_Mesenchymal_Stem_Cells-H3K27ac	0.571406	-0.565982	3	Roadmap	Histone ChIP-Seq	H1 Derived Mesenchymal Stem Cells	cell line
0.00972767	iPS_DF_6-H3K27ac	0.645619	-0.459857	3	Roadmap	Histone ChIP-Seq	IPS DF 6	cell line
-0.0125521	Pancreas-H3K36me3	0.645936	0.459415	3	Roadmap	Histone ChIP-Seq	pancreas	tissue
0.00304425	Dnd41-H3K27me3	0.692557	0.395387	3	ENCODE	Histone ChIP-Seq	DND-41	cell line
-0.0259087	ENCFF835NTC_WGBS_counts	0.855532	0.182065	3	ENCODE	WGBS	GM12878	cell line
0.0109461	ENCFF937OSM_WGBS_counts	0.947794	0.0654777	3	ENCODE	WGBS	IMR-90	cell line
-0.00360573	K562-SUZ12	0.982201	-0.0223091	3	ENCODE	Histone ChIP-Seq	K562	cell line
0.0702529	Fetal_Muscle_Trunk-H3K4me1	2.65565e-15	7.90611	2	Roadmap	Histone ChIP-Seq	fetal muscle trunk	tissue
0.0141816	H1-hESC-GABP	2.73888e-15	7.90226	2	ENCODE	TFBS ChIP-Seq	H1-hESC	cell line
0.0323511	iPS_NIHi7	4.51663e-13	7.2391	2	ENCODE	Dnase-Seq	iPS NIHi7	cell line
0.0651263	H1_BMP4_Derived_Mesendoderm_Cultured_Cells-H3K18ac	7.44638e-13	7.17098	2	Roadmap	Histone ChIP-Seq	H1 BMP4 Derived Mesendoderm Cultured Cells	cell line
-0.0572437	Medullo	5.83815e-12	-6.88354	2	ENCODE	Dnase-Seq	medulloblastoma	tissue
0.0601751	Fetal_Muscle_Leg-H3K4me1	1.43974e-11	6.75385	2	Roadmap	Histone ChIP-Seq	fetal muscle leg	tissue

## Sheet: Supplementary Data 4
Supplementary Data 4. Top 60 selected features for CERAD (ROS/MAP).
diff(pos-neg)	feature	pvalue	stats	n	source	feature types	Biosample term name	Biosample type
0.0714472	Fetal_Muscle_Leg-H3K4me1	7.54905e-14	7.47795	4	Roadmap	Histone ChIP-Seq	fetal musle leg	tissue
0.0346036	Lung-H3K27ac	2.4202e-12	7.00784	4	Roadmap	Histone ChIP-Seq	lung	tissue
0.00435526	Spleen-H3K27ac	5.44533e-11	6.55822	4	Roadmap	Histone ChIP-Seq	spleen	tissue
0.028851	Fetal_Intestine_Small-H3K36me3	2.50912e-10	6.32642	4	Roadmap	Histone ChIP-Seq	fatal small intestine	tissue
0.00745891	Adipose_Nuclei-H3K4me3	5.46458e-10	6.20515	4	Roadmap	Histone ChIP-Seq	adipose nuclei	tissue
0.0765438	ENCFF435ETE_WGBS_counts	2.87562e-09	5.93855	4	ENCODE	WGBS	natural killer cell	primary cell
0.0409057	Spleen-H3K4me1	3.36919e-09	5.91252	4	Roadmap	Histone ChIP-Seq	spleen	tissue
0.048334	H1_BMP4_Derived_Mesendoderm_Cultured_Cells-H2BK15ac	4.79629e-08	5.4587	4	Roadmap	Histone ChIP-Seq	H1 BMP4 Derived Mesendoderm Cultured Cells	cell line
0.0767873	ENCFF692JTJ_WGBS_counts	6.70928e-08	5.39879	4	ENCODE	WGBS	common myeloid progenitor, CD34-positive	primary cell
-0.0641231	ENCFF513ITC_WGBS_counts	1.45867e-07	-5.2577	4	ENCODE	WGBS	heart right ventricle	tissue
0.05726	H1_Derived_Neuronal_Progenitor_Cultured_Cells-H2BK15ac	2.44548e-07	5.16183	4	Roadmap	Histone ChIP-Seq	H1 Derived Neuronal Progenitor Cultured Cells	cell line
0.0685274	ENCFF774VLD_WGBS_counts	3.46665e-07	5.09613	4	ENCODE	WGBS	B cell	primary cell
0.0767394	DANN_avg_score	3.8064e-07	5.07839	4	DANN	Annotation Annotation Scores	N/A	N/A
0.0523338	HUVEC-H3K4me1	2.68689e-06	4.69341	4	ENCODE	Histone ChIP-Seq	HUVEC	primary cell
-0.0405092	ENCFF536RSX_WGBS_counts	2.37067e-05	-4.22677	4	ENCODE	WGBS	heart left ventricle	tissue
-0.0255545	Monocytes-CD14+_RO01746-H2A	0.190223	-1.30992	4	ENCODE	Histone ChIP-Seq	CD14-positive cells	primary cell
-0.0136078	Peripheral_Blood_Mononuclear_Primary_Cells-H3K4me1	0.322902	-0.988512	4	Roadmap	Histone ChIP-Seq	Peripheral blood mononuclear cell	primary cell
0.0471667	Adipose_Nuclei-H3K4me1	1.3432e-12	7.08979	3	Roadmap	Histone ChIP-Seq	adipose nuclei	tissue
0.0637426	Fetal_Placenta-H3K4me1	2.91992e-12	6.98153	3	Roadmap	Histone ChIP-Seq	fetal placenta	tissue
0.0582988	Left_Ventricle-H3K4me1	7.43252e-11	6.51166	3	Roadmap	Histone ChIP-Seq	left ventricle	tissue
0.0614784	H1_BMP4_Derived_Trophoblast_Cultured_Cells-H3K4me1	8.05808e-11	6.49951	3	Roadmap	Histone ChIP-Seq	H1 BMP4 Derived Trophoblast Cultured Cells	cell line
0.0404143	Adult_Kidney-H3K4me1	4.6309e-10	6.23113	3	Roadmap	Histone ChIP-Seq	adult kidney	tissue
0.047733	Lung-H3K4me1	5.12524e-10	6.21522	3	Roadmap	Histone ChIP-Seq	lung	tissue
0.0269446	ENCSR851SBY_ATAC_counts	5.16473e-10	6.21402	3	ENCODE	ATAC-Seq	stomach	tissue
0.0462023	HUES6-H3K4me1	8.11663e-10	6.14263	3	Roadmap	Histone ChIP-Seq	HUSE 6	cell line
0.0322436	ENCSR404LLJ_ATAC_counts	1.08382e-09	6.09655	3	ENCODE	ATAC-Seq	transverse colon	tissue
0.0358899	H1_BMP4_Derived_Mesendoderm_Cultured_Cells-H2BK120ac	2.30432e-08	5.58745	3	Roadmap	Histone ChIP-Seq	H1 BMP4 Derived Mesendoderm Cultured Cells	cell line
0.0146641	Psoas_Muscle-H3K27ac	4.25658e-08	5.47986	3	Roadmap	Histone ChIP-Seq	Psoas Muscle	tissue
0.0351151	Fetal_Intestine_Large-H3K4me1	9.46262e-08	5.33675	3	Roadmap	Histone ChIP-Seq	fetal large intestine	tissue
0.0384521	Fetal_Adrenal_Gland-H3K27ac	1.60147e-07	5.24049	3	Roadmap	Histone ChIP-Seq	fetal adrenal gland	tissue
0.0343396	Bladder-H3K27ac	1.83678e-07	5.21514	3	Roadmap	Histone ChIP-Seq	bladder	tissue
0.00570406	Small_Intestine-H3K27ac	4.95065e-07	5.02822	3	Roadmap	Histone ChIP-Seq	small intertine	tissue
-0.0620993	ENCFF684JHX_WGBS_counts	5.11565e-06	-4.55999	3	ENCODE	WGBS	heart left ventricle	tissue
0.0627711	CADD_avg_phred	8.73695e-06	4.44628	3	DANN	Annotation Annotation Scores	N/A	N/A
0.0424445	ENCSR000AHH_RNASeq_counts	1.64995e-05	4.30765	3	ENCODE	Total-RNA-Seq	heart	tissue
0.0145706	Melano	1.71625e-05	4.29893	3	ENCODE	Dnase-Seq	melano cell	primary cell
0.045273	GWAVA_region_score	6.03821e-05	4.01131	3	GWAVA	Annotation Annotation Scores	N/A	N/A
0.0403874	Esophagus-H3K4me1	0.000133607	3.81971	3	Roadmap	Histone ChIP-Seq	esophagus	tissue
0.0146972	Fetal_Intestine_Small-H3K27me3	0.000565292	3.44774	3	Roadmap	Histone ChIP-Seq	fetal small intestine	tissue
-0.0207055	A549-H3K27me3	0.000617222	-3.42393	3	ENCODE	Histone ChIP-Seq	A549	cell line
0.0287245	Breast_Luminal_Epithelial_Cells-H3K36me3	0.00235401	3.0415	3	Roadmap	Histone ChIP-Seq	Breast Luminal Epithelial Cells	primary cell
0.00941227	Brain_Hippocampus_Middle-H3K4me1	0.00239925	3.03577	3	Roadmap	Histone ChIP-Seq	Brain, Hippocampus Middle	tissue
0.00804123	K562-TR4	0.00282498	2.98617	3	ENCODE	TFBS ChIP-Seq	K562	cell line
0.0494047	ENCSR000CVT_RNASeq_counts	0.00658168	2.7173	3	ENCODE	RNASeq	GM12878	cell line
0.0316724	ENCSR000AFB_RNASeq_counts	0.00738361	2.67903	3	ENCODE	RNASeq	liver	tissue
-0.0139663	CD4+_CD25-_IL17-_PMA-Ionomycin_stimulated_MACS_purified_Th_Primary_Cells-H3K4me3	0.0074487	-2.67609	3	Roadmap	Histone ChIP-Seq	CD4+ CD25- IL17- PMA-Ionomycin stimulated MACS purified Th Primary Cells	primary cell
-0.015897	GM12878-EZH2	0.0075446	-2.6718	3	ENCODE	Histone ChIP-Seq	GM12878	cell line
0.00336433	K562-Max	0.00878226	-2.62042	3	ENCODE	TFBS ChIP-Seq	K562	cell line
0.0110955	Placenta_Amnion-H3K27me3	0.00907198	2.60933	3	ENCODE	Histone ChIP-Seq	placenta amnion	tissue
0.027755	ENCFF392XPZ_WGBS_counts	0.00991528	2.57877	3	ENCODE	WGBS	thymus	tissue
-0.0450524	ENCFF477AUC_WGBS_counts	0.0140568	-2.45581	3	ENCODE	WGBS	lung	tissue
-0.00201198	HUVEC-H2A	0.0184713	2.35603	3	ENCODE	Histone ChIP-Seq	HUVEC	primary cell
0.044545	Penis_Foreskin_Keratinocyte_Primary_Cells-H3K4me1	0.0260443	2.22555	3	Roadmap	Histone ChIP-Seq	Penis Foreskin Keratinocyte Primary Cells	primary cell
0.0249587	Monocytes-CD14+_RO01746-H4K20me1	0.0290331	2.18304	3	ENCODE	Histone ChIP-Seq	CD14-positive monocyte	primary cell
0.00551248	ENCSR521RAL_ATAC_counts	0.0293361	2.17894	3	ENCODE	ATAC-Seq	foreskin keratinocyte	primary cell
0.0169024	Adipose_Derived_Mesenchymal_Stem_Cell_Cultured_Cells-H3K4me1	0.0464276	1.99149	3	Roadmap	Histone ChIP-Seq	Adipose Derived Mesenchymal Stem Cell Cultured Cells	Primary Cell Culture
0.0258095	H1_Derived_Mesenchymal_Stem_Cells-H3K27ac	0.0633655	1.85662	3	Roadmap	Histone ChIP-Seq	H1 Derived Mesenchymal Stem Cells	cell line
-0.00606277	K562-SIRT6	0.243404	-1.16652	3	ENCODE	Histone ChIP-Seq	K562	cell line
0.0141106	ES-WA7-H3K36me3	0.263616	1.11788	3	Roadmap	Histone ChIP-Seq	ES-WA7	cell line
0.0120939	SK-N-MC-FOXP2	0.264441	1.11596	3	ENCODE	TFBS ChIP-Seq	SK-N-MC	cell line

## Sheet: Supplementary Data 5
Supplementary Data 5. Top 60 selected features for Cognitive Decline Trajectory (ROS/MAP).
diff(pos-neg)	feature	pvalue	stats	n	source	feature types	Biosample term name	Biosample type
0.173414	ENCFF774VLD_WGBS_counts	6.77285e-24	10.08	4	ENCODE	WGBS	B cell	primary cell
0.167999	ENCFF355UVU_WGBS_counts	7.15199e-23	9.84573	4	ENCODE	WGBS	T-cell	primary cell
0.159674	ENCFF692JTJ_WGBS_counts	2.08033e-18	8.75285	4	ENCODE	WGBS	common myeloid progenitor, CD34-positive	primary cell
0.0923887	ENCFF392XPZ_WGBS_counts	2.47256e-14	7.62331	4	ENCODE	WGBS	thymus	tissue
0.105076	ENCSR000CUA_RNASeq_counts	1.20118e-13	7.41665	4	ENCODE	Total-RNA-Seq	hematopoietic multipotent progenitor cell	in vitro differentiated cells
0.0621	Left_Ventricle-H3K4me1	3.40169e-12	6.96004	4	Roadmap	Histone ChIP-Seq	left ventricle	tissue
0.0343225	Lung-H3K27ac	1.49857e-11	6.74804	4	Roadmap	Histone ChIP-Seq	lung	tissue
0.053975	HUVEC-H3K4me1	3.33869e-11	6.6308	4	ENCODE	Histone ChIP-Seq	HUVEC	primary cell
0.0602682	Adipose_Nuclei-H3K4me1	3.85585e-11	6.60951	4	Roadmap	Histone ChIP-Seq	adipose nuclei	tissue
-0.0447907	CD20+-H2A	1.50534e-09	-6.04379	4	ENCODE	Histone ChIP-Seq	B cell	primary cell
0.0480929	ENCFF168HTX_WGBS_counts	7.3788e-07	4.95112	4	ENCODE	WGBS	thymus	tissue
-0.0493105	Monocytes-CD14+_RO01746-H2A	2.1509e-06	-4.7387	4	ENCODE	Histone ChIP-Seq	CD14-positive monocyte	primary cell
-0.00219528	Adipose_Nuclei-H3K4me3	0.000171648	3.75746	4	Roadmap	Histone ChIP-Seq	adipose nuclei	tissue
-0.0289328	ENCFF536RSX_WGBS_counts	0.32802	-0.978109	4	ENCODE	WGBS	heart left ventricle	tissue
0.00614335	ENCFF560SMW_WGBS_counts	0.69466	-0.392539	4	ENCODE	WGBS	heart	tissue
-0.0250876	ENCFF684JHX_WGBS_counts	0.852254	-0.186243	4	ENCODE	WGBS	heart left ventricle	tissue
0.0138262	MCF10A-Er-Src-cFos	0.991877	-0.0101811	4	ENCODE	TFBS ChIP-Seq	MCF10A-Er-Src	cell line
0.141511	ENCFF435ETE_WGBS_counts	7.30351e-23	9.84362	3	ENCODE	WGBS	natural killer cell	primary cell
0.149652	ENCFF451WIY_WGBS_counts	9.44548e-20	9.09515	3	ENCODE	WGBS	CD14-positive monocyte	primary cell
0.0308845	ENCSR429EWK_RNASeq_counts	1.52186e-14	7.68568	3	ENCODE	Total-RNA-Seq	thoracic aorta	tissue
0.0477986	CD34_Cultured_Cells-H3K36me3	2.86602e-14	7.60423	3	Roadmap	Histone ChIP-Seq	CD34 Cultured Cells	primary cell
0.0758464	Fetal_Muscle_Leg-H3K4me1	1.97632e-12	7.03614	3	Roadmap	Histone ChIP-Seq	fetal muscle leg	tissue
0.030044	ENCSR729CAZ_RNASeq_counts	3.65511e-12	6.94991	3	ENCODE	RNASeq	omental fat pad	tissue
0.0581832	Stomach_Smooth_Muscle-H3K4me1	3.83174e-10	6.26073	3	Roadmap	Histone ChIP-Seq	stomach smooth muscle	tissue
0.029107	Sigmoid_Colon-H3K27ac	5.35487e-10	6.20834	3	Roadmap	Histone ChIP-Seq	sigmoid colon	tissue
0.0490153	H1_BMP4_Derived_Trophoblast_Cultured_Cells-H3K4me1	5.37418e-10	6.20777	3	Roadmap	Histone ChIP-Seq	H1 BMP4 Derived Trophoblast Cultured Cells	cell line
0.0442471	ENCSR668VCT_ATAC_counts	6.45823e-10	6.17882	3	ENCODE	ATAC-Seq	transverse colon	tissue
0.0526859	ENCSR337UIU_ATAC_counts	6.96684e-10	6.16684	3	ENCODE	ATAC-Seq	stomach	tissue
0.0537652	ENCSR404LLJ_ATAC_counts	1.00586e-09	6.10848	3	ENCODE	ATAC-Seq	transverse colon	tissue
0.0250888	ENCSR425RGZ_RNASeq_counts	1.12283e-09	6.09089	3	ENCODE	Total-RNA-Seq	upper lobe of left lung	tissue
0.0261032	Bladder-H3K27ac	1.53245e-09	6.04091	3	Roadmap	Histone ChIP-Seq	bladder	tissue
0.0284543	PFSK-1-FOXP2	1.67001e-09	6.02703	3	ENCODE	TFBS ChIP-Seq	PFSK-1	cell line
0.0357837	ENCFF835NTC_WGBS_counts	3.76944e-09	5.89401	3	ENCODE	WGBS	GM12878	cell line
0.0378296	CD4+_CD25-_Th_Primary_Cells-H3K36me3	1.39691e-07	5.26565	3	Roadmap	Histone ChIP-Seq	CD4+ CD25- Th Primary Cells	primary cell
0.0111792	H1-H3K36me3	1.75484e-07	5.22359	3	Roadmap	Histone ChIP-Seq	H1	cell line
0.0340494	Breast_Luminal_Epithelial_Cells-H3K36me3	5.32088e-07	5.01437	3	Roadmap	Histone ChIP-Seq	Breast Luminal Epithelial Cells	primary cell
0.0412483	Spleen-H3K4me1	8.34126e-07	4.92721	3	Roadmap	Histone ChIP-Seq	spleen	tissue
0.00744799	Adipose_Nuclei-H3K9ac	3.08743e-06	4.66492	3	Roadmap	Histone ChIP-Seq	adipose nuclei	tissue
0.0129746	H1-H3K9me3	1.69819e-05	4.30127	3	Roadmap	Histone ChIP-Seq	H1	cell line
-0.045182	CD8_Memory_Primary_Cells-H3K27me3	2.93525e-05	-4.17843	3	Roadmap	Histone ChIP-Seq	CD8 Memory primary cells	primary cell
-0.0323561	CD34_Cultured_Cells-H3K4me3	0.000492262	-3.48493	3	Roadmap	Histone ChIP-Seq	CD34 Cultured Cells	primary cell
-0.0534425	Mobilized_CD34_Primary_Cells-H3K4me3	0.00131982	-3.21164	3	Roadmap	Histone ChIP-Seq	Mobilized CD34 Primary Cells	primary cell
0.0216225	iPS_DF_6-H3K4me1	0.00204407	3.08375	3	Roadmap	Histone ChIP-Seq	iPS DF 6	cell line
-0.0326719	ENCFF795DNO_WGBS_counts	0.0191347	-2.3429	3	ENCODE	WGBS	mesendoderm	in vitro differentiated cells
0.0258647	H1_Derived_Neuronal_Progenitor_Cultured_Cells-H2BK120ac	0.0211493	2.30531	3	Roadmap	Histone ChIP-Seq	H1 Derived Neuronal Progenitor Cultured Cells	cell line
0.0370482	Neurosphere_Cultured_Cells_Ganglionic_Eminence_Derived-H3K4me1	0.0421369	2.03217	3	Roadmap	Histone ChIP-Seq	Neurosphere Cultured Cells Ganglionic Eminence Derived	primary cell culture
0.00588684	HUVEC-cFos	0.0432737	-2.02106	3	ENCODE	TFBS ChIP-Seq	HUVEC	primary cell
-0.00556222	ENCFF039JFT_WGBS_counts	0.0528035	1.93652	3	ENCODE	WGBS	lung	tissue
-0.0194588	ENCFF575GIN_WGBS_counts	0.0901622	-1.69454	3	ENCODE	WGBS	neural stem progenitor cell	in vitro differentiated cells
-0.0271296	ENCFF601NBW_WGBS_counts	0.0942468	-1.67341	3	ENCODE	WGBS	H1-hESC	cell line
-0.0160213	ENCFF545MIY_WGBS_counts	0.0992562	-1.64847	3	ENCODE	WGBS	iPS DF 6.9	induced pluripotent stem cell line
0.00564469	Penis_Foreskin_Fibroblast_Primary_Cells-H3K27me3	0.151221	1.43523	3	Roadmap	Histone ChIP-Seq	Penis Foreskin Fibroblast Primary Cells	primary cell
0.0064714	ENCFF959WCA_WGBS_counts	0.169668	1.37327	3	ENCODE	WGBS	GM23248	cell line
0.00342119	CD4+_CD25-_IL17+_PMA-Ionomcyin_stimulated_Th17_Primary_Cells-H3K4me1	0.188471	-1.31512	3	Roadmap	Histone ChIP-Seq	CD4+ CD25- IL17+ PMA-Ionomcyin stimulated Th17 Primary Cells	primary cell
0.0168866	Brain_Germinal_Matrix-H3K4me1	0.305701	1.02428	3	Roadmap	Histone ChIP-Seq	brain (germinal matrix)	tissue
-0.00102448	H1_Derived_Mesenchymal_Stem_Cells-H3K79me1	0.394484	-0.851513	3	Roadmap	Histone ChIP-Seq	H1 Derived Mesenchymal Stem Cells	cell line
0.00208659	CD34_Cultured_Cells-H3K4me1	0.431232	0.787084	3	Roadmap	Histone ChIP-Seq	CD34 Cultured Cells	primary cell
0.00311255	NH-A-EZH2	0.521422	-0.641155	3	ENCODE	Histone ChIP-Seq	NH-A	primary cell
-0.00672471	Brain_Germinal_Matrix-H3K4me3	0.52974	-0.628403	3	Roadmap	Histone ChIP-Seq	brain (germinal matrix)	tissue
-0.0134394	H1_BMP4_Derived_Mesendoderm_Cultured_Cells-H3K9ac	0.604455	0.518004	3	Roadmap	Histone ChIP-Seq	H1_BMP4_Derived_Mesendoderm_Cultured_Cells	cell line

## Sheet: Supplementary Data 6
Supplementary Data 6. Top 60 selected features for Global Pathology (ROS/MAP).
diff(pos-neg)	feature	pvalue	stats	n	source	feature types	Biosample term name	Biosample type
0.067883	Fetal_Adrenal_Gland-H3K4me1	3.73202e-22	9.67821	4	Roadmap	Histone ChIP-Seq	fetal adrenal gland	tissue
0.0294141	Sigmoid_Colon-H3K27ac	6.43045e-21	9.3827	4	Roadmap	Histone ChIP-Seq	sigmoid colon	tissue
0.0503207	Spleen-H3K4me1	6.08897e-20	9.14274	4	Roadmap	Histone ChIP-Seq	spleen	tissue
0.0431664	Lung-H3K27ac	1.76372e-19	9.02704	4	Roadmap	Histone ChIP-Seq	lung	tissue
0.00799851	Spleen-H3K27ac	6.46762e-17	8.35637	4	Roadmap	Histone ChIP-Seq	spleen	tissue
0.0092671	Adipose_Nuclei-H3K4me3	2.01886e-16	8.22096	4	Roadmap	Histone ChIP-Seq	adipose nuclei	tissue
0.089263	ENCFF435ETE_WGBS_counts	8.02631e-15	7.76716	4	ENCODE	WGBS	natural killer cell	primary cell
0.0620015	HUVEC-H3K4me1	1.8841e-14	7.6583	4	Roadmap	Histone ChIP-Seq	HUVEC	primary cell
0.136339	genocanyon_score	4.81522e-14	7.53683	4	Genocanyon	Annotation Annotation Scores	N/A	N/A
0.0977184	ENCFF451WIY_WGBS_counts	6.15089e-14	7.50483	4	ENCODE	WGBS	CD14-positive monocyte	primary cell
-0.0815198	ENCFF513ITC_WGBS_counts	5.68633e-13	-7.2078	4	ENCODE	WGBS	heart right ventricle	tissue
0.0899296	ENCFF692JTJ_WGBS_counts	3.09299e-12	6.97343	4	ENCODE	WGBS	common myeloid progenitor, CD34-positive	primary cell
-0.0526701	ENCFF536RSX_WGBS_counts	5.21062e-10	-6.21263	4	ENCODE	WGBS	heart left ventricle	tissue
0.0447589	ENCSR260ZIV_ATAC_counts	5.54104e-10	6.20296	4	ENCODE	ATAC-Seq	gastroesophageal sphincter	tissue
0.0421618	HUVEC	1.51929e-09	6.0423	4	ENCODE	Dnase-Seq	HUVEC	primary cell
0.0441137	H1-H2BK15ac	3.37693e-08	5.52068	4	Roadmap	Histone ChIP-Seq	H1	cell line
0.0643009	H1_Derived_Neuronal_Progenitor_Cultured_Cells-H2BK15ac	1.12059e-07	5.306	4	Roadmap	Histone ChIP-Seq	H1 Derived Neuronal Progenitor Cultured Cells	cell line
0.0259983	H1_BMP4_Derived_Mesendoderm_Cultured_Cells-H2BK5ac	5.33657e-06	4.5511	4	Roadmap	Histone ChIP-Seq	H1 BMP4 Derived Mesendoderm Cultured Cells	cell line
0.0134496	Left_Ventricle-H3K4me3	2.16489e-05	4.24717	4	Roadmap	Histone ChIP-Seq	left ventricle	tissue
-0.0378059	ENCFF039JFT_WGBS_counts	3.35592e-05	-4.14786	4	ENCODE	WGBS	lung	tissue
0.0120118	HUVEC-H2A	0.000148338	3.79384	4	ENCODE	Histone ChIP-Seq	HUVEC	primary cell
-0.0245996	CD14_Primary_Cells-H3K4me3	0.00124354	-3.2287	4	Roadmap	Histone ChIP-Seq	CD14	primary cell
-0.0318674	Monocytes-CD14+_RO01746-H2A	0.0846357	-1.7244	4	ENCODE	Histone ChIP-Seq	CD14-positive monocyte	primary cell
-0.0355774	Mobilized_CD34_Primary_Cells-H3K4me3	0.869603	-0.164163	4	Roadmap	Histone ChIP-Seq	mobilized CD34 primary cells	primary cell
-0.0439636	CD20+-H3K4me2	0.873646	-0.159029	4	ENCODE	Histone ChIP-Seq	B cell	primary cell
0.0562123	Adipose_Nuclei-H3K4me1	4.02009e-21	9.43209	3	Roadmap	Histone ChIP-Seq	adipose nuclei	tissue
0.0727727	iPS_DF_19-H3K4me1	8.97656e-21	9.34747	3	Roadmap	Histone ChIP-Seq	iPS DF 19.11	cell line
0.0553093	Left_Ventricle-H3K4me1	3.30222e-20	9.20866	3	Roadmap	Histone ChIP-Seq	left ventricle	tissue
0.0603224	Fetal_Muscle_Leg-H3K4me1	7.55102e-20	9.11944	3	Roadmap	Histone ChIP-Seq	fetal muscle leg	tissue
0.0585497	Fetal_Lung-H3K4me1	3.15642e-18	8.70569	3	Roadmap	Histone ChIP-Seq	fetal lung	tissue
0.0200623	Small_Intestine-H3K27ac	4.84737e-18	8.65691	3	Roadmap	Histone ChIP-Seq	small intestine	tissue
0.0516874	H1_BMP4_Derived_Trophoblast_Cultured_Cells-H3K4me1	6.91738e-18	8.61626	3	Roadmap	Histone ChIP-Seq	H1 BMP4 Derived Trophoblast Cultured Cells	cell line
0.0489731	Lung-H3K4me1	3.05745e-16	8.17104	3	Roadmap	Histone ChIP-Seq	lung	tissue
0.0508107	Fetal_Stomach-H3K4me1	8.19853e-15	7.76447	3	Roadmap	Histone ChIP-Seq	fetal stomach	tissue
0.070868	Colonic_Mucosa-H3K4me1	9.58473e-15	7.74465	3	Roadmap	Histone ChIP-Seq	colonic mucosa	tissue
0.0398225	ENCSR851EBF_ATAC_counts	1.06069e-14	7.73176	3	ENCODE	ATAC-Seq	heart left ventricle	tissue
0.0365823	ENCSR078EBD_ATAC_counts	4.31831e-14	7.55103	3	ENCODE	ATAC-Seq	spleen	tissue
0.0893826	ENCFF774VLD_WGBS_counts	4.09858e-13	7.25227	3	ENCODE	WGBS	B cell	primary cell
0.0556231	Right_Atrium-H3K27ac	4.48164e-13	7.24016	3	Roadmap	Histone ChIP-Seq	right atrium	tissue
0.0311118	ENCSR668VCT_ATAC_counts	2.98809e-12	6.97828	3	ENCODE	ATAC-Seq	transverse colon	tissue
0.024682	Adipose_Nuclei-H3K27ac	7.46857e-12	6.84839	3	Roadmap	Histone ChIP-Seq	adipose nuclei	tissue
0.0606209	ENCSR630REB_ATAC_counts	7.19722e-11	6.51649	3	ENCODE	ATAC-Seq	tibial artery	tissue
0.0186755	iPS_DF_19-H3K27ac	1.18962e-09	6.08164	3	Roadmap	Histone ChIP-Seq	iPS DF 19.11	cell line
0.028317	Fetal_Heart-H3K4me1	2.20781e-09	5.98173	3	Roadmap	Histone ChIP-Seq	fetal heart	tissue
-0.0404012	Medullo	3.73731e-08	-5.50284	3	ENCODE	Dnase-Seq	medulloblastoma	tissue
0.032783	Pancreas-H3K4me1	1.3992e-07	5.26535	3	Roadmap	Histone ChIP-Seq	pancreas	tissue
-0.0430832	ENCFF601NBW_WGBS_counts	7.12146e-07	-4.95802	3	ENCODE	WGBS	H1-hESC	cell line
0.0235406	Right_Ventricle-H3K4me1	2.17448e-05	4.24618	3	Roadmap	Histone ChIP-Seq	right ventricle	tissue
-0.0535463	ENCFF733EFJ_WGBS_counts	4.69391e-05	-4.07037	3	ENCODE	WGBS	upper lobe of left lung	tissue
0.0427711	ENCFF392XPZ_WGBS_counts	8.40764e-05	3.93247	3	ENCODE	WGBS	thymus	tissue
0.029161	GWAVA_region_score	0.000680835	3.39718	3	GWAVA	Annotation Annotation Scores	N/A	N/A
-0.0200456	GM18507	0.000766907	-3.36447	3	ENCODE	Dnase-Seq	GM18507	cell line
-0.0445023	ENCFF730NQT_WGBS_counts	0.00082947	-3.34277	3	ENCODE	WGBS	spleen	tissue
-0.0113396	GM08714-ZNF274	0.00236158	-3.04053	3	ENCODE	TFBS ChIP-Seq	GM08714	cell line
-0.0123245	HepG2-H3K9me3	0.00239512	-3.03629	3	ENCODE	Histone ChIP-Seq	HepG2	cell line
0.00783423	K562-RNF2	0.00240893	3.03455	3	ENCODE	Histone ChIP-Seq	K562	cell line
0.0302919	Monocytes-CD14+_RO01746-H3K4me1	0.00552655	2.77462	3	ENCODE	Histone ChIP-Seq	CD14-positive monocyte	primary cell
-0.013561	H1-hESC-H3K9me3	0.013163	-2.47933	3	ENCODE	Histone ChIP-Seq	H1-hESC	cell line
-0.0332322	ENCFF247ILV_WGBS_counts	0.0230901	-2.27194	3	ENCODE	WGBS	ovary	tissue
-0.0147714	GM12878-H3K9me3	0.0365792	-2.09043	3	ENCODE	Histone ChIP-Seq	GM12878	cell line

## Sheet: Supplementary Data 7
Supplementary Data 7. Top 60 selected features for Neurofibrillary Tangles (ROS/MAP).
diff(pos-neg)	feature	pvalue	stats	n	source	feature types	Biosample term name	Biosample type
0.292378	ENCFF355UVU_WGBS_counts	1.45406e-94	20.6307	4	ENCODE	WGBS	T-cell	primary cell
0.268376	ENCFF435ETE_WGBS_counts	7.55503e-92	20.3261	4	ENCODE	WGBS	natural killer cell	primary cell
0.265952	ENCFF774VLD_WGBS_counts	3.09491e-90	20.1431	4	ENCODE	WGBS	B cell	primary cell
0.238512	ENCFF451WIY_WGBS_counts	1.19435e-86	19.7299	4	ENCODE	WGBS	CD14-positive monocyte	primary cell
0.275496	ENCFF692JTJ_WGBS_counts	1.29222e-77	18.6488	4	ENCODE	WGBS	common myeloid progenitor, CD34-positive	primary cell
0.0997315	ENCFF168HTX_WGBS_counts	3.40232e-41	13.4426	4	ENCODE	WGBS	thymus	tissue
0.0763606	Peripheral_Blood_Mononuclear_Primary_Cells-H3K36me3	1.53205e-27	10.8741	4	Roadmap	Histone ChIP-Seq	Peripheral Blood Mononuclear Primary Cells	primary cell
0.0239866	ENCFF477AUC_WGBS_counts	1.30667e-26	10.6768	4	ENCODE	WGBS	lung	tissue
-0.142697	CD20+-H3K4me2	4.76381e-23	-9.8865	4	ENCODE	Histone ChIP-Seq	B cell	primary cell
-0.101945	Mobilized_CD34_Primary_Cells-H3K4me3	9.47102e-16	-8.03353	4	Roadmap	Histone ChIP-Seq	Mobilized CD34 Primary Cells	primary cell
0.0682966	Monocytes-CD14+_RO01746-H4K20me1	1.60876e-12	7.06478	4	ENCODE	Histone ChIP-Seq	Monocytes-CD14+	blood cell
-0.0575422	ENCFF588IUK_WGBS_counts	5.80074e-06	-4.53353	4	ENCODE	WGBS	smooth muscle cell	in vitro differentiated cells
-0.032799	ENCFF536RSX_WGBS_counts	0.26257	1.12034	4	ENCODE	WGBS	heart left ventricle	tissue
-0.0416094	ENCFF513ITC_WGBS_counts	0.580385	0.552822	4	ENCODE	WGBS	heart right ventricle	tissue
0.171337	ENCFF392XPZ_WGBS_counts	1.29642e-55	15.7098	3	ENCODE	WGBS	thymus	tissue
0.0872757	ENCFF526PFA_WGBS_counts	1.28517e-52	15.2662	3	ENCODE	WGBS	spleen	tissue
0.0776689	ENCFF157POM_WGBS_counts	6.86181e-42	13.5606	3	ENCODE	WGBS	sigmoid colon	tissue
0.0231017	ENCFF333OHK_WGBS_counts	1.16643e-30	11.5106	3	ENCODE	WGBS	spleen	tissue
0.0619668	CD34_Cultured_Cells-H3K36me3	1.58533e-28	11.0791	3	Roadmap	Histone ChIP-Seq	CD34 Cultured Cells	primary cell
-0.0654882	GM12878-H2A	2.24495e-28	-11.0479	3	ENCODE	Histone ChIP-Seq	GM12878	cell line
0.0982686	iPS_DF_19-H3K4me1	8.07138e-28	10.9324	3	Roadmap	Histone ChIP-Seq	iPS DF 19.11	cell line
0.0294743	NCFF241AQC_WGBS_counts	1.02087e-27	10.911	3	ENCODE	WGBS	small intestine	tissue
-0.0791824	CD4+_CD25-_IL17+_PMA-Ionomcyin_stimulated_Th17_Primary_Cells-H3K4me3	8.82239e-26	-10.498	3	Roadmap	Histone ChIP-Seq	CD4+ CD25- IL17+ PMA-Ionomcyin stimulated Th17 Primary Cells	primary cell
-0.0779568	CD4+_CD25-_CD45RA+_Naive_Primary_Cells-H3K4me3	7.75642e-22	-9.60311	3	Roadmap	Histone ChIP-Seq	CD4+ CD25- CD45RA+ Naive Primary Cells	primary cell
-0.0514276	GM12891	3.28312e-21	-9.4533	3	ENCODE	Dnase-Seq	GM12891	cell line
-0.0768648	CD34_Cultured_Cells-H3K4me3	2.86083e-20	-9.22405	3	Roadmap	Histone ChIP-Seq	CD34 Cultured Cells	primary cell
0.0311144	Stellate	2.22967e-18	8.74502	3	ENCODE	Dnase-Seq	hepatic stellate cell	primary cell
0.080344	ENCSR846VLJ_ATAC_counts	3.18351e-17	8.43963	3	ENCODE	ATAC-Seq	sigmoid colon	tissue
0.0569192	ENCSR404LLJ_ATAC_counts	1.11296e-16	8.29207	3	ENCODE	ATAC-Seq	transverse colon	tissue
0.0409937	H1-hESC	1.78789e-16	8.23551	3	ENCODE	Dnase-Seq	H1-hESC	cell line
-0.079305	CD34_Cultured_Cells-H3K27me3	5.78529e-16	-8.09376	3	Roadmap	Histone ChIP-Seq	CD34 Cultured Cells	primary cell
0.0555737	Fetal_Adrenal_Gland-H3K4me1	1.0304e-15	8.02318	3	Roadmap	Histone ChIP-Seq	fetal adrenal gland	tissue
0.0564915	ENCSR260ZIV_ATAC_counts	1.57911e-14	7.68095	3	ENCODE	ATAC-Seq	gastroesophageal sphincter	tissue
0.0644159	Stomach_Smooth_Muscle-H3K4me1	5.11769e-14	7.52888	3	Roadmap	Histone ChIP-Seq	stomach smooth muscle	tissue
0.0441958	ENCSR788TRR_ATAC_counts	1.22965e-13	7.41355	3	ENCODE	ATAC-Seq	omental fat pad	tissue
0.0443369	ENCSR086OGH_ATAC_counts	1.49206e-13	7.38786	3	ENCODE	ATAC-Seq	sigmoid colon	tissue
0.0866206	genocanyon_score	5.8807e-12	6.88251	3	Genocanyon	Annotation Annotation Scores	N/A	N/A
0.0260194	H1-hESC-CtBP2	6.6621e-12	6.86472	3	ENCODE	TFBS ChIP-Seq	H1-hESC	cell line
0.0220192	Cerebellum_OC	2.57859e-11	6.66883	3	ENCODE	Dnase-Seq	cerebellum	tissue
0.0358547	ENCSR386HAZ_ATAC_counts	4.50736e-11	6.58636	3	ENCODE	ATAC-Seq	transverse colon	tissue
-0.0664068	CD8_Naive_Primary_Cells-H3K27me3	8.9104e-11	-6.48437	3	Roadmap	Histone ChIP-Seq	CD8 Naive Primary Cells	primary cell
0.0201458	Psoas_Muscle-H3K27ac	1.17595e-09	6.08349	3	Roadmap	Histone ChIP-Seq	psoas muscle	primary cell
-0.0498985	ENCFF672QKY_WGBS_counts	6.43283e-07	-4.97775	3	ENCODE	WGBS	smooth muscle cell	in vitro differentiated cells
0.0484308	Penis_Foreskin_Fibroblast_Primary_Cells-H3K27me3	3.79322e-06	4.6224	3	Roadmap	Histone ChIP-Seq	Penis Foreskin Fibroblast Primary Cells	primary cell
0.00648127	Fetal_Placenta-H3K36me3	1.77484e-05	4.29148	3	Roadmap	Histone ChIP-Seq	fetal placenta	tissue
0.0309535	Fetal_Heart-H3K4me1	1.93992e-05	4.2717	3	Roadmap	Histone ChIP-Seq	fetal heart	tissue
-0.0618713	ENCFF315ZJB_WGBS_counts	8.42494e-05	-3.93198	3	ENCODE	WGBS	smooth muscle cell	in vitro differentiated cells
0.017981	ECC-1-NFIC	0.000197298	3.72245	3	ENCODE	TFBS ChIP-Seq	ECC-1	cell line
0.0155561	H1_BMP4_Derived_Mesendoderm_Cultured_Cells-H4K8ac	0.000807477	3.35022	3	Roadmap	Histone ChIP-Seq	H1 BMP4 Derived Mesendoderm Cultured Cells	cell line
0.0103966	H1_BMP4_Derived_Mesendoderm_Cultured_Cells-H3K27ac	0.00131945	3.21172	3	Roadmap	Histone ChIP-Seq	H1 BMP4 Derived Mesendoderm Cultured Cells	cell line
0.018951	Colon_Smooth_Muscle-H3K4me1	0.00160498	3.155	3	Roadmap	Histone ChIP-Seq	colon smooth muscle	tissue
-0.0195344	NHDF-Ad-H3K4me3	0.00803538	-2.65058	3	ENCODE	Histone ChIP-Seq	NHDF-Ad	primary cell
-0.0397959	ENCFF487XOB_WGBS_counts	0.0107066	-2.55213	3	ENCODE	WGBS	hepatocyte	in vitro differentiated cells
0.00189686	ENCFF390OZB_WGBS_counts	0.0274335	2.20529	3	ENCODE	WGBS	HepG2	cell line
-0.0157737	ENCFF428TVT_WGBS_counts	0.029483	-2.17697	3	ENCODE	WGBS	mesenchymal stem cell	in vitro differentiated cells
-0.000282952	ENCFF164EAU_WGBS_counts	0.0787131	1.7582	3	ENCODE	WGBS	spinal cord	tissue
-0.0128298	ENCFF560SMW_WGBS_counts	0.0991495	-1.64899	3	ENCODE	WGBS	heart	tissue
-0.0151332	ENCFF232JGO_WGBS_counts	0.124094	-1.53781	3	ENCODE	WGBS	endodermal cell	in vitro differentiated cells
0.020823	Placenta_Chorion_Smooth-H3K27me3	0.152813	1.42967	3	Roadmap	Histone ChIP-Seq	placenta chorion smooth	tissue
-0.00793581	ENCFF511FUP_WGBS_counts	0.292864	-1.05186	3	ENCODE	WGBS	mesodermal cell	in vitro differentiated cells

## Sheet: Supplementary Data 8
Supplementary Data 8. Top 60 selected features for Braak Staging (London).
diff(pos-neg)	feature	pvalue	stats	n	source	feature types	Biosample term name	Biosample type
0.0350143	H9-H4K91ac	0.00678165	2.70738	4	Roadmap	Histone ChIP-Seq	H9	cell line
0.0321493	IMR90-H2AK9ac	0.0102817	2.56621	4	Roadmap	Histone ChIP-Seq	IMR90	cell line
0.0284516	H1_Derived_Mesenchymal_Stem_Cells-H2AK5ac	0.0171554	2.38336	4	Roadmap	Histone ChIP-Seq	H1 Derived Mesenchymal Stem Cells	cell line
0.0445185	H1_Derived_Neuronal_Progenitor_Cultured_Cells-H3K4me1	0.0176275	2.37335	4	Roadmap	Histone ChIP-Seq	H1 Derived Neuronal Progenitor Cultured Cells	cell line
0.0659409	ENCFF774VLD_WGBS_counts	0.0201303	2.32391	4	ENCODE	WGBS	B cell	primary cell
0.0263613	H1_BMP4_Derived_Trophoblast_Cultured_Cells-H3K9me3	0.0876464	1.70795	4	Roadmap	Histone ChIP-Seq	H1 BMP4 Derived Trophoblast Cultured Cells	cell line
0.0448382	ENCFF943XTA_WGBS_counts	0.16309	1.39475	4	ENCODE	WGBS	neuronal stem cell	in vitro differentiated cells
0.0179938	K562-NFE2	0.217671	1.23274	4	ENCODE	TFBS ChIP-Seq	K562	cell line
0.0335218	Penis_Foreskin_Melanocyte_Primary_Cells-H3K9me3	0.230355	1.19944	4	Roadmap	Histone ChIP-Seq	Penis Foreskin Melanocyte Primary Cells	primary cell
0.0265791	Colonic_Mucosa-H3K4me1	0.512214	0.655394	4	Roadmap	Histone ChIP-Seq	Colonic Mucosa	tissue
0.0225682	H1-hESC-MafK	0.699857	-0.385514	4	ENCODE	TFBS ChIP-Seq	H1 hESC	cell line
-0.0012932	CADD_max_phred	0.807915	-0.243117	4	CADD	Annotation Annotation Scores	N/A	N/A
0.00670028	ENCFF545MIY_WGBS_counts	0.905353	-0.118902	4	ENCODE	WGBS	iPS DF 6.9	cell line
0.0325786	H1_Derived_Mesenchymal_Stem_Cells-H3K27ac	0.00225754	3.05408	3	Roadmap	Histone ChIP-Seq	H1 Derived Mesenchymal Stem Cells	cell line
0.0294891	Brain_Germinal_Matrix-H3K36me3	0.0109995	2.54271	3	Roadmap	Histone ChIP-Seq	Brain Germinal Matrix	tissue
0.0171851	Fetal_Intestine_Small-H3K9me3	0.0115315	2.52617	3	Roadmap	Histone ChIP-Seq	Fetal Intestine Small	tissue
0.0463315	HUES48-H3K4me1	0.0117479	2.51963	3	Roadmap	Histone ChIP-Seq	HUES 48	cell line
0.0171071	Stomach_Smooth_Muscle-H3K9me3	0.0159739	2.40951	3	Roadmap	Histone ChIP-Seq	Stomach Smooth Muscle	tissue
0.0605816	ENCFF355UVU_WGBS_counts	0.0266748	2.21624	3	ENCODE	WGBS	T cell	primary cell
0.0233044	HeLa-S3-H3K9me3	0.0352644	2.10531	3	ENCODE	Histone ChIP-Seq	HeLa S3	cell line
0.0560324	iPS_DF_6-H3K4me1	0.0625472	1.8624	3	Roadmap	Histone ChIP-Seq	iPS DF 6.9	cell line
-0.0594343	ENCFF588IUK_WGBS_counts	0.0830098	-1.73348	3	ENCODE	WGBS	smooth muscle cell	in vitro differentiated cells
0.0255468	K562-H3K27me3	0.116833	1.5682	3	ENCODE	Histone ChIP-Seq	K562	cell line
0.0222744	SK-N-SH-Pbx3	0.12632	-1.52878	3	ENCODE	TFBS ChIP-Seq	SK-N-SH	neural cell
0.0275532	Dnd41-H3K79me2	0.130476	1.51223	3	ENCODE	Histone ChIP-Seq	Dnd41	cell line
-0.0181874	ENCFF714SUO_WGBS_counts	0.160213	-1.40436	3	ENCODE	WGBS	smooth muscle cell	in vitro differentiated cells
0.0375343	H1-hESC-BCL11A	0.164388	1.39046	3	ENCODE	TFBS ChIP-Seq	H1 hESC	cell line
0.0309847	SK-N-SH_RA-p300	0.167384	1.38066	3	ENCODE	TFBS ChIP-Seq	SK-N-SH-RA	cell line
0.0357429	Ovary-H3K4me1	0.214486	1.24133	3	Roadmap	Histone ChIP-Seq	Ovary	tissue
0.0284879	Adipose_Nuclei-H3K27ac	0.263336	1.11854	3	Roadmap	Histone ChIP-Seq	Adipose	tissue
0.034528	H1-H3K18ac	0.406037	0.830887	3	Roadmap	Histone ChIP-Seq	H1	cell line
0.0210381	HeLa-S3-H3K36me3	0.460805	0.737522	3	ENCODE	Histone ChIP-Seq	HeLa S3	cell line
-0.0295385	ENCFF733EFJ_WGBS_counts	0.525585	-0.634759	3	ENCODE	WGBS	upper lobe of left lung	tissue
0.0264969	HepG2-HDAC2	0.531064	0.626383	3	ENCODE	TFBS ChIP-Seq	Hep G2	cell line
0.0308613	HMEC-H3K4me1	0.597845	0.527502	3	ENCODE	Histone ChIP-Seq	HMEC	primary cell
0.0113919	H9-H2BK15ac	0.720393	0.357933	3	Roadmap	Histone ChIP-Seq	H9	cell line
0.0309097	SK-N-SH-NRSF	0.733737	0.340159	3	ENCODE	TFBS ChIP-Seq	SK-N-SH	neural cell
-0.0268873	NHEK-H3K4me2	0.752584	-0.315235	3	ENCODE	TFBS ChIP-Seq	Normal Human Epidermal Keratinocytes	primary cell
0.016492	Fetal_Brain-H3K9ac	0.864867	0.170182	3	Roadmap	Histone ChIP-Seq	Fetal Brain	tissue
-0.0135869	genocanyon_score	0.884024	-0.14587	3	Genocanyon	Annotation Annotation Scores	N/A	N/A
0.0145083	Small_Intestine-H3K9me3	0.983537	-0.0206343	3	Roadmap	Histone ChIP-Seq	Small Intestine	tissue
0.0258332	H1_BMP4_Derived_Trophoblast_Cultured_Cells-H3K9ac	0.984026	-0.0200214	3	Roadmap	Histone ChIP-Seq	H1 BMP4 Derived Trophoblast Cultured Cells	cell line
0.0173106	ENCSR609GST_ATAC_counts	0.00731284	2.68225	2	ENCODE	ATAC-Seq	sophagus muscularis mucosa	tissue
0.0184037	ENCSR729FNL_ATAC_counts	0.011064	2.54067	2	ENCODE	ATAC-Seq	posterior cingulate cortex	tissue
-0.00982747	Mobilized_CD56_Primary_Cells	0.01727	-2.38091	2	Roadmap	Dnase-Seq	Mobilized CD56 Primary Cells	primary cell
0.0247273	H1-hESC-TEAD4	0.0179519	2.36661	2	ENCODE	TFBS ChIP-Seq	H1 hESC	cell line
-0.0278634	Adrenal_Gland-H3K36me3	0.0293575	-2.17865	2	Roadmap	Histone ChIP-Seq	Adrenal Gland	tissue
0.057368	ENCFF435ETE_WGBS_counts	0.0345771	2.11328	2	ENCODE	WGBS	natural killer cell	primary cell
0.0235779	Adipose_Nuclei-H3K4me1	0.0367109	2.08897	2	Roadmap	Histone ChIP-Seq	Adipose Nuclei	tissue
0.037471	iPS-18c-H3K9me3	0.0386858	2.06751	2	Roadmap	Histone ChIP-Seq	hiPS-18c cells	cell line
-0.00108694	H1_Derived_Neuronal_Progenitor_Cultured_Cells-H3K79me1	0.0392469	2.06159	2	Roadmap	Histone ChIP-Seq	H1 Derived Neuronal Progenitor Cultured Cells	cell line
0.024003	HepG2-TCF12	0.0397755	2.05607	2	ENCODE	TFBS ChIP-Seq	Hep G2	cell line
0.0179524	iPS	0.042656	2.02706	2	ENCODE	Dnase-Seq	Induced pluripotent stem cells	cell line
0.0242711	Fetal_Intestine_Large-H3K4me1	0.0428234	2.02543	2	Roadmap	Histone ChIP-Seq	Fetal Intestine Large	tissue
0.0272518	Penis_Foreskin_Fibroblast_Primary_Cells-H3K9me3	0.051562	1.94677	2	Roadmap	Histone ChIP-Seq	Penis Foreskin Fibroblast Primary Cells	primary cell
-0.00583212	MCF-7	0.0558185	-1.91245	2	ENCODE	Dnase-Seq	MCF-7 human breast cancer cells	cell line
-0.0279924	NHDF-Ad-H4K20me1	0.057542	-1.89917	2	ENCODE	Histone ChIP-Seq	Normal Adult Human Dermal Fibroblasts	primary cell
-0.0419628	ENCFF428TVT_WGBS_counts	0.0612916	-1.87139	2	ENCODE	WGBS	mesenchymal stem cell	in vitro differentiated cells
0.0180833	NHEK-H3K27me3	0.0685563	1.82133	2	ENCODE	Histone ChIP-Seq	Normal Human Epidermal Keratinocytes	primary cell
0.0323097	Bladder-H3K4me1	0.0736392	1.78885	2	Roadmap	Histone ChIP-Seq	Bladder	tissue

## Sheet: Supplementary Data 9
Supplementary Data 9. Top 60 selected features for Braak Staging (Arizona).
diff(pos-neg)	feature	pvalue	stats	n	source	feature types	Biosample term name	Biosample type
0.0306602	Brain_Mid_Frontal_Lobe-H3K4me1	0.000454539	3.50621	4	Roadmap	Histone ChIP-Seq	BrainMid_Frontal Lobe	tissue
0.0458684	ENCSR000AHH_RNASeq_counts	0.000478942	3.49227	4	ENCODE	Total-RNA-Seq	heart	tissue
0.0280151	HSMMtube-H4K20me1	0.00115074	3.25082	4	ENCODE	Histone ChIP-Seq	skeletal muscle myotubes differentiated from the HSMM cell line	in vitro differentiated cells
0.0400136	HeLa-S3-H4K20me1	0.00213509	3.07077	4	ENCODE	Histone ChIP-Seq	Hela S3	cell line
0.0456386	ENCFF489CEV_WGBS_counts	0.008946	2.61411	4	ENCODE	WGBS	stomach	tissue
0.0395354	iPS-20b-H3K4me1	0.0103174	2.56501	4	Roadmap	Histone ChIP-Seq	iPS-20b	cell line
0.0397061	ENCSR000CUN_RNASeq_counts	0.0120756	2.50993	4	ENCODE	Total-RNA-Seq	epithelial cell	primary cell
0.0305968	IMR90-COREST	0.0352034	2.10601	4	ENCODE	TFBS ChIP-Seq	IMR-90	cell line
0.0313799	ENCFF763RUE_WGBS_counts	0.111185	1.59289	4	ENCODE	WGBS	pancreas	tissue
0.0375304	K562-H3K27me3	0.117704	1.56448	4	Roadmap	Histone ChIP-Seq	K562	cell line
0.0514869	Fetal_Heart-H3K4me1	0.143472	1.46298	4	Roadmap	Histone ChIP-Seq	Fetal Heart	tissue
0.0229206	ENCFF043NUK_WGBS_counts	0.221851	1.22162	4	ENCODE	WGBS	endodermal cell originated from HUES64	in vitro differentiated cells
0.0250476	Brain_Germinal_Matrix-H3K36me3	0.254702	1.139	4	Roadmap	Histone ChIP-Seq	Brain Germinal Matrix	tissue
0.0172526	MCF10A-Er-Src-STAT3	0.342139	0.949948	4	ENCODE	TFBS ChIP-Seq	MCF10A-Er-Src-STAT3	cell line
0.0214757	HeLa-S3-H3K27me3	0.350833	0.932974	4	ENCODE	Histone ChIP-Seq	Hela S3	cell line
-0.0137327	ENCFF110AZO_WGBS_counts	0.488311	-0.692997	4	ENCODE	WGBS	right cardiac atrium	tissue
0.0174513	GM12878-TCF3	0.702714	0.381659	4	ENCODE	TFBS ChIP-Seq	GM12878	cell line
0.0364806	Esophagus-H3K36me3	2.67389e-06	4.6944	3	Roadmap	Histone ChIP-Seq	Esophagus	tissue
0.0739704	genocanyon_score	3.24741e-05	4.15538	3	Genocanyon	Annotation Annotation Scores	N/A	N/A
0.0396814	Brain_Inferior_Temporal_Lobe-H3K27ac	0.000228586	3.68513	3	Roadmap	Histone ChIP-Seq	Brain Inferior Temporal Lobe	tissue
-0.0486781	Mobilized_CD34_Primary_Cells-H3K27me3	0.000291361	-3.62286	3	Roadmap	Histone ChIP-Seq	Mobilized CD34 Primary Cells	primary cell
0.0235752	ENCSR017RQC_ATAC_counts	0.000521114	3.46966	3	ENCODE	ATAC-Seq	Peyer's patch	tissue
0.0403729	Brain_Mid_Frontal_Lobe-H3K27ac	0.00369278	2.90328	3	Roadmap	Histone ChIP-Seq	Brain Mid Frontal Lobe	tissue
0.0216657	ENCSR391VGU_RNASeq_counts	0.00373487	2.89973	3	ENCODE	Total-RNA-Seq	heart left ventricle	tissue
0.0293639	H1-H3K14ac	0.00590635	2.75294	3	Roadmap	Histone ChIP-Seq	H1	cell line
0.0253092	H1_Derived_Neuronal_Progenitor_Cultured_Cells-H3K4me1	0.00767035	2.66625	3	Roadmap	Histone ChIP-Seq	H1 Derived Neuronal Progenitor Cultured Cells	cell line
0.0350581	CADD_avg_phred	0.0116414	2.52283	3	CADD	Annotation Annotation Scores	N/A	N/A
0.013896	K562-SRF	0.0137186	2.46455	3	ENCODE	TFBS ChIP-Seq	K562	cell line
0.0331545	CADD_max_phred	0.015255	2.42627	3	CADD	Annotation Annotation Scores	N/A	N/A
0.0120258	GM12878-RUNX3	0.0177476	2.37084	3	ENCODE	TFBS ChIP-Seq	GM12878	cell line
0.0468958	NT2-D1-ZNF274	0.0193323	2.33906	3	ENCODE	TFBS ChIP-Seq	NT2-D1	Pluripotent stem cell
0.0389011	CD34_Cultured_Cells-H3K4me1	0.0196029	2.33386	3	Roadmap	Histone ChIP-Seq	CD34 Cultured Cells	primary cell
0.0320308	Monocytes-CD14+_RO01746-H3K4me1	0.022613	2.27991	3	ENCODE	Histone ChIP-Seq	CD14-positive monocyte	primary cell
0.0314036	Breast_Myoepithelial_Cells-H3K4me1	0.0253686	2.23574	3	Roadmap	Histone ChIP-Seq	breast myoepithelial cell	primary cell
0.0221456	K562-STAT2	0.0371038	2.08462	3	ENCODE	TFBS ChIP-Seq	K562	cell line
0.0312872	ENCFF588ETU_WGBS_counts	0.0395869	2.05803	3	ENCODE	WGBS	muscle of leg	tissue
0.0332411	ENCFF157POM_WGBS_counts	0.0553535	1.91609	3	ENCODE	WGBS	sigmoid colon	tissue
0.0221507	Brain_Cingulate_Gyrus-H3K36me3	0.0711457	1.80455	3	Roadmap	Histone ChIP-Seq	Brain Cingulate Gyrus	tissue
0.00330073	H1_Derived_Neuronal_Progenitor_Cultured_Cells-H3K79me1	0.0816112	1.74141	3	Roadmap	Histone ChIP-Seq	H1 Derived Neuronal Progenitor Cultured Cells	cell line
0.0276009	H1_BMP4_Derived_Mesendoderm_Cultured_Cells-H3K4me1	0.100251	1.64364	3	Roadmap	Histone ChIP-Seq	H1 BMP4 Derived Mesendoderm Cultured Cells	cell line
0.026036	HUVEC	0.128388	1.52049	3	ENCODE	Dnase-Seq	HUVEC	primary cell
0.0398168	HUES48-H3K4me1	0.20318	1.27254	3	Roadmap	Histone ChIP-Seq	HUES 48	cell line
-0.0257199	Adult_Liver-H3K4me1	0.294248	-1.04885	3	Roadmap	Histone ChIP-Seq	Adult Liver	tissue
0.0147566	K562-CBX2	0.303431	1.0291	3	ENCODE	Histone ChIP-Seq	K562	cell line
0.00999382	iPS-18a-H3K36me3	0.315176	1.00442	3	Roadmap	Histone ChIP-Seq	iPS-18a	cell line
0.0104618	H1-hESC-E2F6	0.365602	0.904741	3	ENCODE	TFBS ChIP-Seq	H1 hESC	cell line
0.00974566	HeLa-S3-PRDM1	0.373781	0.889413	3	ENCODE	TFBS ChIP-Seq	Hela S3	cell line
0.0116893	ENCFF428TVT_WGBS_counts	0.390523	0.858669	3	ENCODE	WGBS	mesenchymal stem cell originated from H1	in vitro differentiated cells
-0.00990381	GM12878-ZNF274	0.429684	-0.789733	3	ENCODE	TFBS ChIP-Seq	GM12878	cell line
-0.000160279	Pancreatic_Islets-H3K9me3	0.472635	0.718199	3	Roadmap	Histone ChIP-Seq	Pancreatic Islets	tissue
0.0325375	Adipose_Derived_Mesenchymal_Stem_Cell_Cultured_Cells-H3K4me1	0.519589	0.64398	3	Roadmap	Histone ChIP-Seq	Adipose Derived Mesenchymal Stem Cell Cultured_Cells	Primary Cell Culture
0.0185331	Left_Ventricle-H3K36me3	0.530372	0.627439	3	Roadmap	Histone ChIP-Seq	Left Ventricle	tissue
-0.00548178	ENCFF733EFJ_WGBS_counts	0.636133	0.473112	3	ENCODE	WGBS	upper lobe of left lung	tissue
0.0201454	Penis_Foreskin_Melanocyte_Primary_Cells-H3K36me3	0.649225	0.454839	3	Roadmap	Histone ChIP-Seq	Penis Foreskin Melanocyte Primary Cells	primary cell
0.00961128	eigen_max_pc_phred	0.65016	0.45354	3	Eigen	Annotation Annotation Scores	N/A	N/A
0.00219462	HUVEC-GATA2	0.735681	-0.337578	3	ENCODE	TFBS ChIP-Seq	HUVEC	primary cell
0.00497726	IMR90-CEBPB	0.000162174	3.77165	2	ENCODE	TFBS ChIP-Seq	IMR90	cell line
0.0308165	ENCSR000AEV_RNASeq_counts	0.000173448	3.75485	2	ENCODE	Total-RNA-Seq	urinary bladder	tissue
0.0328251	ENCSR571RXE_RNASeq_counts	0.00032811	3.59203	2	ENCODE	Total-RNA-Seq	right atrium auricular region	tissue
0.0320508	H1_Derived_Mesenchymal_Stem_Cells-H2BK12ac	0.00052145	3.46949	2	Roadmap	Histone ChIP-Seq	H1 Derived Mesenchymal Stem Cells	cell line

## Sheet: Supplementary Data 10
Supplementary Data 10. Top 60 selected features for Braak Staging (Mount Sinai).
diff(pos-neg)	feature	pvalue	stats	n	source	feature types	Biosample term name	Biosample type
0.104935	ENCFF355UVU_WGBS_counts	2.02067e-16	8.22085	4	ENCODE	WGBS	T Cell	primary cell
0.0849038	ENCFF451WIY_WGBS_counts	3.77602e-11	6.61261	4	ENCODE	WGBS	CD14-positive monocyte	primary cell
0.0330174	ENCFF526PFA_WGBS_counts	9.07623e-09	5.74715	4	ENCODE	WGBS	spleen	tissue
-0.0571108	CD56_Primary_Cells-H3K27me3	1.13579e-07	-5.30354	4	Roadmap	Histone ChIP-Seq	CD56 Primary Cells	primary cell
0.00324197	ENCFF477AUC_WGBS_counts	3.60895e-06	4.63272	4	ENCODE	WGBS	lung	tissue
-0.0445365	ENCFF588IUK_WGBS_counts	0.0043558	-2.85118	4	ENCODE	WGBS	smooth muscle cell originated from H9	in vitro differentiated cells
-0.0402147	ENCFF366UWF_WGBS_counts	0.0258392	-2.22862	4	ENCODE	WGBS	hepatocyte originated from H9	in vitro differentiated cells
0.0380581	CD34_Cultured_Cells-H3K4me1	0.0284861	2.19053	4	Roadmap	Histone ChIP-Seq	CD34 Cultured Cells	primary cell
-0.0125837	ENCFF770UYJ_WGBS_counts	0.309621	-1.01602	4	ENCODE	WGBS	HUES64	cell line
0.115574	ENCFF435ETE_WGBS_counts	2.487e-15	7.91427	3	ENCODE	WGBS	natural killer cell	primary cell
0.0822705	ENCSR000CUA_RNASeq_counts	3.90322e-12	6.94064	3	ENCODE	Total-RNA-Seq	hematopoietic multipotent progenitor cell	in vitro differentiated cells
0.0759619	ENCFF692JTJ_WGBS_counts	1.85036e-11	6.71737	3	ENCODE	WGBS	common myeloid progenitor, CD34-positive	primary cell
0.0395767	ENCSR900SGE_RNASeq_counts	4.4164e-11	6.58939	3	ENCODE	Total-RNA-Seq	spleen	tissue
-0.120385	Mobilized_CD34_Primary_Cells-H3K27me3	9.32805e-11	-6.47746	3	Roadmap	Histone ChIP-Seq	Mobilized CD34 Primary Cells	primary cell
0.0674383	ENCFF392XPZ_WGBS_counts	3.30367e-10	6.28381	3	ENCODE	WGBS	thymus	tissue
0.0227531	ENCSR194HVU_RNASeq_counts	3.44659e-10	6.27723	3	ENCODE	Total-RNA-Seq	spleen	tissue
0.0372437	ENCSR330UMQ_RNASeq_counts	2.75823e-09	5.94538	3	ENCODE	Total-RNA-Seq	spleen	tissue
0.0540097	CD34_Cultured_Cells-H3K36me3	3.54055e-09	5.90434	3	Roadmap	Histone ChIP-Seq	CD34 Cultured Cells	primary cell
0.0636803	Fetal_Lung-H3K4me1	6.11739e-09	5.81352	3	Roadmap	Histone ChIP-Seq	Fetal Lung	tissue
0.0580114	Peripheral_Blood_Mononuclear_Primary_Cells-H3K36me3	5.53088e-08	5.43334	3	Roadmap	Histone ChIP-Seq	Peripheral Blood Mononuclear Primary Cells	primary cell
-0.0676016	CD3_Primary_Cells-H3K27me3	2.99117e-07	-5.124	3	Roadmap	Histone ChIP-Seq	CD3 Primary Cells	primary cell
0.00284317	ENCFF333OHK_WGBS_counts	5.282e-07	5.01578	3	ENCODE	WGBS	spleen	tissue
0.0556532	ENCSR000CUT_RNASeq_counts	4.58643e-06	4.58287	3	ENCODE	Total-RNA-Seq	mononuclear cell	primary cell
0.0467123	Fetal_Placenta-H3K4me1	6.25926e-06	4.51744	3	Roadmap	Histone ChIP-Seq	Fetal Placenta	tissue
0.0123887	ENCFF200MJQ_WGBS_counts	8.45372e-06	4.45336	3	ENCODE	WGBS	spleen	tissue
0.0377464	ENCSR113MBR_ATAC_counts	8.47226e-06	4.45289	3	ENCODE	ATAC-Seq	adrenal gland	tissue
0.0449697	CD4+_CD25+_CD127-_Treg_Primary_Cells-H3K36me3	3.34591e-05	4.14855	3	Roadmap	Histone ChIP-Seq	CD4+ CD25+ CD127- Treg Primary Cells	primary cell
0.0403844	Penis_Foreskin_Fibroblast_Primary_Cells-H3K4me1	5.28322e-05	4.04273	3	Roadmap	Histone ChIP-Seq	Penis Foreskin Fibroblast Primary Cells	primary cell
0.00185593	ENCFF730NQT_WGBS_counts	9.45264e-05	3.90423	3	ENCODE	WGBS	spleen	tissue
0.0343584	Monocytes-CD14+_RO01746-H3K79me2	0.000103623	3.88195	3	ENCODE	Histone ChIP-Seq	Monocytes-CD14+	blood cell
-0.00789107	ENCFF842MHJ_WGBS_counts	0.000446718	3.51083	3	ENCODE	WGBS	upper lobe of left lung	tissue
0.0135553	Melano	0.000582375	3.43969	3	ENCODE	Dnase-Seq	melano cell	primary cell
0.0087054	ENCFF266NGW_WGBS_counts	0.000794211	3.3548	3	ENCODE	WGBS	small intestine	tissue
0.0555843	genocanyon_score	0.0010138	3.28667	3	Genocanyon	Annotation Annotation Scores	N/A	N/A
0.035674	egien_avg_pc_phred	0.00167868	3.14188	3	Eigen	Annotation Annotation Scores	N/A	N/A
0.0355893	eigen_max_pc_phred	0.0016895	3.14	3	Eigen	Annotation Annotation Scores	N/A	N/A
0.0234086	Muscle_Satellite_Cultured_Cells-H3K4me1	0.00180377	3.12077	3	Roadmap	Histone ChIP-Seq	Muscle Satellite Cultured Cells	cell line
-0.0368294	Chondrocytes_from_Bone_Marrow_Derived_Mesenchymal_Stem_Cell_Cultured_Cells-H3K27me3	0.002306	-3.0477	3	Roadmap	Histone ChIP-Seq	Chondrocytes from Bone Marrow Derived Mesenchymal Stem Cell Cultured Cells	Primary Cell Culture
0.0199601	ENCFF437OKM_WGBS_counts	0.00253109	3.0196	3	ENCODE	WGBS	placenta	tissue
-0.0125189	ENCFF684JHX_WGBS_counts	0.0127727	2.49005	3	ENCODE	WGBS	heart left ventricle	tissue
0.00201307	ENCFF455TQO_WGBS_counts	0.0131645	2.47929	3	ENCODE	WGBS	sigmoid colon	tissue
0.0265191	Fetal_Brain-H3K4me1	0.0186809	2.35184	3	Roadmap	Histone ChIP-Seq	Fetal Brain	tissue
0.011238	Brain_Mid_Frontal_Lobe-H3K9ac	0.0206496	2.31433	3	Roadmap	Histone ChIP-Seq	Brain Mid Frontal	tissue
-0.000749202	K562-PU	0.0211346	2.30557	3	ENCODE	TFBS ChIP-Seq	K562	cell line
0.0292887	CD34_Primary_Cells-H3K4me1	0.0386886	2.06748	3	Roadmap	Histone ChIP-Seq	CD34 Primary Cells	primary cell
0.0339345	Adrenal_Gland-H3K4me1	0.042156	2.03198	3	Roadmap	Histone ChIP-Seq	adrenal gland	tissue
-0.0265102	ENCFF918PML_WGBS_counts	0.0624343	-1.8632	3	ENCODE	WGBS	H1	cell line
-0.0115792	ENCFF428TVT_WGBS_counts	0.0834227	-1.73116	3	ENCODE	WGBS	mesenchymal stem cell originated from H1	in vitro differentiated cells
0.016108	MCF10A-Er-Src-cFos	0.112562	1.58678	3	ENCODE	TFBS ChIP-Seq	MCF10A-Er-Src	cell line
0.00592454	Right_Atrium-H3K36me3	0.137897	1.48367	3	Roadmap	Histone ChIP-Seq	right atrium	tissue
0.0114161	H1-hESC-MafK	0.144474	1.45933	3	ENCODE	TFBS ChIP-Seq	H1 hESC	cell line
-0.017909	ENCFF699RBP_WGBS_counts	0.175161	1.35581	3	ENCODE	WGBS	pancreas	tissue
-0.018201	ENCFF416ESQ_WGBS_counts	0.177851	-1.3474	3	ENCODE	WGBS	ectodermal cell originated from HUES64	in vitro differentiated cells
0.017035	GM12878-H3K4me1	0.221682	1.22207	3	ENCODE	Histone ChIP-Seq	GM12878	cell line
-0.00811702	H1_BMP4_Derived_Trophoblast_Cultured_Cells-H2BK12ac	0.349693	-0.935185	3	Roadmap	Histone ChIP-Seq	H1 BMP4 Derived Trophoblast Cultured Cells	cell line
0.00858353	HL-60-PU	0.425464	-0.796977	3	ENCODE	TFBS ChIP-Seq	HL-60	cell line
-0.00864994	ENCFF532ZCC_WGBS_counts	0.430707	-0.787983	3	ENCODE	WGBS	mesodermal cell originated from HUES64	in vitro differentiated cells
-0.00924732	ENCFF511FUP_WGBS_counts	0.484198	-0.699567	3	ENCODE	WGBS	mesodermal cell originated from HUES64	in vitro differentiated cells
0.0157116	ENCFF937OSM_WGBS_counts	0.751973	-0.31604	3	ENCODE	WGBS	IMR-90	cell line
-0.0255017	ENCFF638QVP_WGBS_counts	0.78277	-0.275712	3	ENCODE	WGBS	testis	tissue

[truncated: 1 more sheets: Supplementary Data 11]
