# Supplementary material for: A machine learning approach to brain epigenetic analysis reveals kinases associated with Alzheimer’s disease
Source: Nat Commun. 2021 Jul 22;12:4472. doi: 10.1038/s41467-021-24710-8 (PMC8298578; doi:10.1038/s41467-021-24710-8)
Supplement: Supplementary file 6 — Source Data [file 41467_2021_24710_MOESM6_ESM.zip]

Archive with 4 entries (3 files):
- source_data/
- source_data/.DS_Store
- source_data/fig3b.txt
- source_data/source_data.xlsx
