# Supplementary material for: A machine learning approach to brain epigenetic analysis reveals kinases associated with Alzheimer’s disease
Source: Nat Commun. 2021 Jul 22;12:4472. doi: 10.1038/s41467-021-24710-8 (PMC8298578; doi:10.1038/s41467-021-24710-8)
Supplement: Supplementary file 6 — Source Data [file 41467_2021_24710_MOESM6_ESM.zip › source_data/source_data.xlsx]

## Sheet: fig2_auc_source_data
x	y	trait
0	0	Beta-amyloid (0.850)
0	0.00632911	Beta-amyloid (0.850)
0	0.0126582	Beta-amyloid (0.850)
0	0.0189873	Beta-amyloid (0.850)
0	0.0253165	Beta-amyloid (0.850)
0	0.0316456	Beta-amyloid (0.850)
0	0.0379747	Beta-amyloid (0.850)
0	0.0443038	Beta-amyloid (0.850)
0	0.0506329	Beta-amyloid (0.850)
0	0.056962	Beta-amyloid (0.850)
0	0.0632911	Beta-amyloid (0.850)
0	0.0696203	Beta-amyloid (0.850)
0	0.0759494	Beta-amyloid (0.850)
0	0.0822785	Beta-amyloid (0.850)
0	0.0886076	Beta-amyloid (0.850)
0	0.0949367	Beta-amyloid (0.850)
0.000645995	0.0949367	Beta-amyloid (0.850)
0.000645995	0.101266	Beta-amyloid (0.850)
0.00129199	0.101266	Beta-amyloid (0.850)
0.00129199	0.107595	Beta-amyloid (0.850)
0.00129199	0.113924	Beta-amyloid (0.850)
0.00129199	0.120253	Beta-amyloid (0.850)
0.00129199	0.126582	Beta-amyloid (0.850)
0.00193798	0.126582	Beta-amyloid (0.850)
0.00193798	0.132911	Beta-amyloid (0.850)
0.00193798	0.139241	Beta-amyloid (0.850)
0.00193798	0.14557	Beta-amyloid (0.850)
0.00193798	0.151899	Beta-amyloid (0.850)
0.00258398	0.151899	Beta-amyloid (0.850)
0.00322997	0.151899	Beta-amyloid (0.850)
0.00322997	0.158228	Beta-amyloid (0.850)
0.00322997	0.164557	Beta-amyloid (0.850)
0.00322997	0.170886	Beta-amyloid (0.850)
0.00322997	0.177215	Beta-amyloid (0.850)
0.00322997	0.183544	Beta-amyloid (0.850)
0.00322997	0.189873	Beta-amyloid (0.850)
0.00322997	0.196203	Beta-amyloid (0.850)
0.00322997	0.202532	Beta-amyloid (0.850)
0.00322997	0.208861	Beta-amyloid (0.850)
0.00322997	0.21519	Beta-amyloid (0.850)
0.00322997	0.221519	Beta-amyloid (0.850)
0.00387597	0.221519	Beta-amyloid (0.850)
0.00452196	0.221519	Beta-amyloid (0.850)
0.00452196	0.227848	Beta-amyloid (0.850)
0.00452196	0.234177	Beta-amyloid (0.850)
0.00452196	0.240506	Beta-amyloid (0.850)
0.00516796	0.240506	Beta-amyloid (0.850)
0.00516796	0.246835	Beta-amyloid (0.850)
0.00516796	0.253165	Beta-amyloid (0.850)
0.00516796	0.259494	Beta-amyloid (0.850)
0.00516796	0.265823	Beta-amyloid (0.850)
0.00516796	0.272152	Beta-amyloid (0.850)
0.00516796	0.278481	Beta-amyloid (0.850)
0.00516796	0.28481	Beta-amyloid (0.850)
0.00516796	0.291139	Beta-amyloid (0.850)
0.00581395	0.291139	Beta-amyloid (0.850)
0.00645995	0.291139	Beta-amyloid (0.850)
0.00710594	0.291139	Beta-amyloid (0.850)
0.00710594	0.297468	Beta-amyloid (0.850)
0.00775194	0.297468	Beta-amyloid (0.850)
0.00775194	0.303797	Beta-amyloid (0.850)
0.00775194	0.310127	Beta-amyloid (0.850)
0.00839793	0.310127	Beta-amyloid (0.850)
0.00839793	0.316456	Beta-amyloid (0.850)
0.00904393	0.316456	Beta-amyloid (0.850)
0.00904393	0.322785	Beta-amyloid (0.850)
0.00968992	0.322785	Beta-amyloid (0.850)
0.00968992	0.329114	Beta-amyloid (0.850)
0.00968992	0.335443	Beta-amyloid (0.850)
0.00968992	0.341772	Beta-amyloid (0.850)
0.0103359	0.341772	Beta-amyloid (0.850)
0.0103359	0.348101	Beta-amyloid (0.850)
0.0109819	0.348101	Beta-amyloid (0.850)
0.0116279	0.348101	Beta-amyloid (0.850)
0.0122739	0.348101	Beta-amyloid (0.850)
0.0122739	0.35443	Beta-amyloid (0.850)
0.0129199	0.35443	Beta-amyloid (0.850)
0.0135659	0.35443	Beta-amyloid (0.850)
0.0142119	0.35443	Beta-amyloid (0.850)
0.0148579	0.35443	Beta-amyloid (0.850)
0.0155039	0.35443	Beta-amyloid (0.850)
0.0161499	0.35443	Beta-amyloid (0.850)
0.0167959	0.35443	Beta-amyloid (0.850)
0.0167959	0.360759	Beta-amyloid (0.850)
0.0174419	0.360759	Beta-amyloid (0.850)
0.0174419	0.367089	Beta-amyloid (0.850)
0.0174419	0.373418	Beta-amyloid (0.850)
0.0180879	0.373418	Beta-amyloid (0.850)
0.0187339	0.373418	Beta-amyloid (0.850)
0.0193798	0.373418	Beta-amyloid (0.850)
0.0193798	0.379747	Beta-amyloid (0.850)
0.0200258	0.379747	Beta-amyloid (0.850)
0.0206718	0.379747	Beta-amyloid (0.850)
0.0206718	0.386076	Beta-amyloid (0.850)
0.0206718	0.392405	Beta-amyloid (0.850)
0.0206718	0.398734	Beta-amyloid (0.850)
0.0213178	0.398734	Beta-amyloid (0.850)
0.0219638	0.398734	Beta-amyloid (0.850)
0.0226098	0.398734	Beta-amyloid (0.850)
0.0232558	0.398734	Beta-amyloid (0.850)
0.0239018	0.398734	Beta-amyloid (0.850)
0.0245478	0.398734	Beta-amyloid (0.850)
0.0251938	0.398734	Beta-amyloid (0.850)
0.0251938	0.405063	Beta-amyloid (0.850)
0.0258398	0.405063	Beta-amyloid (0.850)
0.0264858	0.405063	Beta-amyloid (0.850)
0.0264858	0.411392	Beta-amyloid (0.850)
0.0264858	0.417722	Beta-amyloid (0.850)
0.0271318	0.417722	Beta-amyloid (0.850)
0.0277778	0.417722	Beta-amyloid (0.850)
0.0284238	0.417722	Beta-amyloid (0.850)
0.0290698	0.417722	Beta-amyloid (0.850)
0.0290698	0.424051	Beta-amyloid (0.850)
0.0297158	0.424051	Beta-amyloid (0.850)
0.0297158	0.43038	Beta-amyloid (0.850)
0.0303618	0.43038	Beta-amyloid (0.850)
0.0303618	0.436709	Beta-amyloid (0.850)
0.0310078	0.436709	Beta-amyloid (0.850)
0.0310078	0.443038	Beta-amyloid (0.850)
0.0310078	0.449367	Beta-amyloid (0.850)
0.0316537	0.449367	Beta-amyloid (0.850)
0.0322997	0.449367	Beta-amyloid (0.850)
0.0329457	0.449367	Beta-amyloid (0.850)
0.0335917	0.449367	Beta-amyloid (0.850)
0.0342377	0.449367	Beta-amyloid (0.850)
0.0348837	0.449367	Beta-amyloid (0.850)
0.0355297	0.449367	Beta-amyloid (0.850)
0.0361757	0.449367	Beta-amyloid (0.850)
0.0368217	0.449367	Beta-amyloid (0.850)
0.0374677	0.449367	Beta-amyloid (0.850)
0.0381137	0.449367	Beta-amyloid (0.850)
0.0381137	0.455696	Beta-amyloid (0.850)
0.0381137	0.462025	Beta-amyloid (0.850)
0.0381137	0.468354	Beta-amyloid (0.850)
0.0387597	0.468354	Beta-amyloid (0.850)
0.0394057	0.468354	Beta-amyloid (0.850)
0.0394057	0.474684	Beta-amyloid (0.850)
0.0394057	0.481013	Beta-amyloid (0.850)
0.0400517	0.481013	Beta-amyloid (0.850)
0.0400517	0.487342	Beta-amyloid (0.850)
0.0400517	0.493671	Beta-amyloid (0.850)
0.0406977	0.493671	Beta-amyloid (0.850)
0.0413437	0.493671	Beta-amyloid (0.850)
0.0419897	0.493671	Beta-amyloid (0.850)
0.0426357	0.493671	Beta-amyloid (0.850)
0.0432817	0.493671	Beta-amyloid (0.850)
0.0439276	0.493671	Beta-amyloid (0.850)
0.0445736	0.493671	Beta-amyloid (0.850)
0.0452196	0.493671	Beta-amyloid (0.850)
0.0452196	0.5	Beta-amyloid (0.850)
0.0458656	0.5	Beta-amyloid (0.850)
0.0465116	0.5	Beta-amyloid (0.850)
0.0465116	0.506329	Beta-amyloid (0.850)
0.0471576	0.506329	Beta-amyloid (0.850)
0.0471576	0.512658	Beta-amyloid (0.850)
0.0471576	0.518987	Beta-amyloid (0.850)
0.0478036	0.518987	Beta-amyloid (0.850)
0.0478036	0.525316	Beta-amyloid (0.850)
0.0484496	0.525316	Beta-amyloid (0.850)
0.0490956	0.525316	Beta-amyloid (0.850)
0.0497416	0.525316	Beta-amyloid (0.850)
0.0503876	0.525316	Beta-amyloid (0.850)
0.0510336	0.525316	Beta-amyloid (0.850)
0.0516796	0.525316	Beta-amyloid (0.850)
0.0523256	0.525316	Beta-amyloid (0.850)
0.0523256	0.531646	Beta-amyloid (0.850)
0.0529716	0.531646	Beta-amyloid (0.850)
0.0536176	0.531646	Beta-amyloid (0.850)
0.0542636	0.531646	Beta-amyloid (0.850)
0.0549096	0.531646	Beta-amyloid (0.850)
0.0555556	0.531646	Beta-amyloid (0.850)
0.0562016	0.531646	Beta-amyloid (0.850)
0.0568475	0.531646	Beta-amyloid (0.850)
0.0574935	0.531646	Beta-amyloid (0.850)
0.0581395	0.531646	Beta-amyloid (0.850)
0.0587855	0.531646	Beta-amyloid (0.850)
0.0594315	0.531646	Beta-amyloid (0.850)
0.0600775	0.531646	Beta-amyloid (0.850)
0.0600775	0.537975	Beta-amyloid (0.850)
0.0600775	0.544304	Beta-amyloid (0.850)
0.0607235	0.544304	Beta-amyloid (0.850)
0.0613695	0.544304	Beta-amyloid (0.850)
0.0620155	0.544304	Beta-amyloid (0.850)
0.0626615	0.544304	Beta-amyloid (0.850)
0.0633075	0.544304	Beta-amyloid (0.850)
0.0633075	0.550633	Beta-amyloid (0.850)
0.0639535	0.550633	Beta-amyloid (0.850)
0.0639535	0.556962	Beta-amyloid (0.850)
0.0639535	0.563291	Beta-amyloid (0.850)
0.0645995	0.563291	Beta-amyloid (0.850)
0.0645995	0.56962	Beta-amyloid (0.850)
0.0652455	0.56962	Beta-amyloid (0.850)
0.0658915	0.56962	Beta-amyloid (0.850)
0.0665375	0.56962	Beta-amyloid (0.850)
0.0671835	0.56962	Beta-amyloid (0.850)
0.0678295	0.56962	Beta-amyloid (0.850)
0.0684755	0.56962	Beta-amyloid (0.850)
0.0691214	0.56962	Beta-amyloid (0.850)
0.0697674	0.56962	Beta-amyloid (0.850)
0.0704134	0.56962	Beta-amyloid (0.850)
0.0710594	0.56962	Beta-amyloid (0.850)
0.0717054	0.56962	Beta-amyloid (0.850)
0.0723514	0.56962	Beta-amyloid (0.850)
0.0729974	0.56962	Beta-amyloid (0.850)
0.0729974	0.575949	Beta-amyloid (0.850)
0.0729974	0.582278	Beta-amyloid (0.850)
0.0736434	0.582278	Beta-amyloid (0.850)
0.0742894	0.582278	Beta-amyloid (0.850)
0.0749354	0.582278	Beta-amyloid (0.850)
0.0755814	0.582278	Beta-amyloid (0.850)
0.0762274	0.582278	Beta-amyloid (0.850)
0.0768734	0.582278	Beta-amyloid (0.850)
0.0775194	0.582278	Beta-amyloid (0.850)
0.0781654	0.582278	Beta-amyloid (0.850)
0.0788114	0.582278	Beta-amyloid (0.850)
0.0794574	0.582278	Beta-amyloid (0.850)
0.0794574	0.588608	Beta-amyloid (0.850)
0.0801034	0.588608	Beta-amyloid (0.850)
0.0807494	0.588608	Beta-amyloid (0.850)
0.0813953	0.588608	Beta-amyloid (0.850)
0.0820413	0.588608	Beta-amyloid (0.850)
0.0826873	0.588608	Beta-amyloid (0.850)
0.0833333	0.588608	Beta-amyloid (0.850)
0.0839793	0.588608	Beta-amyloid (0.850)
0.0846253	0.588608	Beta-amyloid (0.850)
0.0852713	0.588608	Beta-amyloid (0.850)
0.0859173	0.588608	Beta-amyloid (0.850)
0.0865633	0.588608	Beta-amyloid (0.850)
0.0872093	0.588608	Beta-amyloid (0.850)
0.0878553	0.588608	Beta-amyloid (0.850)
0.0885013	0.588608	Beta-amyloid (0.850)
0.0891473	0.588608	Beta-amyloid (0.850)
0.0891473	0.594937	Beta-amyloid (0.850)
0.0897933	0.594937	Beta-amyloid (0.850)
0.0904393	0.594937	Beta-amyloid (0.850)
0.0910853	0.594937	Beta-amyloid (0.850)
0.0917313	0.594937	Beta-amyloid (0.850)
0.0923773	0.594937	Beta-amyloid (0.850)
0.0930233	0.594937	Beta-amyloid (0.850)
0.0936693	0.594937	Beta-amyloid (0.850)
0.0943152	0.594937	Beta-amyloid (0.850)
0.0949612	0.594937	Beta-amyloid (0.850)
0.0956072	0.594937	Beta-amyloid (0.850)
0.0962532	0.594937	Beta-amyloid (0.850)
0.0968992	0.594937	Beta-amyloid (0.850)
0.0975452	0.594937	Beta-amyloid (0.850)
0.0981912	0.594937	Beta-amyloid (0.850)
0.0988372	0.594937	Beta-amyloid (0.850)
0.0994832	0.594937	Beta-amyloid (0.850)
0.100129	0.594937	Beta-amyloid (0.850)
0.100775	0.594937	Beta-amyloid (0.850)
0.100775	0.601266	Beta-amyloid (0.850)
0.101421	0.601266	Beta-amyloid (0.850)
0.102067	0.601266	Beta-amyloid (0.850)
0.102713	0.601266	Beta-amyloid (0.850)
0.102713	0.607595	Beta-amyloid (0.850)
0.103359	0.607595	Beta-amyloid (0.850)
0.104005	0.607595	Beta-amyloid (0.850)
0.104651	0.607595	Beta-amyloid (0.850)
0.105297	0.607595	Beta-amyloid (0.850)
0.105297	0.613924	Beta-amyloid (0.850)
0.105943	0.613924	Beta-amyloid (0.850)
0.106589	0.613924	Beta-amyloid (0.850)
0.107235	0.613924	Beta-amyloid (0.850)
0.107881	0.613924	Beta-amyloid (0.850)
0.108527	0.613924	Beta-amyloid (0.850)
0.108527	0.620253	Beta-amyloid (0.850)
0.109173	0.620253	Beta-amyloid (0.850)
0.109819	0.620253	Beta-amyloid (0.850)
0.110465	0.620253	Beta-amyloid (0.850)
0.110465	0.626582	Beta-amyloid (0.850)
0.111111	0.626582	Beta-amyloid (0.850)
0.111757	0.626582	Beta-amyloid (0.850)
0.112403	0.626582	Beta-amyloid (0.850)
0.112403	0.632911	Beta-amyloid (0.850)
0.113049	0.632911	Beta-amyloid (0.850)
0.113695	0.632911	Beta-amyloid (0.850)
0.114341	0.632911	Beta-amyloid (0.850)
0.114341	0.639241	Beta-amyloid (0.850)
0.114987	0.639241	Beta-amyloid (0.850)
0.115633	0.639241	Beta-amyloid (0.850)
0.116279	0.639241	Beta-amyloid (0.850)
0.116925	0.639241	Beta-amyloid (0.850)
0.117571	0.639241	Beta-amyloid (0.850)
0.118217	0.639241	Beta-amyloid (0.850)
0.118863	0.639241	Beta-amyloid (0.850)
0.119509	0.639241	Beta-amyloid (0.850)
0.120155	0.639241	Beta-amyloid (0.850)
0.120801	0.639241	Beta-amyloid (0.850)
0.121447	0.639241	Beta-amyloid (0.850)
0.122093	0.639241	Beta-amyloid (0.850)
0.122739	0.639241	Beta-amyloid (0.850)
0.123385	0.639241	Beta-amyloid (0.850)
0.124031	0.639241	Beta-amyloid (0.850)
0.124677	0.639241	Beta-amyloid (0.850)
0.125323	0.639241	Beta-amyloid (0.850)
0.125969	0.639241	Beta-amyloid (0.850)
0.126615	0.639241	Beta-amyloid (0.850)
0.127261	0.639241	Beta-amyloid (0.850)
0.127907	0.639241	Beta-amyloid (0.850)
0.128553	0.639241	Beta-amyloid (0.850)
0.128553	0.64557	Beta-amyloid (0.850)
0.129199	0.64557	Beta-amyloid (0.850)
0.129845	0.64557	Beta-amyloid (0.850)
0.130491	0.64557	Beta-amyloid (0.850)
0.131137	0.64557	Beta-amyloid (0.850)
0.131783	0.64557	Beta-amyloid (0.850)
0.132429	0.64557	Beta-amyloid (0.850)
0.133075	0.64557	Beta-amyloid (0.850)
0.133721	0.64557	Beta-amyloid (0.850)
0.134367	0.64557	Beta-amyloid (0.850)
0.135013	0.64557	Beta-amyloid (0.850)
0.135659	0.64557	Beta-amyloid (0.850)
0.136305	0.64557	Beta-amyloid (0.850)
0.136951	0.64557	Beta-amyloid (0.850)
0.137597	0.64557	Beta-amyloid (0.850)
0.138243	0.64557	Beta-amyloid (0.850)
0.138889	0.64557	Beta-amyloid (0.850)
0.139535	0.64557	Beta-amyloid (0.850)
0.140181	0.64557	Beta-amyloid (0.850)
0.140827	0.64557	Beta-amyloid (0.850)
0.141473	0.64557	Beta-amyloid (0.850)
0.142119	0.64557	Beta-amyloid (0.850)
0.142765	0.64557	Beta-amyloid (0.850)
0.143411	0.64557	Beta-amyloid (0.850)
0.144057	0.64557	Beta-amyloid (0.850)
0.144703	0.64557	Beta-amyloid (0.850)
0.145349	0.64557	Beta-amyloid (0.850)
0.145995	0.64557	Beta-amyloid (0.850)
0.146641	0.64557	Beta-amyloid (0.850)
0.147287	0.64557	Beta-amyloid (0.850)
0.147933	0.64557	Beta-amyloid (0.850)
0.147933	0.651899	Beta-amyloid (0.850)
0.148579	0.651899	Beta-amyloid (0.850)
0.149225	0.651899	Beta-amyloid (0.850)
0.149871	0.651899	Beta-amyloid (0.850)
0.150517	0.651899	Beta-amyloid (0.850)
0.150517	0.658228	Beta-amyloid (0.850)
0.150517	0.664557	Beta-amyloid (0.850)
0.151163	0.664557	Beta-amyloid (0.850)
0.151809	0.664557	Beta-amyloid (0.850)
0.152455	0.664557	Beta-amyloid (0.850)
0.153101	0.664557	Beta-amyloid (0.850)
0.153747	0.664557	Beta-amyloid (0.850)
0.154393	0.664557	Beta-amyloid (0.850)
0.155039	0.664557	Beta-amyloid (0.850)
0.155685	0.664557	Beta-amyloid (0.850)
0.156331	0.664557	Beta-amyloid (0.850)
0.156977	0.664557	Beta-amyloid (0.850)
0.157623	0.664557	Beta-amyloid (0.850)
0.158269	0.664557	Beta-amyloid (0.850)
0.158915	0.664557	Beta-amyloid (0.850)
0.159561	0.664557	Beta-amyloid (0.850)
0.159561	0.670886	Beta-amyloid (0.850)
0.160207	0.670886	Beta-amyloid (0.850)
0.160853	0.670886	Beta-amyloid (0.850)
0.161499	0.670886	Beta-amyloid (0.850)
0.162145	0.670886	Beta-amyloid (0.850)
0.162791	0.670886	Beta-amyloid (0.850)
0.163437	0.670886	Beta-amyloid (0.850)
0.164083	0.670886	Beta-amyloid (0.850)
0.164729	0.670886	Beta-amyloid (0.850)
0.165375	0.670886	Beta-amyloid (0.850)
0.166021	0.670886	Beta-amyloid (0.850)
0.166667	0.670886	Beta-amyloid (0.850)
0.167313	0.670886	Beta-amyloid (0.850)
0.167959	0.670886	Beta-amyloid (0.850)
0.168605	0.670886	Beta-amyloid (0.850)
0.169251	0.670886	Beta-amyloid (0.850)
0.169897	0.670886	Beta-amyloid (0.850)
0.170543	0.670886	Beta-amyloid (0.850)
0.171189	0.670886	Beta-amyloid (0.850)
0.171835	0.670886	Beta-amyloid (0.850)
0.172481	0.670886	Beta-amyloid (0.850)
0.173127	0.670886	Beta-amyloid (0.850)
0.173773	0.670886	Beta-amyloid (0.850)
0.174419	0.670886	Beta-amyloid (0.850)
0.175065	0.670886	Beta-amyloid (0.850)
0.175711	0.670886	Beta-amyloid (0.850)
0.176357	0.670886	Beta-amyloid (0.850)
0.177003	0.670886	Beta-amyloid (0.850)
0.177649	0.670886	Beta-amyloid (0.850)
0.178295	0.670886	Beta-amyloid (0.850)
0.178941	0.670886	Beta-amyloid (0.850)
0.178941	0.677215	Beta-amyloid (0.850)
0.179587	0.677215	Beta-amyloid (0.850)
0.180233	0.677215	Beta-amyloid (0.850)
0.180879	0.677215	Beta-amyloid (0.850)
0.181525	0.677215	Beta-amyloid (0.850)
0.182171	0.677215	Beta-amyloid (0.850)
0.182817	0.677215	Beta-amyloid (0.850)
0.183463	0.677215	Beta-amyloid (0.850)
0.183463	0.683544	Beta-amyloid (0.850)
0.183463	0.689873	Beta-amyloid (0.850)
0.184109	0.689873	Beta-amyloid (0.850)
0.184755	0.689873	Beta-amyloid (0.850)
0.185401	0.689873	Beta-amyloid (0.850)
0.185401	0.696203	Beta-amyloid (0.850)
0.185401	0.702532	Beta-amyloid (0.850)
0.186047	0.702532	Beta-amyloid (0.850)
0.186693	0.702532	Beta-amyloid (0.850)
0.187339	0.702532	Beta-amyloid (0.850)
0.187984	0.702532	Beta-amyloid (0.850)
0.18863	0.702532	Beta-amyloid (0.850)
0.189276	0.702532	Beta-amyloid (0.850)
0.189922	0.702532	Beta-amyloid (0.850)
0.190568	0.702532	Beta-amyloid (0.850)
0.191214	0.702532	Beta-amyloid (0.850)
0.19186	0.702532	Beta-amyloid (0.850)
0.192506	0.702532	Beta-amyloid (0.850)
0.193152	0.702532	Beta-amyloid (0.850)
0.193798	0.702532	Beta-amyloid (0.850)
0.194444	0.702532	Beta-amyloid (0.850)
0.19509	0.702532	Beta-amyloid (0.850)
0.195736	0.702532	Beta-amyloid (0.850)
0.196382	0.702532	Beta-amyloid (0.850)
0.197028	0.702532	Beta-amyloid (0.850)
0.197028	0.708861	Beta-amyloid (0.850)
0.197028	0.71519	Beta-amyloid (0.850)
0.197674	0.71519	Beta-amyloid (0.850)
0.19832	0.71519	Beta-amyloid (0.850)
0.19832	0.721519	Beta-amyloid (0.850)
0.198966	0.721519	Beta-amyloid (0.850)
0.199612	0.721519	Beta-amyloid (0.850)
0.200258	0.721519	Beta-amyloid (0.850)
0.200904	0.721519	Beta-amyloid (0.850)
0.20155	0.721519	Beta-amyloid (0.850)
0.202196	0.721519	Beta-amyloid (0.850)
0.202842	0.721519	Beta-amyloid (0.850)
0.203488	0.721519	Beta-amyloid (0.850)
0.204134	0.721519	Beta-amyloid (0.850)
0.20478	0.721519	Beta-amyloid (0.850)
0.20478	0.727848	Beta-amyloid (0.850)
0.205426	0.727848	Beta-amyloid (0.850)
0.206072	0.727848	Beta-amyloid (0.850)
0.206718	0.727848	Beta-amyloid (0.850)
0.207364	0.727848	Beta-amyloid (0.850)
0.20801	0.727848	Beta-amyloid (0.850)
0.208656	0.727848	Beta-amyloid (0.850)
0.208656	0.734177	Beta-amyloid (0.850)
0.209302	0.734177	Beta-amyloid (0.850)
0.209948	0.734177	Beta-amyloid (0.850)
0.210594	0.734177	Beta-amyloid (0.850)
0.21124	0.734177	Beta-amyloid (0.850)
0.211886	0.734177	Beta-amyloid (0.850)
0.211886	0.740506	Beta-amyloid (0.850)
0.212532	0.740506	Beta-amyloid (0.850)
0.213178	0.740506	Beta-amyloid (0.850)
0.213178	0.746835	Beta-amyloid (0.850)
0.213824	0.746835	Beta-amyloid (0.850)
0.21447	0.746835	Beta-amyloid (0.850)
0.215116	0.746835	Beta-amyloid (0.850)
0.215762	0.746835	Beta-amyloid (0.850)
0.216408	0.746835	Beta-amyloid (0.850)
0.217054	0.746835	Beta-amyloid (0.850)
0.217054	0.753165	Beta-amyloid (0.850)
0.2177	0.753165	Beta-amyloid (0.850)
0.218346	0.753165	Beta-amyloid (0.850)
0.218992	0.753165	Beta-amyloid (0.850)
0.219638	0.753165	Beta-amyloid (0.850)
0.220284	0.753165	Beta-amyloid (0.850)
0.22093	0.753165	Beta-amyloid (0.850)
0.221576	0.753165	Beta-amyloid (0.850)
0.222222	0.753165	Beta-amyloid (0.850)
0.222222	0.759494	Beta-amyloid (0.850)
0.222868	0.759494	Beta-amyloid (0.850)
0.223514	0.759494	Beta-amyloid (0.850)
0.22416	0.759494	Beta-amyloid (0.850)
0.224806	0.759494	Beta-amyloid (0.850)
0.225452	0.759494	Beta-amyloid (0.850)
0.226098	0.759494	Beta-amyloid (0.850)
0.226098	0.765823	Beta-amyloid (0.850)
0.226744	0.765823	Beta-amyloid (0.850)
0.22739	0.765823	Beta-amyloid (0.850)
0.228036	0.765823	Beta-amyloid (0.850)
0.228682	0.765823	Beta-amyloid (0.850)
0.229328	0.765823	Beta-amyloid (0.850)
0.229974	0.765823	Beta-amyloid (0.850)
0.23062	0.765823	Beta-amyloid (0.850)
0.231266	0.765823	Beta-amyloid (0.850)
0.231912	0.765823	Beta-amyloid (0.850)
0.232558	0.765823	Beta-amyloid (0.850)
0.233204	0.765823	Beta-amyloid (0.850)
0.23385	0.765823	Beta-amyloid (0.850)
0.234496	0.765823	Beta-amyloid (0.850)
0.235142	0.765823	Beta-amyloid (0.850)
0.235788	0.765823	Beta-amyloid (0.850)
0.236434	0.765823	Beta-amyloid (0.850)
0.23708	0.765823	Beta-amyloid (0.850)
0.237726	0.765823	Beta-amyloid (0.850)
0.238372	0.765823	Beta-amyloid (0.850)
0.239018	0.765823	Beta-amyloid (0.850)
0.239664	0.765823	Beta-amyloid (0.850)
0.24031	0.765823	Beta-amyloid (0.850)
0.240956	0.765823	Beta-amyloid (0.850)
0.241602	0.765823	Beta-amyloid (0.850)
0.242248	0.765823	Beta-amyloid (0.850)
0.242894	0.765823	Beta-amyloid (0.850)
0.24354	0.765823	Beta-amyloid (0.850)
0.244186	0.765823	Beta-amyloid (0.850)
0.244832	0.765823	Beta-amyloid (0.850)
0.245478	0.765823	Beta-amyloid (0.850)
0.246124	0.765823	Beta-amyloid (0.850)
0.24677	0.765823	Beta-amyloid (0.850)
0.24677	0.772152	Beta-amyloid (0.850)
0.247416	0.772152	Beta-amyloid (0.850)
0.248062	0.772152	Beta-amyloid (0.850)
0.248708	0.772152	Beta-amyloid (0.850)
0.249354	0.772152	Beta-amyloid (0.850)
0.25	0.772152	Beta-amyloid (0.850)
0.250646	0.772152	Beta-amyloid (0.850)
0.251292	0.772152	Beta-amyloid (0.850)
0.251292	0.778481	Beta-amyloid (0.850)
0.251938	0.778481	Beta-amyloid (0.850)
0.252584	0.778481	Beta-amyloid (0.850)
0.25323	0.778481	Beta-amyloid (0.850)
0.253876	0.778481	Beta-amyloid (0.850)
0.253876	0.78481	Beta-amyloid (0.850)
0.254522	0.78481	Beta-amyloid (0.850)
0.254522	0.791139	Beta-amyloid (0.850)
0.255168	0.791139	Beta-amyloid (0.850)
0.255814	0.791139	Beta-amyloid (0.850)
0.25646	0.791139	Beta-amyloid (0.850)
0.257106	0.791139	Beta-amyloid (0.850)
0.257752	0.791139	Beta-amyloid (0.850)
0.258398	0.791139	Beta-amyloid (0.850)
0.259044	0.791139	Beta-amyloid (0.850)
0.25969	0.791139	Beta-amyloid (0.850)
0.260336	0.791139	Beta-amyloid (0.850)
0.260982	0.791139	Beta-amyloid (0.850)
0.261628	0.791139	Beta-amyloid (0.850)
0.262274	0.791139	Beta-amyloid (0.850)
0.26292	0.791139	Beta-amyloid (0.850)
0.263566	0.791139	Beta-amyloid (0.850)
0.264212	0.791139	Beta-amyloid (0.850)
0.264858	0.791139	Beta-amyloid (0.850)
0.265504	0.791139	Beta-amyloid (0.850)
0.26615	0.791139	Beta-amyloid (0.850)
0.266796	0.791139	Beta-amyloid (0.850)
0.267442	0.791139	Beta-amyloid (0.850)
0.268088	0.791139	Beta-amyloid (0.850)
0.268734	0.791139	Beta-amyloid (0.850)
0.26938	0.791139	Beta-amyloid (0.850)
0.270026	0.791139	Beta-amyloid (0.850)
0.270672	0.791139	Beta-amyloid (0.850)
0.271318	0.791139	Beta-amyloid (0.850)
0.271964	0.791139	Beta-amyloid (0.850)
0.27261	0.791139	Beta-amyloid (0.850)
0.273256	0.791139	Beta-amyloid (0.850)
0.273902	0.791139	Beta-amyloid (0.850)
0.274548	0.791139	Beta-amyloid (0.850)
0.275194	0.791139	Beta-amyloid (0.850)
0.27584	0.791139	Beta-amyloid (0.850)
0.276486	0.791139	Beta-amyloid (0.850)
0.277132	0.791139	Beta-amyloid (0.850)
0.277132	0.797468	Beta-amyloid (0.850)
0.277778	0.797468	Beta-amyloid (0.850)
0.278424	0.797468	Beta-amyloid (0.850)
0.27907	0.797468	Beta-amyloid (0.850)
0.279716	0.797468	Beta-amyloid (0.850)
0.280362	0.797468	Beta-amyloid (0.850)
0.281008	0.797468	Beta-amyloid (0.850)
0.281654	0.797468	Beta-amyloid (0.850)
0.2823	0.797468	Beta-amyloid (0.850)
0.282946	0.797468	Beta-amyloid (0.850)
0.283592	0.797468	Beta-amyloid (0.850)
0.284238	0.797468	Beta-amyloid (0.850)
0.284884	0.797468	Beta-amyloid (0.850)
0.28553	0.797468	Beta-amyloid (0.850)
0.286176	0.797468	Beta-amyloid (0.850)
0.286822	0.797468	Beta-amyloid (0.850)
0.287468	0.797468	Beta-amyloid (0.850)
0.288114	0.797468	Beta-amyloid (0.850)
0.28876	0.797468	Beta-amyloid (0.850)
0.289406	0.797468	Beta-amyloid (0.850)
0.289406	0.803797	Beta-amyloid (0.850)
0.290052	0.803797	Beta-amyloid (0.850)
0.290698	0.803797	Beta-amyloid (0.850)
0.291344	0.803797	Beta-amyloid (0.850)
0.29199	0.803797	Beta-amyloid (0.850)
0.292636	0.803797	Beta-amyloid (0.850)
0.293282	0.803797	Beta-amyloid (0.850)
0.293928	0.803797	Beta-amyloid (0.850)
0.294574	0.803797	Beta-amyloid (0.850)
0.29522	0.803797	Beta-amyloid (0.850)
0.295866	0.803797	Beta-amyloid (0.850)
0.296512	0.803797	Beta-amyloid (0.850)
0.297158	0.803797	Beta-amyloid (0.850)
0.297804	0.803797	Beta-amyloid (0.850)
0.297804	0.810127	Beta-amyloid (0.850)
0.29845	0.810127	Beta-amyloid (0.850)
0.29845	0.816456	Beta-amyloid (0.850)
0.299096	0.816456	Beta-amyloid (0.850)
0.299742	0.816456	Beta-amyloid (0.850)
0.300388	0.816456	Beta-amyloid (0.850)
0.301034	0.816456	Beta-amyloid (0.850)
0.30168	0.816456	Beta-amyloid (0.850)
0.302326	0.816456	Beta-amyloid (0.850)
0.302972	0.816456	Beta-amyloid (0.850)
0.303618	0.816456	Beta-amyloid (0.850)
0.304264	0.816456	Beta-amyloid (0.850)
0.30491	0.816456	Beta-amyloid (0.850)
0.305556	0.816456	Beta-amyloid (0.850)
0.305556	0.822785	Beta-amyloid (0.850)
0.306202	0.822785	Beta-amyloid (0.850)
0.306848	0.822785	Beta-amyloid (0.850)
0.307494	0.822785	Beta-amyloid (0.850)
0.30814	0.822785	Beta-amyloid (0.850)
0.308786	0.822785	Beta-amyloid (0.850)
0.309432	0.822785	Beta-amyloid (0.850)
0.310078	0.822785	Beta-amyloid (0.850)
0.310724	0.822785	Beta-amyloid (0.850)
0.31137	0.822785	Beta-amyloid (0.850)
0.31137	0.829114	Beta-amyloid (0.850)
0.312016	0.829114	Beta-amyloid (0.850)
0.312661	0.829114	Beta-amyloid (0.850)
0.313307	0.829114	Beta-amyloid (0.850)
0.313953	0.829114	Beta-amyloid (0.850)
0.314599	0.829114	Beta-amyloid (0.850)
0.314599	0.835443	Beta-amyloid (0.850)
0.315245	0.835443	Beta-amyloid (0.850)
0.315891	0.835443	Beta-amyloid (0.850)
0.316537	0.835443	Beta-amyloid (0.850)
0.317183	0.835443	Beta-amyloid (0.850)
0.317829	0.835443	Beta-amyloid (0.850)
0.318475	0.835443	Beta-amyloid (0.850)
0.319121	0.835443	Beta-amyloid (0.850)
0.319767	0.835443	Beta-amyloid (0.850)
0.320413	0.835443	Beta-amyloid (0.850)
0.321059	0.835443	Beta-amyloid (0.850)
0.321705	0.835443	Beta-amyloid (0.850)
0.322351	0.835443	Beta-amyloid (0.850)
0.322997	0.835443	Beta-amyloid (0.850)
0.323643	0.835443	Beta-amyloid (0.850)
0.324289	0.835443	Beta-amyloid (0.850)
0.324935	0.835443	Beta-amyloid (0.850)
0.325581	0.835443	Beta-amyloid (0.850)
0.326227	0.835443	Beta-amyloid (0.850)
0.326227	0.841772	Beta-amyloid (0.850)
0.326873	0.841772	Beta-amyloid (0.850)
0.327519	0.841772	Beta-amyloid (0.850)
0.328165	0.841772	Beta-amyloid (0.850)
0.328811	0.841772	Beta-amyloid (0.850)
0.329457	0.841772	Beta-amyloid (0.850)
0.330103	0.841772	Beta-amyloid (0.850)
0.330749	0.841772	Beta-amyloid (0.850)
0.331395	0.841772	Beta-amyloid (0.850)
0.332041	0.841772	Beta-amyloid (0.850)
0.332687	0.841772	Beta-amyloid (0.850)
0.333333	0.841772	Beta-amyloid (0.850)
0.333979	0.841772	Beta-amyloid (0.850)
0.334625	0.841772	Beta-amyloid (0.850)
0.335271	0.841772	Beta-amyloid (0.850)
0.335917	0.841772	Beta-amyloid (0.850)
0.336563	0.841772	Beta-amyloid (0.850)
0.337209	0.841772	Beta-amyloid (0.850)
0.337855	0.841772	Beta-amyloid (0.850)
0.338501	0.841772	Beta-amyloid (0.850)
0.339147	0.841772	Beta-amyloid (0.850)
0.339793	0.841772	Beta-amyloid (0.850)
0.340439	0.841772	Beta-amyloid (0.850)
0.341085	0.841772	Beta-amyloid (0.850)
0.341731	0.841772	Beta-amyloid (0.850)
0.342377	0.841772	Beta-amyloid (0.850)
0.343023	0.841772	Beta-amyloid (0.850)
0.343669	0.841772	Beta-amyloid (0.850)
0.344315	0.841772	Beta-amyloid (0.850)
0.344961	0.841772	Beta-amyloid (0.850)
0.345607	0.841772	Beta-amyloid (0.850)
0.346253	0.841772	Beta-amyloid (0.850)
0.346899	0.841772	Beta-amyloid (0.850)
0.347545	0.841772	Beta-amyloid (0.850)
0.348191	0.841772	Beta-amyloid (0.850)
0.348837	0.841772	Beta-amyloid (0.850)
0.349483	0.841772	Beta-amyloid (0.850)
0.350129	0.841772	Beta-amyloid (0.850)
0.350775	0.841772	Beta-amyloid (0.850)
0.351421	0.841772	Beta-amyloid (0.850)
0.352067	0.841772	Beta-amyloid (0.850)
0.352713	0.841772	Beta-amyloid (0.850)
0.353359	0.841772	Beta-amyloid (0.850)
0.354005	0.841772	Beta-amyloid (0.850)
0.354651	0.841772	Beta-amyloid (0.850)
0.355297	0.841772	Beta-amyloid (0.850)
0.355943	0.841772	Beta-amyloid (0.850)
0.356589	0.841772	Beta-amyloid (0.850)
0.357235	0.841772	Beta-amyloid (0.850)
0.357881	0.841772	Beta-amyloid (0.850)
0.358527	0.841772	Beta-amyloid (0.850)
0.358527	0.848101	Beta-amyloid (0.850)
0.359173	0.848101	Beta-amyloid (0.850)
0.359173	0.85443	Beta-amyloid (0.850)
0.359819	0.85443	Beta-amyloid (0.850)
0.360465	0.85443	Beta-amyloid (0.850)
0.361111	0.85443	Beta-amyloid (0.850)
0.361757	0.85443	Beta-amyloid (0.850)
0.361757	0.860759	Beta-amyloid (0.850)
0.362403	0.860759	Beta-amyloid (0.850)
0.363049	0.860759	Beta-amyloid (0.850)
0.363695	0.860759	Beta-amyloid (0.850)
0.364341	0.860759	Beta-amyloid (0.850)
0.364987	0.860759	Beta-amyloid (0.850)
0.365633	0.860759	Beta-amyloid (0.850)
0.366279	0.860759	Beta-amyloid (0.850)
0.366925	0.860759	Beta-amyloid (0.850)
0.367571	0.860759	Beta-amyloid (0.850)
0.368217	0.860759	Beta-amyloid (0.850)
0.368217	0.867089	Beta-amyloid (0.850)
0.368863	0.867089	Beta-amyloid (0.850)
0.369509	0.867089	Beta-amyloid (0.850)
0.370155	0.867089	Beta-amyloid (0.850)
0.370801	0.867089	Beta-amyloid (0.850)
0.371447	0.867089	Beta-amyloid (0.850)
0.372093	0.867089	Beta-amyloid (0.850)
0.372739	0.867089	Beta-amyloid (0.850)
0.373385	0.867089	Beta-amyloid (0.850)
0.374031	0.867089	Beta-amyloid (0.850)
0.374677	0.867089	Beta-amyloid (0.850)
0.375323	0.867089	Beta-amyloid (0.850)
0.375969	0.867089	Beta-amyloid (0.850)
0.376615	0.867089	Beta-amyloid (0.850)
0.377261	0.867089	Beta-amyloid (0.850)
0.377907	0.867089	Beta-amyloid (0.850)
0.378553	0.867089	Beta-amyloid (0.850)
0.379199	0.867089	Beta-amyloid (0.850)
0.379845	0.867089	Beta-amyloid (0.850)
0.380491	0.867089	Beta-amyloid (0.850)
0.381137	0.867089	Beta-amyloid (0.850)
0.381783	0.867089	Beta-amyloid (0.850)
0.382429	0.867089	Beta-amyloid (0.850)
0.383075	0.867089	Beta-amyloid (0.850)
0.383721	0.867089	Beta-amyloid (0.850)
0.384367	0.867089	Beta-amyloid (0.850)
0.385013	0.867089	Beta-amyloid (0.850)
0.385659	0.867089	Beta-amyloid (0.850)
0.386305	0.867089	Beta-amyloid (0.850)
0.386951	0.867089	Beta-amyloid (0.850)
0.387597	0.867089	Beta-amyloid (0.850)
0.388243	0.867089	Beta-amyloid (0.850)
0.388889	0.867089	Beta-amyloid (0.850)
0.389535	0.867089	Beta-amyloid (0.850)
0.390181	0.867089	Beta-amyloid (0.850)
0.390827	0.867089	Beta-amyloid (0.850)
0.391473	0.867089	Beta-amyloid (0.850)
0.392119	0.867089	Beta-amyloid (0.850)
0.392765	0.867089	Beta-amyloid (0.850)
0.393411	0.867089	Beta-amyloid (0.850)
0.393411	0.873418	Beta-amyloid (0.850)
0.394057	0.873418	Beta-amyloid (0.850)
0.394703	0.873418	Beta-amyloid (0.850)
0.395349	0.873418	Beta-amyloid (0.850)
0.395995	0.873418	Beta-amyloid (0.850)
0.396641	0.873418	Beta-amyloid (0.850)
0.397287	0.873418	Beta-amyloid (0.850)
0.397933	0.873418	Beta-amyloid (0.850)
0.398579	0.873418	Beta-amyloid (0.850)
0.399225	0.873418	Beta-amyloid (0.850)
0.399871	0.873418	Beta-amyloid (0.850)
0.400517	0.873418	Beta-amyloid (0.850)
0.401163	0.873418	Beta-amyloid (0.850)
0.401809	0.873418	Beta-amyloid (0.850)
0.402455	0.873418	Beta-amyloid (0.850)
0.403101	0.873418	Beta-amyloid (0.850)
0.403747	0.873418	Beta-amyloid (0.850)
0.404393	0.873418	Beta-amyloid (0.850)
0.404393	0.879747	Beta-amyloid (0.850)
0.405039	0.879747	Beta-amyloid (0.850)
0.405685	0.879747	Beta-amyloid (0.850)
0.406331	0.879747	Beta-amyloid (0.850)
0.406977	0.879747	Beta-amyloid (0.850)
0.407623	0.879747	Beta-amyloid (0.850)
0.408269	0.879747	Beta-amyloid (0.850)
0.408915	0.879747	Beta-amyloid (0.850)
0.409561	0.879747	Beta-amyloid (0.850)
0.410207	0.879747	Beta-amyloid (0.850)
0.410853	0.879747	Beta-amyloid (0.850)
0.411499	0.879747	Beta-amyloid (0.850)
0.412145	0.879747	Beta-amyloid (0.850)
0.412791	0.879747	Beta-amyloid (0.850)
0.413437	0.879747	Beta-amyloid (0.850)
0.414083	0.879747	Beta-amyloid (0.850)
0.414729	0.879747	Beta-amyloid (0.850)
0.415375	0.879747	Beta-amyloid (0.850)
0.416021	0.879747	Beta-amyloid (0.850)
0.416667	0.879747	Beta-amyloid (0.850)
0.417313	0.879747	Beta-amyloid (0.850)
0.417313	0.886076	Beta-amyloid (0.850)
0.417959	0.886076	Beta-amyloid (0.850)
0.418605	0.886076	Beta-amyloid (0.850)
0.419251	0.886076	Beta-amyloid (0.850)
0.419897	0.886076	Beta-amyloid (0.850)
0.420543	0.886076	Beta-amyloid (0.850)
0.421189	0.886076	Beta-amyloid (0.850)
0.421835	0.886076	Beta-amyloid (0.850)
0.422481	0.886076	Beta-amyloid (0.850)
0.423127	0.886076	Beta-amyloid (0.850)
0.423773	0.886076	Beta-amyloid (0.850)
0.424419	0.886076	Beta-amyloid (0.850)
0.425065	0.886076	Beta-amyloid (0.850)
0.425711	0.886076	Beta-amyloid (0.850)
0.426357	0.886076	Beta-amyloid (0.850)
0.427003	0.886076	Beta-amyloid (0.850)
0.427649	0.886076	Beta-amyloid (0.850)
0.428295	0.886076	Beta-amyloid (0.850)
0.428941	0.886076	Beta-amyloid (0.850)
0.429587	0.886076	Beta-amyloid (0.850)
0.430233	0.886076	Beta-amyloid (0.850)
0.430879	0.886076	Beta-amyloid (0.850)
0.431525	0.886076	Beta-amyloid (0.850)
0.432171	0.886076	Beta-amyloid (0.850)
0.432817	0.886076	Beta-amyloid (0.850)
0.433463	0.886076	Beta-amyloid (0.850)
0.434109	0.886076	Beta-amyloid (0.850)
0.434755	0.886076	Beta-amyloid (0.850)
0.435401	0.886076	Beta-amyloid (0.850)
0.436047	0.886076	Beta-amyloid (0.850)
0.436693	0.886076	Beta-amyloid (0.850)
0.436693	0.892405	Beta-amyloid (0.850)
0.437339	0.892405	Beta-amyloid (0.850)
0.437984	0.892405	Beta-amyloid (0.850)
0.43863	0.892405	Beta-amyloid (0.850)
0.439276	0.892405	Beta-amyloid (0.850)
0.439922	0.892405	Beta-amyloid (0.850)
0.440568	0.892405	Beta-amyloid (0.850)
0.441214	0.892405	Beta-amyloid (0.850)
0.44186	0.892405	Beta-amyloid (0.850)
0.442506	0.892405	Beta-amyloid (0.850)
0.443152	0.892405	Beta-amyloid (0.850)
0.443798	0.892405	Beta-amyloid (0.850)
0.444444	0.892405	Beta-amyloid (0.850)
0.44509	0.892405	Beta-amyloid (0.850)
0.445736	0.892405	Beta-amyloid (0.850)
0.446382	0.892405	Beta-amyloid (0.850)
0.447028	0.892405	Beta-amyloid (0.850)
0.447674	0.892405	Beta-amyloid (0.850)
0.44832	0.892405	Beta-amyloid (0.850)
0.448966	0.892405	Beta-amyloid (0.850)
0.449612	0.892405	Beta-amyloid (0.850)
0.450258	0.892405	Beta-amyloid (0.850)
0.450904	0.892405	Beta-amyloid (0.850)
0.45155	0.892405	Beta-amyloid (0.850)
0.452196	0.892405	Beta-amyloid (0.850)
0.452842	0.892405	Beta-amyloid (0.850)
0.453488	0.892405	Beta-amyloid (0.850)
0.454134	0.892405	Beta-amyloid (0.850)
0.45478	0.892405	Beta-amyloid (0.850)
0.455426	0.892405	Beta-amyloid (0.850)
0.456072	0.892405	Beta-amyloid (0.850)
0.456718	0.892405	Beta-amyloid (0.850)
0.457364	0.892405	Beta-amyloid (0.850)
0.45801	0.892405	Beta-amyloid (0.850)
0.458656	0.892405	Beta-amyloid (0.850)
0.459302	0.892405	Beta-amyloid (0.850)
0.459948	0.892405	Beta-amyloid (0.850)
0.460594	0.892405	Beta-amyloid (0.850)
0.46124	0.892405	Beta-amyloid (0.850)
0.461886	0.892405	Beta-amyloid (0.850)
0.462532	0.892405	Beta-amyloid (0.850)
0.463178	0.892405	Beta-amyloid (0.850)
0.463824	0.892405	Beta-amyloid (0.850)
0.46447	0.892405	Beta-amyloid (0.850)
0.465116	0.892405	Beta-amyloid (0.850)
0.465762	0.892405	Beta-amyloid (0.850)
0.466408	0.892405	Beta-amyloid (0.850)
0.467054	0.892405	Beta-amyloid (0.850)
0.4677	0.892405	Beta-amyloid (0.850)
0.468346	0.892405	Beta-amyloid (0.850)
0.468992	0.892405	Beta-amyloid (0.850)
0.469638	0.892405	Beta-amyloid (0.850)
0.470284	0.892405	Beta-amyloid (0.850)
0.47093	0.892405	Beta-amyloid (0.850)
0.471576	0.892405	Beta-amyloid (0.850)
0.472222	0.892405	Beta-amyloid (0.850)
0.472868	0.892405	Beta-amyloid (0.850)
0.473514	0.892405	Beta-amyloid (0.850)
0.47416	0.892405	Beta-amyloid (0.850)
0.474806	0.892405	Beta-amyloid (0.850)
0.474806	0.898734	Beta-amyloid (0.850)
0.475452	0.898734	Beta-amyloid (0.850)
0.475452	0.905063	Beta-amyloid (0.850)
0.476098	0.905063	Beta-amyloid (0.850)
0.476744	0.905063	Beta-amyloid (0.850)
0.47739	0.905063	Beta-amyloid (0.850)
0.478036	0.905063	Beta-amyloid (0.850)
0.478682	0.905063	Beta-amyloid (0.850)
0.479328	0.905063	Beta-amyloid (0.850)
0.479974	0.905063	Beta-amyloid (0.850)
0.48062	0.905063	Beta-amyloid (0.850)
0.481266	0.905063	Beta-amyloid (0.850)
0.481912	0.905063	Beta-amyloid (0.850)
0.482558	0.905063	Beta-amyloid (0.850)
0.483204	0.905063	Beta-amyloid (0.850)
0.48385	0.905063	Beta-amyloid (0.850)
0.48385	0.911392	Beta-amyloid (0.850)
0.484496	0.911392	Beta-amyloid (0.850)
0.485142	0.911392	Beta-amyloid (0.850)
0.485142	0.917722	Beta-amyloid (0.850)
0.485788	0.917722	Beta-amyloid (0.850)
0.486434	0.917722	Beta-amyloid (0.850)
0.48708	0.917722	Beta-amyloid (0.850)
0.487726	0.917722	Beta-amyloid (0.850)
0.488372	0.917722	Beta-amyloid (0.850)
0.489018	0.917722	Beta-amyloid (0.850)
0.489664	0.917722	Beta-amyloid (0.850)
0.49031	0.917722	Beta-amyloid (0.850)
0.490956	0.917722	Beta-amyloid (0.850)
0.491602	0.917722	Beta-amyloid (0.850)
0.492248	0.917722	Beta-amyloid (0.850)
0.492894	0.917722	Beta-amyloid (0.850)
0.49354	0.917722	Beta-amyloid (0.850)
0.494186	0.917722	Beta-amyloid (0.850)
0.494832	0.917722	Beta-amyloid (0.850)
0.495478	0.917722	Beta-amyloid (0.850)
0.496124	0.917722	Beta-amyloid (0.850)
0.49677	0.917722	Beta-amyloid (0.850)
0.497416	0.917722	Beta-amyloid (0.850)
0.498062	0.917722	Beta-amyloid (0.850)
0.498708	0.917722	Beta-amyloid (0.850)
0.499354	0.917722	Beta-amyloid (0.850)
0.5	0.917722	Beta-amyloid (0.850)
0.500646	0.917722	Beta-amyloid (0.850)
0.501292	0.917722	Beta-amyloid (0.850)
0.501938	0.917722	Beta-amyloid (0.850)
0.502584	0.917722	Beta-amyloid (0.850)
0.50323	0.917722	Beta-amyloid (0.850)
0.503876	0.917722	Beta-amyloid (0.850)
0.504522	0.917722	Beta-amyloid (0.850)
0.505168	0.917722	Beta-amyloid (0.850)
0.505814	0.917722	Beta-amyloid (0.850)
0.50646	0.917722	Beta-amyloid (0.850)
0.507106	0.917722	Beta-amyloid (0.850)
0.507752	0.917722	Beta-amyloid (0.850)
0.508398	0.917722	Beta-amyloid (0.850)
0.509044	0.917722	Beta-amyloid (0.850)
0.50969	0.917722	Beta-amyloid (0.850)
0.510336	0.917722	Beta-amyloid (0.850)
0.510982	0.917722	Beta-amyloid (0.850)
0.511628	0.917722	Beta-amyloid (0.850)
0.512274	0.917722	Beta-amyloid (0.850)
0.51292	0.917722	Beta-amyloid (0.850)
0.513566	0.917722	Beta-amyloid (0.850)
0.514212	0.917722	Beta-amyloid (0.850)
0.514858	0.917722	Beta-amyloid (0.850)
0.515504	0.917722	Beta-amyloid (0.850)
0.51615	0.917722	Beta-amyloid (0.850)
0.516796	0.917722	Beta-amyloid (0.850)
0.517442	0.917722	Beta-amyloid (0.850)
0.518088	0.917722	Beta-amyloid (0.850)
0.518734	0.917722	Beta-amyloid (0.850)
0.51938	0.917722	Beta-amyloid (0.850)
0.520026	0.917722	Beta-amyloid (0.850)
0.520672	0.917722	Beta-amyloid (0.850)
0.521318	0.917722	Beta-amyloid (0.850)
0.521964	0.917722	Beta-amyloid (0.850)
0.521964	0.924051	Beta-amyloid (0.850)
0.52261	0.924051	Beta-amyloid (0.850)
0.523256	0.924051	Beta-amyloid (0.850)
0.523902	0.924051	Beta-amyloid (0.850)
0.524548	0.924051	Beta-amyloid (0.850)
0.525194	0.924051	Beta-amyloid (0.850)
0.52584	0.924051	Beta-amyloid (0.850)
0.526486	0.924051	Beta-amyloid (0.850)
0.527132	0.924051	Beta-amyloid (0.850)
0.527778	0.924051	Beta-amyloid (0.850)
0.528424	0.924051	Beta-amyloid (0.850)
0.52907	0.924051	Beta-amyloid (0.850)
0.529716	0.924051	Beta-amyloid (0.850)
0.530362	0.924051	Beta-amyloid (0.850)
0.531008	0.924051	Beta-amyloid (0.850)
0.531654	0.924051	Beta-amyloid (0.850)
0.5323	0.924051	Beta-amyloid (0.850)
0.532946	0.924051	Beta-amyloid (0.850)
0.533592	0.924051	Beta-amyloid (0.850)
0.534238	0.924051	Beta-amyloid (0.850)
0.534884	0.924051	Beta-amyloid (0.850)
0.53553	0.924051	Beta-amyloid (0.850)
0.536176	0.924051	Beta-amyloid (0.850)
0.536822	0.924051	Beta-amyloid (0.850)
0.537468	0.924051	Beta-amyloid (0.850)
0.538114	0.924051	Beta-amyloid (0.850)
0.53876	0.924051	Beta-amyloid (0.850)
0.539406	0.924051	Beta-amyloid (0.850)
0.540052	0.924051	Beta-amyloid (0.850)
0.540698	0.924051	Beta-amyloid (0.850)
0.541344	0.924051	Beta-amyloid (0.850)
0.54199	0.924051	Beta-amyloid (0.850)
0.542636	0.924051	Beta-amyloid (0.850)
0.543282	0.924051	Beta-amyloid (0.850)
0.543282	0.93038	Beta-amyloid (0.850)
0.543928	0.93038	Beta-amyloid (0.850)
0.544574	0.93038	Beta-amyloid (0.850)
0.54522	0.93038	Beta-amyloid (0.850)
0.545866	0.93038	Beta-amyloid (0.850)
0.546512	0.93038	Beta-amyloid (0.850)
0.547158	0.93038	Beta-amyloid (0.850)
0.547804	0.93038	Beta-amyloid (0.850)
0.54845	0.93038	Beta-amyloid (0.850)
0.549096	0.93038	Beta-amyloid (0.850)
0.549742	0.93038	Beta-amyloid (0.850)
0.550388	0.93038	Beta-amyloid (0.850)
0.550388	0.936709	Beta-amyloid (0.850)
0.551034	0.936709	Beta-amyloid (0.850)
0.55168	0.936709	Beta-amyloid (0.850)
0.552326	0.936709	Beta-amyloid (0.850)
0.552972	0.936709	Beta-amyloid (0.850)
0.553618	0.936709	Beta-amyloid (0.850)
0.554264	0.936709	Beta-amyloid (0.850)
0.55491	0.936709	Beta-amyloid (0.850)
0.555556	0.936709	Beta-amyloid (0.850)
0.556202	0.936709	Beta-amyloid (0.850)
0.556848	0.936709	Beta-amyloid (0.850)
0.557494	0.936709	Beta-amyloid (0.850)
0.55814	0.936709	Beta-amyloid (0.850)
0.558786	0.936709	Beta-amyloid (0.850)
0.559432	0.936709	Beta-amyloid (0.850)
0.560078	0.936709	Beta-amyloid (0.850)
0.560724	0.936709	Beta-amyloid (0.850)
0.56137	0.936709	Beta-amyloid (0.850)
0.562016	0.936709	Beta-amyloid (0.850)
0.562661	0.936709	Beta-amyloid (0.850)
0.563307	0.936709	Beta-amyloid (0.850)
0.563307	0.943038	Beta-amyloid (0.850)
0.563953	0.943038	Beta-amyloid (0.850)
0.564599	0.943038	Beta-amyloid (0.850)
0.565245	0.943038	Beta-amyloid (0.850)
0.565891	0.943038	Beta-amyloid (0.850)
0.566537	0.943038	Beta-amyloid (0.850)
0.567183	0.943038	Beta-amyloid (0.850)
0.567829	0.943038	Beta-amyloid (0.850)
0.568475	0.943038	Beta-amyloid (0.850)
0.569121	0.943038	Beta-amyloid (0.850)
0.569767	0.943038	Beta-amyloid (0.850)
0.570413	0.943038	Beta-amyloid (0.850)
0.571059	0.943038	Beta-amyloid (0.850)
0.571705	0.943038	Beta-amyloid (0.850)
0.572351	0.943038	Beta-amyloid (0.850)
0.572997	0.943038	Beta-amyloid (0.850)
0.573643	0.943038	Beta-amyloid (0.850)
0.574289	0.943038	Beta-amyloid (0.850)
0.574935	0.943038	Beta-amyloid (0.850)
0.575581	0.943038	Beta-amyloid (0.850)
0.576227	0.943038	Beta-amyloid (0.850)
0.576873	0.943038	Beta-amyloid (0.850)
0.577519	0.943038	Beta-amyloid (0.850)
0.578165	0.943038	Beta-amyloid (0.850)
0.578811	0.943038	Beta-amyloid (0.850)
0.579457	0.943038	Beta-amyloid (0.850)
0.580103	0.943038	Beta-amyloid (0.850)
0.580749	0.943038	Beta-amyloid (0.850)
0.581395	0.943038	Beta-amyloid (0.850)
0.582041	0.943038	Beta-amyloid (0.850)
0.582687	0.943038	Beta-amyloid (0.850)
0.583333	0.943038	Beta-amyloid (0.850)
0.583979	0.943038	Beta-amyloid (0.850)
0.584625	0.943038	Beta-amyloid (0.850)
0.585271	0.943038	Beta-amyloid (0.850)
0.585917	0.943038	Beta-amyloid (0.850)
0.586563	0.943038	Beta-amyloid (0.850)
0.587209	0.943038	Beta-amyloid (0.850)
0.587855	0.943038	Beta-amyloid (0.850)
0.588501	0.943038	Beta-amyloid (0.850)
0.589147	0.943038	Beta-amyloid (0.850)
0.589793	0.943038	Beta-amyloid (0.850)
0.590439	0.943038	Beta-amyloid (0.850)
0.591085	0.943038	Beta-amyloid (0.850)
0.591731	0.943038	Beta-amyloid (0.850)
0.592377	0.943038	Beta-amyloid (0.850)
0.593023	0.943038	Beta-amyloid (0.850)
0.593669	0.943038	Beta-amyloid (0.850)
0.594315	0.943038	Beta-amyloid (0.850)
0.594961	0.943038	Beta-amyloid (0.850)
0.594961	0.949367	Beta-amyloid (0.850)
0.595607	0.949367	Beta-amyloid (0.850)
0.596253	0.949367	Beta-amyloid (0.850)
0.596899	0.949367	Beta-amyloid (0.850)
0.597545	0.949367	Beta-amyloid (0.850)
0.598191	0.949367	Beta-amyloid (0.850)
0.598837	0.949367	Beta-amyloid (0.850)
0.599483	0.949367	Beta-amyloid (0.850)
0.600129	0.949367	Beta-amyloid (0.850)
0.600775	0.949367	Beta-amyloid (0.850)
0.601421	0.949367	Beta-amyloid (0.850)
0.602067	0.949367	Beta-amyloid (0.850)
0.602713	0.949367	Beta-amyloid (0.850)
0.603359	0.949367	Beta-amyloid (0.850)
0.604005	0.949367	Beta-amyloid (0.850)
0.604651	0.949367	Beta-amyloid (0.850)
0.605297	0.949367	Beta-amyloid (0.850)
0.605943	0.949367	Beta-amyloid (0.850)
0.606589	0.949367	Beta-amyloid (0.850)
0.607235	0.949367	Beta-amyloid (0.850)
0.607881	0.949367	Beta-amyloid (0.850)
0.608527	0.949367	Beta-amyloid (0.850)
0.609173	0.949367	Beta-amyloid (0.850)
0.609819	0.949367	Beta-amyloid (0.850)
0.610465	0.949367	Beta-amyloid (0.850)
0.611111	0.949367	Beta-amyloid (0.850)
0.611757	0.949367	Beta-amyloid (0.850)
0.612403	0.949367	Beta-amyloid (0.850)
0.613049	0.949367	Beta-amyloid (0.850)
0.613695	0.949367	Beta-amyloid (0.850)
0.614341	0.949367	Beta-amyloid (0.850)
0.614987	0.949367	Beta-amyloid (0.850)
0.615633	0.949367	Beta-amyloid (0.850)
0.616279	0.949367	Beta-amyloid (0.850)
0.616925	0.949367	Beta-amyloid (0.850)
0.617571	0.949367	Beta-amyloid (0.850)
0.618217	0.949367	Beta-amyloid (0.850)
0.618863	0.949367	Beta-amyloid (0.850)
0.619509	0.949367	Beta-amyloid (0.850)
0.620155	0.949367	Beta-amyloid (0.850)
0.620801	0.949367	Beta-amyloid (0.850)
0.621447	0.949367	Beta-amyloid (0.850)
0.622093	0.949367	Beta-amyloid (0.850)
0.622739	0.949367	Beta-amyloid (0.850)
0.623385	0.949367	Beta-amyloid (0.850)
0.624031	0.949367	Beta-amyloid (0.850)
0.624677	0.949367	Beta-amyloid (0.850)
0.625323	0.949367	Beta-amyloid (0.850)
0.625969	0.949367	Beta-amyloid (0.850)
0.626615	0.949367	Beta-amyloid (0.850)
0.627261	0.949367	Beta-amyloid (0.850)
0.627907	0.949367	Beta-amyloid (0.850)
0.628553	0.949367	Beta-amyloid (0.850)
0.629199	0.949367	Beta-amyloid (0.850)
0.629845	0.949367	Beta-amyloid (0.850)
0.630491	0.949367	Beta-amyloid (0.850)
0.631137	0.949367	Beta-amyloid (0.850)
0.631783	0.949367	Beta-amyloid (0.850)
0.632429	0.949367	Beta-amyloid (0.850)
0.633075	0.949367	Beta-amyloid (0.850)
0.633721	0.949367	Beta-amyloid (0.850)
0.634367	0.949367	Beta-amyloid (0.850)
0.635013	0.949367	Beta-amyloid (0.850)
0.635659	0.949367	Beta-amyloid (0.850)
0.636305	0.949367	Beta-amyloid (0.850)
0.636951	0.949367	Beta-amyloid (0.850)
0.637597	0.949367	Beta-amyloid (0.850)
0.638243	0.949367	Beta-amyloid (0.850)
0.638889	0.949367	Beta-amyloid (0.850)
0.639535	0.949367	Beta-amyloid (0.850)
0.640181	0.949367	Beta-amyloid (0.850)
0.640827	0.949367	Beta-amyloid (0.850)
0.641473	0.949367	Beta-amyloid (0.850)
0.642119	0.949367	Beta-amyloid (0.850)
0.642765	0.949367	Beta-amyloid (0.850)
0.642765	0.955696	Beta-amyloid (0.850)
0.643411	0.955696	Beta-amyloid (0.850)
0.644057	0.955696	Beta-amyloid (0.850)
0.644703	0.955696	Beta-amyloid (0.850)
0.645349	0.955696	Beta-amyloid (0.850)
0.645995	0.955696	Beta-amyloid (0.850)
0.646641	0.955696	Beta-amyloid (0.850)
0.647287	0.955696	Beta-amyloid (0.850)
0.647933	0.955696	Beta-amyloid (0.850)
0.648579	0.955696	Beta-amyloid (0.850)
0.649225	0.955696	Beta-amyloid (0.850)
0.649871	0.955696	Beta-amyloid (0.850)
0.650517	0.955696	Beta-amyloid (0.850)
0.651163	0.955696	Beta-amyloid (0.850)
0.651809	0.955696	Beta-amyloid (0.850)
0.652455	0.955696	Beta-amyloid (0.850)
0.653101	0.955696	Beta-amyloid (0.850)
0.653747	0.955696	Beta-amyloid (0.850)
0.654393	0.955696	Beta-amyloid (0.850)
0.655039	0.955696	Beta-amyloid (0.850)
0.655685	0.955696	Beta-amyloid (0.850)
0.656331	0.955696	Beta-amyloid (0.850)
0.656977	0.955696	Beta-amyloid (0.850)
0.657623	0.955696	Beta-amyloid (0.850)
0.658269	0.955696	Beta-amyloid (0.850)
0.658915	0.955696	Beta-amyloid (0.850)
0.659561	0.955696	Beta-amyloid (0.850)
0.660207	0.955696	Beta-amyloid (0.850)
0.660853	0.955696	Beta-amyloid (0.850)
0.661499	0.955696	Beta-amyloid (0.850)
0.662145	0.955696	Beta-amyloid (0.850)
0.662791	0.955696	Beta-amyloid (0.850)
0.663437	0.955696	Beta-amyloid (0.850)
0.664083	0.955696	Beta-amyloid (0.850)
0.664729	0.955696	Beta-amyloid (0.850)
0.665375	0.955696	Beta-amyloid (0.850)
0.666021	0.955696	Beta-amyloid (0.850)
0.666667	0.955696	Beta-amyloid (0.850)
0.667313	0.955696	Beta-amyloid (0.850)
0.667959	0.955696	Beta-amyloid (0.850)
0.668605	0.955696	Beta-amyloid (0.850)
0.669251	0.955696	Beta-amyloid (0.850)
0.669897	0.955696	Beta-amyloid (0.850)
0.670543	0.955696	Beta-amyloid (0.850)
0.671189	0.955696	Beta-amyloid (0.850)
0.671835	0.955696	Beta-amyloid (0.850)
0.672481	0.955696	Beta-amyloid (0.850)
0.673127	0.955696	Beta-amyloid (0.850)
0.673773	0.955696	Beta-amyloid (0.850)
0.674419	0.955696	Beta-amyloid (0.850)
0.675065	0.955696	Beta-amyloid (0.850)
0.675711	0.955696	Beta-amyloid (0.850)
0.676357	0.955696	Beta-amyloid (0.850)
0.677003	0.955696	Beta-amyloid (0.850)
0.677649	0.955696	Beta-amyloid (0.850)
0.678295	0.955696	Beta-amyloid (0.850)
0.678941	0.955696	Beta-amyloid (0.850)
0.679587	0.955696	Beta-amyloid (0.850)
0.680233	0.955696	Beta-amyloid (0.850)
0.680879	0.955696	Beta-amyloid (0.850)
0.681525	0.955696	Beta-amyloid (0.850)
0.682171	0.955696	Beta-amyloid (0.850)
0.682817	0.955696	Beta-amyloid (0.850)
0.683463	0.955696	Beta-amyloid (0.850)
0.684109	0.955696	Beta-amyloid (0.850)
0.684755	0.955696	Beta-amyloid (0.850)
0.685401	0.955696	Beta-amyloid (0.850)
0.686047	0.955696	Beta-amyloid (0.850)
0.686693	0.955696	Beta-amyloid (0.850)
0.687339	0.955696	Beta-amyloid (0.850)
0.687984	0.955696	Beta-amyloid (0.850)
0.68863	0.955696	Beta-amyloid (0.850)
0.689276	0.955696	Beta-amyloid (0.850)
0.689922	0.955696	Beta-amyloid (0.850)
0.689922	0.962025	Beta-amyloid (0.850)
0.690568	0.962025	Beta-amyloid (0.850)
0.691214	0.962025	Beta-amyloid (0.850)
0.69186	0.962025	Beta-amyloid (0.850)
0.692506	0.962025	Beta-amyloid (0.850)
0.693152	0.962025	Beta-amyloid (0.850)
0.693798	0.962025	Beta-amyloid (0.850)
0.694444	0.962025	Beta-amyloid (0.850)
0.69509	0.962025	Beta-amyloid (0.850)
0.695736	0.962025	Beta-amyloid (0.850)
0.696382	0.962025	Beta-amyloid (0.850)
0.697028	0.962025	Beta-amyloid (0.850)
0.697674	0.962025	Beta-amyloid (0.850)
0.69832	0.962025	Beta-amyloid (0.850)
0.698966	0.962025	Beta-amyloid (0.850)
0.699612	0.962025	Beta-amyloid (0.850)
0.700258	0.962025	Beta-amyloid (0.850)
0.700904	0.962025	Beta-amyloid (0.850)
0.70155	0.962025	Beta-amyloid (0.850)
0.702196	0.962025	Beta-amyloid (0.850)
0.702842	0.962025	Beta-amyloid (0.850)
0.703488	0.962025	Beta-amyloid (0.850)
0.704134	0.962025	Beta-amyloid (0.850)
0.70478	0.962025	Beta-amyloid (0.850)
0.705426	0.962025	Beta-amyloid (0.850)
0.706072	0.962025	Beta-amyloid (0.850)
0.706718	0.962025	Beta-amyloid (0.850)
0.707364	0.962025	Beta-amyloid (0.850)
0.70801	0.962025	Beta-amyloid (0.850)
0.708656	0.962025	Beta-amyloid (0.850)
0.709302	0.962025	Beta-amyloid (0.850)
0.709948	0.962025	Beta-amyloid (0.850)
0.710594	0.962025	Beta-amyloid (0.850)
0.71124	0.962025	Beta-amyloid (0.850)
0.711886	0.962025	Beta-amyloid (0.850)
0.712532	0.962025	Beta-amyloid (0.850)
0.713178	0.962025	Beta-amyloid (0.850)
0.713824	0.962025	Beta-amyloid (0.850)
0.71447	0.962025	Beta-amyloid (0.850)
0.715116	0.962025	Beta-amyloid (0.850)
0.715762	0.962025	Beta-amyloid (0.850)
0.716408	0.962025	Beta-amyloid (0.850)
0.717054	0.962025	Beta-amyloid (0.850)
0.7177	0.962025	Beta-amyloid (0.850)
0.718346	0.962025	Beta-amyloid (0.850)
0.718992	0.962025	Beta-amyloid (0.850)
0.719638	0.962025	Beta-amyloid (0.850)
0.720284	0.962025	Beta-amyloid (0.850)
0.72093	0.962025	Beta-amyloid (0.850)
0.721576	0.962025	Beta-amyloid (0.850)
0.722222	0.962025	Beta-amyloid (0.850)
0.722868	0.962025	Beta-amyloid (0.850)
0.723514	0.962025	Beta-amyloid (0.850)
0.72416	0.962025	Beta-amyloid (0.850)
0.724806	0.962025	Beta-amyloid (0.850)
0.725452	0.962025	Beta-amyloid (0.850)
0.726098	0.962025	Beta-amyloid (0.850)
0.726744	0.962025	Beta-amyloid (0.850)
0.72739	0.962025	Beta-amyloid (0.850)
0.72739	0.968354	Beta-amyloid (0.850)
0.728036	0.968354	Beta-amyloid (0.850)
0.728682	0.968354	Beta-amyloid (0.850)
0.729328	0.968354	Beta-amyloid (0.850)
0.729974	0.968354	Beta-amyloid (0.850)
0.73062	0.968354	Beta-amyloid (0.850)
0.731266	0.968354	Beta-amyloid (0.850)
0.731912	0.968354	Beta-amyloid (0.850)
0.732558	0.968354	Beta-amyloid (0.850)
0.733204	0.968354	Beta-amyloid (0.850)
0.73385	0.968354	Beta-amyloid (0.850)
0.734496	0.968354	Beta-amyloid (0.850)
0.735142	0.968354	Beta-amyloid (0.850)
0.735788	0.968354	Beta-amyloid (0.850)
0.736434	0.968354	Beta-amyloid (0.850)
0.73708	0.968354	Beta-amyloid (0.850)
0.737726	0.968354	Beta-amyloid (0.850)
0.738372	0.968354	Beta-amyloid (0.850)
0.739018	0.968354	Beta-amyloid (0.850)
0.739664	0.968354	Beta-amyloid (0.850)
0.74031	0.968354	Beta-amyloid (0.850)
0.740956	0.968354	Beta-amyloid (0.850)
0.741602	0.968354	Beta-amyloid (0.850)
0.742248	0.968354	Beta-amyloid (0.850)
0.742894	0.968354	Beta-amyloid (0.850)
0.74354	0.968354	Beta-amyloid (0.850)
0.744186	0.968354	Beta-amyloid (0.850)
0.744832	0.968354	Beta-amyloid (0.850)
0.745478	0.968354	Beta-amyloid (0.850)
0.746124	0.968354	Beta-amyloid (0.850)
0.74677	0.968354	Beta-amyloid (0.850)
0.747416	0.968354	Beta-amyloid (0.850)
0.748062	0.968354	Beta-amyloid (0.850)
0.748708	0.968354	Beta-amyloid (0.850)
0.749354	0.968354	Beta-amyloid (0.850)
0.75	0.968354	Beta-amyloid (0.850)
0.750646	0.968354	Beta-amyloid (0.850)
0.751292	0.968354	Beta-amyloid (0.850)
0.751938	0.968354	Beta-amyloid (0.850)
0.752584	0.968354	Beta-amyloid (0.850)
0.75323	0.968354	Beta-amyloid (0.850)
0.753876	0.968354	Beta-amyloid (0.850)
0.754522	0.968354	Beta-amyloid (0.850)
0.755168	0.968354	Beta-amyloid (0.850)
0.755814	0.968354	Beta-amyloid (0.850)
0.75646	0.968354	Beta-amyloid (0.850)
0.757106	0.968354	Beta-amyloid (0.850)
0.757752	0.968354	Beta-amyloid (0.850)
0.758398	0.968354	Beta-amyloid (0.850)
0.759044	0.968354	Beta-amyloid (0.850)
0.75969	0.968354	Beta-amyloid (0.850)
0.760336	0.968354	Beta-amyloid (0.850)
0.760982	0.968354	Beta-amyloid (0.850)
0.761628	0.968354	Beta-amyloid (0.850)
0.762274	0.968354	Beta-amyloid (0.850)
0.76292	0.968354	Beta-amyloid (0.850)
0.763566	0.968354	Beta-amyloid (0.850)
0.764212	0.968354	Beta-amyloid (0.850)
0.764858	0.968354	Beta-amyloid (0.850)
0.765504	0.968354	Beta-amyloid (0.850)
0.76615	0.968354	Beta-amyloid (0.850)
0.766796	0.968354	Beta-amyloid (0.850)
0.767442	0.968354	Beta-amyloid (0.850)
0.768088	0.968354	Beta-amyloid (0.850)
0.768734	0.968354	Beta-amyloid (0.850)
0.76938	0.968354	Beta-amyloid (0.850)
0.770026	0.968354	Beta-amyloid (0.850)
0.770672	0.968354	Beta-amyloid (0.850)
0.771318	0.968354	Beta-amyloid (0.850)
0.771964	0.968354	Beta-amyloid (0.850)
0.77261	0.968354	Beta-amyloid (0.850)
0.773256	0.968354	Beta-amyloid (0.850)
0.773902	0.968354	Beta-amyloid (0.850)
0.774548	0.968354	Beta-amyloid (0.850)
0.775194	0.968354	Beta-amyloid (0.850)
0.77584	0.968354	Beta-amyloid (0.850)
0.776486	0.968354	Beta-amyloid (0.850)
0.777132	0.968354	Beta-amyloid (0.850)
0.777778	0.968354	Beta-amyloid (0.850)
0.778424	0.968354	Beta-amyloid (0.850)
0.77907	0.968354	Beta-amyloid (0.850)
0.77907	0.974684	Beta-amyloid (0.850)
0.779716	0.974684	Beta-amyloid (0.850)
0.780362	0.974684	Beta-amyloid (0.850)
0.781008	0.974684	Beta-amyloid (0.850)
0.781654	0.974684	Beta-amyloid (0.850)
0.7823	0.974684	Beta-amyloid (0.850)
0.782946	0.974684	Beta-amyloid (0.850)
0.783592	0.974684	Beta-amyloid (0.850)
0.784238	0.974684	Beta-amyloid (0.850)
0.784884	0.974684	Beta-amyloid (0.850)
0.78553	0.974684	Beta-amyloid (0.850)
0.786176	0.974684	Beta-amyloid (0.850)
0.786822	0.974684	Beta-amyloid (0.850)
0.787468	0.974684	Beta-amyloid (0.850)
0.788114	0.974684	Beta-amyloid (0.850)
0.78876	0.974684	Beta-amyloid (0.850)
0.789406	0.974684	Beta-amyloid (0.850)
0.790052	0.974684	Beta-amyloid (0.850)
0.790698	0.974684	Beta-amyloid (0.850)
0.791344	0.974684	Beta-amyloid (0.850)
0.79199	0.974684	Beta-amyloid (0.850)
0.792636	0.974684	Beta-amyloid (0.850)
0.793282	0.974684	Beta-amyloid (0.850)
0.793928	0.974684	Beta-amyloid (0.850)
0.794574	0.974684	Beta-amyloid (0.850)
0.79522	0.974684	Beta-amyloid (0.850)
0.795866	0.974684	Beta-amyloid (0.850)
0.796512	0.974684	Beta-amyloid (0.850)
0.797158	0.974684	Beta-amyloid (0.850)
0.797804	0.974684	Beta-amyloid (0.850)
0.79845	0.974684	Beta-amyloid (0.850)
0.799096	0.974684	Beta-amyloid (0.850)
0.799742	0.974684	Beta-amyloid (0.850)
0.800388	0.974684	Beta-amyloid (0.850)
0.801034	0.974684	Beta-amyloid (0.850)
0.80168	0.974684	Beta-amyloid (0.850)
0.802326	0.974684	Beta-amyloid (0.850)
0.802972	0.974684	Beta-amyloid (0.850)
0.803618	0.974684	Beta-amyloid (0.850)
0.804264	0.974684	Beta-amyloid (0.850)
0.80491	0.974684	Beta-amyloid (0.850)
0.805556	0.974684	Beta-amyloid (0.850)
0.806202	0.974684	Beta-amyloid (0.850)
0.806848	0.974684	Beta-amyloid (0.850)
0.807494	0.974684	Beta-amyloid (0.850)
0.80814	0.974684	Beta-amyloid (0.850)
0.808786	0.974684	Beta-amyloid (0.850)
0.809432	0.974684	Beta-amyloid (0.850)
0.810078	0.974684	Beta-amyloid (0.850)
0.810724	0.974684	Beta-amyloid (0.850)
0.81137	0.974684	Beta-amyloid (0.850)
0.812016	0.974684	Beta-amyloid (0.850)
0.812661	0.974684	Beta-amyloid (0.850)
0.813307	0.974684	Beta-amyloid (0.850)
0.813953	0.974684	Beta-amyloid (0.850)
0.814599	0.974684	Beta-amyloid (0.850)
0.815245	0.974684	Beta-amyloid (0.850)
0.815891	0.974684	Beta-amyloid (0.850)
0.816537	0.974684	Beta-amyloid (0.850)
0.817183	0.974684	Beta-amyloid (0.850)
0.817829	0.974684	Beta-amyloid (0.850)
0.818475	0.974684	Beta-amyloid (0.850)
0.819121	0.974684	Beta-amyloid (0.850)
0.819767	0.974684	Beta-amyloid (0.850)
0.820413	0.974684	Beta-amyloid (0.850)
0.821059	0.974684	Beta-amyloid (0.850)
0.821705	0.974684	Beta-amyloid (0.850)
0.822351	0.974684	Beta-amyloid (0.850)
0.822351	0.981013	Beta-amyloid (0.850)
0.822997	0.981013	Beta-amyloid (0.850)
0.823643	0.981013	Beta-amyloid (0.850)
0.824289	0.981013	Beta-amyloid (0.850)
0.824935	0.981013	Beta-amyloid (0.850)
0.825581	0.981013	Beta-amyloid (0.850)
0.826227	0.981013	Beta-amyloid (0.850)
0.826873	0.981013	Beta-amyloid (0.850)
0.827519	0.981013	Beta-amyloid (0.850)
0.828165	0.981013	Beta-amyloid (0.850)
0.828811	0.981013	Beta-amyloid (0.850)
0.828811	0.987342	Beta-amyloid (0.850)
0.829457	0.987342	Beta-amyloid (0.850)
0.830103	0.987342	Beta-amyloid (0.850)
0.830749	0.987342	Beta-amyloid (0.850)
0.831395	0.987342	Beta-amyloid (0.850)
0.832041	0.987342	Beta-amyloid (0.850)
0.832687	0.987342	Beta-amyloid (0.850)
0.833333	0.987342	Beta-amyloid (0.850)
0.833979	0.987342	Beta-amyloid (0.850)
0.834625	0.987342	Beta-amyloid (0.850)
0.835271	0.987342	Beta-amyloid (0.850)
0.835917	0.987342	Beta-amyloid (0.850)
0.836563	0.987342	Beta-amyloid (0.850)
0.837209	0.987342	Beta-amyloid (0.850)
0.837855	0.987342	Beta-amyloid (0.850)
0.838501	0.987342	Beta-amyloid (0.850)
0.839147	0.987342	Beta-amyloid (0.850)
0.839793	0.987342	Beta-amyloid (0.850)
0.840439	0.987342	Beta-amyloid (0.850)
0.841085	0.987342	Beta-amyloid (0.850)
0.841731	0.987342	Beta-amyloid (0.850)
0.842377	0.987342	Beta-amyloid (0.850)
0.843023	0.987342	Beta-amyloid (0.850)
0.843669	0.987342	Beta-amyloid (0.850)
0.844315	0.987342	Beta-amyloid (0.850)
0.844961	0.987342	Beta-amyloid (0.850)
0.845607	0.987342	Beta-amyloid (0.850)
0.846253	0.987342	Beta-amyloid (0.850)
0.846899	0.987342	Beta-amyloid (0.850)
0.847545	0.987342	Beta-amyloid (0.850)
0.848191	0.987342	Beta-amyloid (0.850)
0.848837	0.987342	Beta-amyloid (0.850)
0.849483	0.987342	Beta-amyloid (0.850)
0.850129	0.987342	Beta-amyloid (0.850)
0.850775	0.987342	Beta-amyloid (0.850)
0.851421	0.987342	Beta-amyloid (0.850)
0.852067	0.987342	Beta-amyloid (0.850)
0.852713	0.987342	Beta-amyloid (0.850)
0.853359	0.987342	Beta-amyloid (0.850)
0.854005	0.987342	Beta-amyloid (0.850)
0.854651	0.987342	Beta-amyloid (0.850)
0.855297	0.987342	Beta-amyloid (0.850)
0.855943	0.987342	Beta-amyloid (0.850)
0.856589	0.987342	Beta-amyloid (0.850)
0.857235	0.987342	Beta-amyloid (0.850)
0.857881	0.987342	Beta-amyloid (0.850)
0.858527	0.987342	Beta-amyloid (0.850)
0.859173	0.987342	Beta-amyloid (0.850)
0.859819	0.987342	Beta-amyloid (0.850)
0.860465	0.987342	Beta-amyloid (0.850)
0.861111	0.987342	Beta-amyloid (0.850)
0.861757	0.987342	Beta-amyloid (0.850)
0.861757	0.993671	Beta-amyloid (0.850)
0.862403	0.993671	Beta-amyloid (0.850)
0.863049	0.993671	Beta-amyloid (0.850)
0.863695	0.993671	Beta-amyloid (0.850)
0.864341	0.993671	Beta-amyloid (0.850)
0.864341	1	Beta-amyloid (0.850)
0.864987	1	Beta-amyloid (0.850)
0.865633	1	Beta-amyloid (0.850)
0.866279	1	Beta-amyloid (0.850)
0.866925	1	Beta-amyloid (0.850)
0.867571	1	Beta-amyloid (0.850)
0.868217	1	Beta-amyloid (0.850)
0.868863	1	Beta-amyloid (0.850)
0.869509	1	Beta-amyloid (0.850)
0.870155	1	Beta-amyloid (0.850)
0.870801	1	Beta-amyloid (0.850)
0.871447	1	Beta-amyloid (0.850)
0.872093	1	Beta-amyloid (0.850)
0.872739	1	Beta-amyloid (0.850)
0.873385	1	Beta-amyloid (0.850)
0.874031	1	Beta-amyloid (0.850)
0.874677	1	Beta-amyloid (0.850)
0.875323	1	Beta-amyloid (0.850)
0.875969	1	Beta-amyloid (0.850)
0.876615	1	Beta-amyloid (0.850)
0.877261	1	Beta-amyloid (0.850)
0.877907	1	Beta-amyloid (0.850)
0.878553	1	Beta-amyloid (0.850)
0.879199	1	Beta-amyloid (0.850)
0.879845	1	Beta-amyloid (0.850)
0.880491	1	Beta-amyloid (0.850)
0.881137	1	Beta-amyloid (0.850)
0.881783	1	Beta-amyloid (0.850)
0.882429	1	Beta-amyloid (0.850)
0.883075	1	Beta-amyloid (0.850)
0.883721	1	Beta-amyloid (0.850)
0.884367	1	Beta-amyloid (0.850)
0.885013	1	Beta-amyloid (0.850)
0.885659	1	Beta-amyloid (0.850)
0.886305	1	Beta-amyloid (0.850)
0.886951	1	Beta-amyloid (0.850)
0.887597	1	Beta-amyloid (0.850)
0.888243	1	Beta-amyloid (0.850)
0.888889	1	Beta-amyloid (0.850)
0.889535	1	Beta-amyloid (0.850)
0.890181	1	Beta-amyloid (0.850)
0.890827	1	Beta-amyloid (0.850)
0.891473	1	Beta-amyloid (0.850)
0.892119	1	Beta-amyloid (0.850)
0.892765	1	Beta-amyloid (0.850)
0.893411	1	Beta-amyloid (0.850)
0.894057	1	Beta-amyloid (0.850)
0.894703	1	Beta-amyloid (0.850)
0.895349	1	Beta-amyloid (0.850)
0.895995	1	Beta-amyloid (0.850)
0.896641	1	Beta-amyloid (0.850)
0.897287	1	Beta-amyloid (0.850)
0.897933	1	Beta-amyloid (0.850)
0.898579	1	Beta-amyloid (0.850)
0.899225	1	Beta-amyloid (0.850)
0.899871	1	Beta-amyloid (0.850)
0.900517	1	Beta-amyloid (0.850)
0.901163	1	Beta-amyloid (0.850)
0.901809	1	Beta-amyloid (0.850)
0.902455	1	Beta-amyloid (0.850)
0.903101	1	Beta-amyloid (0.850)
0.903747	1	Beta-amyloid (0.850)
0.904393	1	Beta-amyloid (0.850)
0.905039	1	Beta-amyloid (0.850)
0.905685	1	Beta-amyloid (0.850)
0.906331	1	Beta-amyloid (0.850)
0.906977	1	Beta-amyloid (0.850)
0.907623	1	Beta-amyloid (0.850)
0.908269	1	Beta-amyloid (0.850)
0.908915	1	Beta-amyloid (0.850)
0.909561	1	Beta-amyloid (0.850)
0.910207	1	Beta-amyloid (0.850)
0.910853	1	Beta-amyloid (0.850)
0.911499	1	Beta-amyloid (0.850)
0.912145	1	Beta-amyloid (0.850)
0.912791	1	Beta-amyloid (0.850)
0.913437	1	Beta-amyloid (0.850)
0.914083	1	Beta-amyloid (0.850)
0.914729	1	Beta-amyloid (0.850)
0.915375	1	Beta-amyloid (0.850)
0.916021	1	Beta-amyloid (0.850)
0.916667	1	Beta-amyloid (0.850)
0.917313	1	Beta-amyloid (0.850)
0.917959	1	Beta-amyloid (0.850)
0.918605	1	Beta-amyloid (0.850)
0.919251	1	Beta-amyloid (0.850)
0.919897	1	Beta-amyloid (0.850)
0.920543	1	Beta-amyloid (0.850)
0.921189	1	Beta-amyloid (0.850)
0.921835	1	Beta-amyloid (0.850)
0.922481	1	Beta-amyloid (0.850)
0.923127	1	Beta-amyloid (0.850)
0.923773	1	Beta-amyloid (0.850)
0.924419	1	Beta-amyloid (0.850)
0.925065	1	Beta-amyloid (0.850)
0.925711	1	Beta-amyloid (0.850)
0.926357	1	Beta-amyloid (0.850)
0.927003	1	Beta-amyloid (0.850)
0.927649	1	Beta-amyloid (0.850)
0.928295	1	Beta-amyloid (0.850)
0.928941	1	Beta-amyloid (0.850)
0.929587	1	Beta-amyloid (0.850)
0.930233	1	Beta-amyloid (0.850)
0.930879	1	Beta-amyloid (0.850)
0.931525	1	Beta-amyloid (0.850)
0.932171	1	Beta-amyloid (0.850)
0.932817	1	Beta-amyloid (0.850)
0.933463	1	Beta-amyloid (0.850)
0.934109	1	Beta-amyloid (0.850)
0.934755	1	Beta-amyloid (0.850)
0.935401	1	Beta-amyloid (0.850)
0.936047	1	Beta-amyloid (0.850)
0.936693	1	Beta-amyloid (0.850)
0.937339	1	Beta-amyloid (0.850)
0.937984	1	Beta-amyloid (0.850)
0.93863	1	Beta-amyloid (0.850)
0.939276	1	Beta-amyloid (0.850)
0.939922	1	Beta-amyloid (0.850)
0.940568	1	Beta-amyloid (0.850)
0.941214	1	Beta-amyloid (0.850)
0.94186	1	Beta-amyloid (0.850)
0.942506	1	Beta-amyloid (0.850)
0.943152	1	Beta-amyloid (0.850)
0.943798	1	Beta-amyloid (0.850)
0.944444	1	Beta-amyloid (0.850)
0.94509	1	Beta-amyloid (0.850)
0.945736	1	Beta-amyloid (0.850)
0.946382	1	Beta-amyloid (0.850)
0.947028	1	Beta-amyloid (0.850)
0.947674	1	Beta-amyloid (0.850)
0.94832	1	Beta-amyloid (0.850)
0.948966	1	Beta-amyloid (0.850)
0.949612	1	Beta-amyloid (0.850)
0.950258	1	Beta-amyloid (0.850)
0.950904	1	Beta-amyloid (0.850)
0.95155	1	Beta-amyloid (0.850)
0.952196	1	Beta-amyloid (0.850)
0.952842	1	Beta-amyloid (0.850)
0.953488	1	Beta-amyloid (0.850)
0.954134	1	Beta-amyloid (0.850)
0.95478	1	Beta-amyloid (0.850)
0.955426	1	Beta-amyloid (0.850)
0.956072	1	Beta-amyloid (0.850)
0.956718	1	Beta-amyloid (0.850)
0.957364	1	Beta-amyloid (0.850)
0.95801	1	Beta-amyloid (0.850)
0.958656	1	Beta-amyloid (0.850)
0.959302	1	Beta-amyloid (0.850)
0.959948	1	Beta-amyloid (0.850)
0.960594	1	Beta-amyloid (0.850)
0.96124	1	Beta-amyloid (0.850)
0.961886	1	Beta-amyloid (0.850)
0.962532	1	Beta-amyloid (0.850)
0.963178	1	Beta-amyloid (0.850)
0.963824	1	Beta-amyloid (0.850)
0.96447	1	Beta-amyloid (0.850)
0.965116	1	Beta-amyloid (0.850)
0.965762	1	Beta-amyloid (0.850)
0.966408	1	Beta-amyloid (0.850)
0.967054	1	Beta-amyloid (0.850)
0.9677	1	Beta-amyloid (0.850)
0.968346	1	Beta-amyloid (0.850)
0.968992	1	Beta-amyloid (0.850)
0.969638	1	Beta-amyloid (0.850)
0.970284	1	Beta-amyloid (0.850)
0.97093	1	Beta-amyloid (0.850)
0.971576	1	Beta-amyloid (0.850)
0.972222	1	Beta-amyloid (0.850)
0.972868	1	Beta-amyloid (0.850)
0.973514	1	Beta-amyloid (0.850)
0.97416	1	Beta-amyloid (0.850)
0.974806	1	Beta-amyloid (0.850)
0.975452	1	Beta-amyloid (0.850)
0.976098	1	Beta-amyloid (0.850)
0.976744	1	Beta-amyloid (0.850)
0.97739	1	Beta-amyloid (0.850)
0.978036	1	Beta-amyloid (0.850)
0.978682	1	Beta-amyloid (0.850)
0.979328	1	Beta-amyloid (0.850)
0.979974	1	Beta-amyloid (0.850)
0.98062	1	Beta-amyloid (0.850)
0.981266	1	Beta-amyloid (0.850)
0.981912	1	Beta-amyloid (0.850)
0.982558	1	Beta-amyloid (0.850)
0.983204	1	Beta-amyloid (0.850)
0.98385	1	Beta-amyloid (0.850)
0.984496	1	Beta-amyloid (0.850)
0.985142	1	Beta-amyloid (0.850)
0.985788	1	Beta-amyloid (0.850)
0.986434	1	Beta-amyloid (0.850)
0.98708	1	Beta-amyloid (0.850)
0.987726	1	Beta-amyloid (0.850)
0.988372	1	Beta-amyloid (0.850)
0.989018	1	Beta-amyloid (0.850)
0.989664	1	Beta-amyloid (0.850)
0.99031	1	Beta-amyloid (0.850)
0.990956	1	Beta-amyloid (0.850)
0.991602	1	Beta-amyloid (0.850)
0.992248	1	Beta-amyloid (0.850)
0.992894	1	Beta-amyloid (0.850)
0.99354	1	Beta-amyloid (0.850)
0.994186	1	Beta-amyloid (0.850)
0.994832	1	Beta-amyloid (0.850)
0.995478	1	Beta-amyloid (0.850)
0.996124	1	Beta-amyloid (0.850)
0.99677	1	Beta-amyloid (0.850)
0.997416	1	Beta-amyloid (0.850)
0.998062	1	Beta-amyloid (0.850)
0.998708	1	Beta-amyloid (0.850)
0.999354	1	Beta-amyloid (0.850)
1	1	Beta-amyloid (0.850)
0	0	Braak Staging (0.860)
0	0.0052356	Braak Staging (0.860)
0	0.0104712	Braak Staging (0.860)
0	0.0157068	Braak Staging (0.860)
0	0.0209424	Braak Staging (0.860)
0	0.026178	Braak Staging (0.860)
0	0.0314136	Braak Staging (0.860)
0	0.0366492	Braak Staging (0.860)
0	0.0418848	Braak Staging (0.860)
0	0.0471204	Braak Staging (0.860)
0	0.052356	Braak Staging (0.860)
0	0.0575916	Braak Staging (0.860)
0	0.0628272	Braak Staging (0.860)
0	0.0680628	Braak Staging (0.860)
0	0.0732984	Braak Staging (0.860)
0	0.078534	Braak Staging (0.860)
0	0.0837696	Braak Staging (0.860)
0	0.0890052	Braak Staging (0.860)
0	0.0942408	Braak Staging (0.860)
0	0.0994764	Braak Staging (0.860)
0	0.104712	Braak Staging (0.860)
0.000527704	0.104712	Braak Staging (0.860)
0.000527704	0.109948	Braak Staging (0.860)
0.000527704	0.115183	Braak Staging (0.860)
0.000527704	0.120419	Braak Staging (0.860)
0.000527704	0.125654	Braak Staging (0.860)
0.000527704	0.13089	Braak Staging (0.860)
0.00105541	0.13089	Braak Staging (0.860)
0.00105541	0.136126	Braak Staging (0.860)
0.00105541	0.141361	Braak Staging (0.860)
0.00158311	0.141361	Braak Staging (0.860)
0.00158311	0.146597	Braak Staging (0.860)
0.00158311	0.151832	Braak Staging (0.860)
0.00211082	0.151832	Braak Staging (0.860)
0.00211082	0.157068	Braak Staging (0.860)
0.00211082	0.162304	Braak Staging (0.860)
0.00211082	0.167539	Braak Staging (0.860)
0.00211082	0.172775	Braak Staging (0.860)
0.00211082	0.17801	Braak Staging (0.860)
0.00211082	0.183246	Braak Staging (0.860)
0.00263852	0.183246	Braak Staging (0.860)
0.00263852	0.188482	Braak Staging (0.860)
0.00263852	0.193717	Braak Staging (0.860)
0.00263852	0.198953	Braak Staging (0.860)
0.00263852	0.204188	Braak Staging (0.860)
0.00263852	0.209424	Braak Staging (0.860)
0.00263852	0.21466	Braak Staging (0.860)
0.00263852	0.219895	Braak Staging (0.860)
0.00316623	0.219895	Braak Staging (0.860)
0.00316623	0.225131	Braak Staging (0.860)
0.00316623	0.230366	Braak Staging (0.860)
0.00316623	0.235602	Braak Staging (0.860)
0.00316623	0.240838	Braak Staging (0.860)
0.00316623	0.246073	Braak Staging (0.860)
0.00316623	0.251309	Braak Staging (0.860)
0.00316623	0.256545	Braak Staging (0.860)
0.00316623	0.26178	Braak Staging (0.860)
0.00316623	0.267016	Braak Staging (0.860)
0.00316623	0.272251	Braak Staging (0.860)
0.00316623	0.277487	Braak Staging (0.860)
0.00316623	0.282723	Braak Staging (0.860)
0.00316623	0.287958	Braak Staging (0.860)
0.00369393	0.287958	Braak Staging (0.860)
0.00369393	0.293194	Braak Staging (0.860)
0.00369393	0.298429	Braak Staging (0.860)
0.00369393	0.303665	Braak Staging (0.860)
0.00369393	0.308901	Braak Staging (0.860)
0.00422164	0.308901	Braak Staging (0.860)
0.00422164	0.314136	Braak Staging (0.860)
0.00422164	0.319372	Braak Staging (0.860)
0.00422164	0.324607	Braak Staging (0.860)
0.00422164	0.329843	Braak Staging (0.860)
0.00474934	0.329843	Braak Staging (0.860)
0.00474934	0.335079	Braak Staging (0.860)
0.00527704	0.335079	Braak Staging (0.860)
0.00527704	0.340314	Braak Staging (0.860)
0.00580475	0.340314	Braak Staging (0.860)
0.00580475	0.34555	Braak Staging (0.860)
0.00633245	0.34555	Braak Staging (0.860)
0.00633245	0.350785	Braak Staging (0.860)
0.00633245	0.356021	Braak Staging (0.860)
0.00633245	0.361257	Braak Staging (0.860)
0.00633245	0.366492	Braak Staging (0.860)
0.00633245	0.371728	Braak Staging (0.860)
0.00633245	0.376963	Braak Staging (0.860)
0.00633245	0.382199	Braak Staging (0.860)
0.00686016	0.382199	Braak Staging (0.860)
0.00686016	0.387435	Braak Staging (0.860)
0.00686016	0.39267	Braak Staging (0.860)
0.00738786	0.39267	Braak Staging (0.860)
0.00738786	0.397906	Braak Staging (0.860)
0.00738786	0.403141	Braak Staging (0.860)
0.00791557	0.403141	Braak Staging (0.860)
0.00844327	0.403141	Braak Staging (0.860)
0.00844327	0.408377	Braak Staging (0.860)
0.00844327	0.413613	Braak Staging (0.860)
0.00897098	0.413613	Braak Staging (0.860)
0.00949868	0.413613	Braak Staging (0.860)
0.00949868	0.418848	Braak Staging (0.860)
0.0100264	0.418848	Braak Staging (0.860)
0.0100264	0.424084	Braak Staging (0.860)
0.0105541	0.424084	Braak Staging (0.860)
0.0105541	0.429319	Braak Staging (0.860)
0.0110818	0.429319	Braak Staging (0.860)
0.0110818	0.434555	Braak Staging (0.860)
0.0116095	0.434555	Braak Staging (0.860)
0.0116095	0.439791	Braak Staging (0.860)
0.0121372	0.439791	Braak Staging (0.860)
0.0121372	0.445026	Braak Staging (0.860)
0.0126649	0.445026	Braak Staging (0.860)
0.0131926	0.445026	Braak Staging (0.860)
0.0137203	0.445026	Braak Staging (0.860)
0.0137203	0.450262	Braak Staging (0.860)
0.0137203	0.455497	Braak Staging (0.860)
0.014248	0.455497	Braak Staging (0.860)
0.014248	0.460733	Braak Staging (0.860)
0.0147757	0.460733	Braak Staging (0.860)
0.0153034	0.460733	Braak Staging (0.860)
0.0158311	0.460733	Braak Staging (0.860)
0.0163588	0.460733	Braak Staging (0.860)
0.0163588	0.465969	Braak Staging (0.860)
0.0163588	0.471204	Braak Staging (0.860)
0.0163588	0.47644	Braak Staging (0.860)
0.0168865	0.47644	Braak Staging (0.860)
0.0174142	0.47644	Braak Staging (0.860)
0.017942	0.47644	Braak Staging (0.860)
0.017942	0.481675	Braak Staging (0.860)
0.017942	0.486911	Braak Staging (0.860)
0.0184697	0.486911	Braak Staging (0.860)
0.0184697	0.492147	Braak Staging (0.860)
0.0189974	0.492147	Braak Staging (0.860)
0.0195251	0.492147	Braak Staging (0.860)
0.0200528	0.492147	Braak Staging (0.860)
0.0205805	0.492147	Braak Staging (0.860)
0.0205805	0.497382	Braak Staging (0.860)
0.0211082	0.497382	Braak Staging (0.860)
0.0211082	0.502618	Braak Staging (0.860)
0.0216359	0.502618	Braak Staging (0.860)
0.0221636	0.502618	Braak Staging (0.860)
0.0221636	0.507853	Braak Staging (0.860)
0.0226913	0.507853	Braak Staging (0.860)
0.023219	0.507853	Braak Staging (0.860)
0.023219	0.513089	Braak Staging (0.860)
0.023219	0.518325	Braak Staging (0.860)
0.0237467	0.518325	Braak Staging (0.860)
0.0242744	0.518325	Braak Staging (0.860)
0.0248021	0.518325	Braak Staging (0.860)
0.0248021	0.52356	Braak Staging (0.860)
0.0253298	0.52356	Braak Staging (0.860)
0.0258575	0.52356	Braak Staging (0.860)
0.0263852	0.52356	Braak Staging (0.860)
0.0269129	0.52356	Braak Staging (0.860)
0.0274406	0.52356	Braak Staging (0.860)
0.0279683	0.52356	Braak Staging (0.860)
0.028496	0.52356	Braak Staging (0.860)
0.0290237	0.52356	Braak Staging (0.860)
0.0295515	0.52356	Braak Staging (0.860)
0.0300792	0.52356	Braak Staging (0.860)
0.0306069	0.52356	Braak Staging (0.860)
0.0311346	0.52356	Braak Staging (0.860)
0.0311346	0.528796	Braak Staging (0.860)
0.0316623	0.528796	Braak Staging (0.860)
0.03219	0.528796	Braak Staging (0.860)
0.0327177	0.528796	Braak Staging (0.860)
0.0332454	0.528796	Braak Staging (0.860)
0.0337731	0.528796	Braak Staging (0.860)
0.0343008	0.528796	Braak Staging (0.860)
0.0348285	0.528796	Braak Staging (0.860)
0.0353562	0.528796	Braak Staging (0.860)
0.0358839	0.528796	Braak Staging (0.860)
0.0364116	0.528796	Braak Staging (0.860)
0.0364116	0.534031	Braak Staging (0.860)
0.0369393	0.534031	Braak Staging (0.860)
0.037467	0.534031	Braak Staging (0.860)
0.0379947	0.534031	Braak Staging (0.860)
0.0385224	0.534031	Braak Staging (0.860)
0.0390501	0.534031	Braak Staging (0.860)
0.0390501	0.539267	Braak Staging (0.860)
0.0395778	0.539267	Braak Staging (0.860)
0.0401055	0.539267	Braak Staging (0.860)
0.0406332	0.539267	Braak Staging (0.860)
0.0406332	0.544503	Braak Staging (0.860)
0.0411609	0.544503	Braak Staging (0.860)
0.0416887	0.544503	Braak Staging (0.860)
0.0422164	0.544503	Braak Staging (0.860)
0.0427441	0.544503	Braak Staging (0.860)
0.0432718	0.544503	Braak Staging (0.860)
0.0437995	0.544503	Braak Staging (0.860)
0.0443272	0.544503	Braak Staging (0.860)
0.0448549	0.544503	Braak Staging (0.860)
0.0453826	0.544503	Braak Staging (0.860)
0.0459103	0.544503	Braak Staging (0.860)
0.046438	0.544503	Braak Staging (0.860)
0.0469657	0.544503	Braak Staging (0.860)
0.0469657	0.549738	Braak Staging (0.860)
0.0469657	0.554974	Braak Staging (0.860)
0.0474934	0.554974	Braak Staging (0.860)
0.0480211	0.554974	Braak Staging (0.860)
0.0485488	0.554974	Braak Staging (0.860)
0.0490765	0.554974	Braak Staging (0.860)
0.0496042	0.554974	Braak Staging (0.860)
0.0501319	0.554974	Braak Staging (0.860)
0.0506596	0.554974	Braak Staging (0.860)
0.0511873	0.554974	Braak Staging (0.860)
0.051715	0.554974	Braak Staging (0.860)
0.051715	0.560209	Braak Staging (0.860)
0.0522427	0.560209	Braak Staging (0.860)
0.0527704	0.560209	Braak Staging (0.860)
0.0532982	0.560209	Braak Staging (0.860)
0.0532982	0.565445	Braak Staging (0.860)
0.0538259	0.565445	Braak Staging (0.860)
0.0543536	0.565445	Braak Staging (0.860)
0.0548813	0.565445	Braak Staging (0.860)
0.055409	0.565445	Braak Staging (0.860)
0.0559367	0.565445	Braak Staging (0.860)
0.0559367	0.570681	Braak Staging (0.860)
0.0564644	0.570681	Braak Staging (0.860)
0.0569921	0.570681	Braak Staging (0.860)
0.0575198	0.570681	Braak Staging (0.860)
0.0580475	0.570681	Braak Staging (0.860)
0.0585752	0.570681	Braak Staging (0.860)
0.0585752	0.575916	Braak Staging (0.860)
0.0591029	0.575916	Braak Staging (0.860)
0.0591029	0.581152	Braak Staging (0.860)
0.0596306	0.581152	Braak Staging (0.860)
0.0601583	0.581152	Braak Staging (0.860)
0.060686	0.581152	Braak Staging (0.860)
0.0612137	0.581152	Braak Staging (0.860)
0.0617414	0.581152	Braak Staging (0.860)
0.0622691	0.581152	Braak Staging (0.860)
0.0627968	0.581152	Braak Staging (0.860)
0.0633245	0.581152	Braak Staging (0.860)
0.0638522	0.581152	Braak Staging (0.860)
0.0643799	0.581152	Braak Staging (0.860)
0.0643799	0.586387	Braak Staging (0.860)
0.0649077	0.586387	Braak Staging (0.860)
0.0654354	0.586387	Braak Staging (0.860)
0.0659631	0.586387	Braak Staging (0.860)
0.0664908	0.586387	Braak Staging (0.860)
0.0670185	0.586387	Braak Staging (0.860)
0.0675462	0.586387	Braak Staging (0.860)
0.0680739	0.586387	Braak Staging (0.860)
0.0686016	0.586387	Braak Staging (0.860)
0.0691293	0.586387	Braak Staging (0.860)
0.069657	0.586387	Braak Staging (0.860)
0.069657	0.591623	Braak Staging (0.860)
0.0701847	0.591623	Braak Staging (0.860)
0.0707124	0.591623	Braak Staging (0.860)
0.0712401	0.591623	Braak Staging (0.860)
0.0717678	0.591623	Braak Staging (0.860)
0.0722955	0.591623	Braak Staging (0.860)
0.0728232	0.591623	Braak Staging (0.860)
0.0733509	0.591623	Braak Staging (0.860)
0.0738786	0.591623	Braak Staging (0.860)
0.0744063	0.591623	Braak Staging (0.860)
0.074934	0.591623	Braak Staging (0.860)
0.0754617	0.591623	Braak Staging (0.860)
0.0759894	0.591623	Braak Staging (0.860)
0.0765172	0.591623	Braak Staging (0.860)
0.0770449	0.591623	Braak Staging (0.860)
0.0775726	0.591623	Braak Staging (0.860)
0.0781003	0.591623	Braak Staging (0.860)
0.078628	0.591623	Braak Staging (0.860)
0.0791557	0.591623	Braak Staging (0.860)
0.0796834	0.591623	Braak Staging (0.860)
0.0802111	0.591623	Braak Staging (0.860)
0.0807388	0.591623	Braak Staging (0.860)
0.0807388	0.596859	Braak Staging (0.860)
0.0812665	0.596859	Braak Staging (0.860)
0.0817942	0.596859	Braak Staging (0.860)
0.0823219	0.596859	Braak Staging (0.860)
0.0828496	0.596859	Braak Staging (0.860)
0.0833773	0.596859	Braak Staging (0.860)
0.083905	0.596859	Braak Staging (0.860)
0.0844327	0.596859	Braak Staging (0.860)
0.0849604	0.596859	Braak Staging (0.860)
0.0854881	0.596859	Braak Staging (0.860)
0.0860158	0.596859	Braak Staging (0.860)
0.0865435	0.596859	Braak Staging (0.860)
0.0870712	0.596859	Braak Staging (0.860)
0.0870712	0.602094	Braak Staging (0.860)
0.0870712	0.60733	Braak Staging (0.860)
0.0870712	0.612565	Braak Staging (0.860)
0.0875989	0.612565	Braak Staging (0.860)
0.0881266	0.612565	Braak Staging (0.860)
0.0886544	0.612565	Braak Staging (0.860)
0.0886544	0.617801	Braak Staging (0.860)
0.0891821	0.617801	Braak Staging (0.860)
0.0897098	0.617801	Braak Staging (0.860)
0.0902375	0.617801	Braak Staging (0.860)
0.0907652	0.617801	Braak Staging (0.860)
0.0912929	0.617801	Braak Staging (0.860)
[truncated: 12,866 more rows]

## Sheet: fig2_aupr_source_data
x	y	trait
0		Beta-amyloid (0.539)
0.00632911	1	Beta-amyloid (0.539)
0.0126582	1	Beta-amyloid (0.539)
0.0189873	1	Beta-amyloid (0.539)
0.0253165	1	Beta-amyloid (0.539)
0.0316456	1	Beta-amyloid (0.539)
0.0379747	1	Beta-amyloid (0.539)
0.0443038	1	Beta-amyloid (0.539)
0.0506329	1	Beta-amyloid (0.539)
0.056962	1	Beta-amyloid (0.539)
0.0632911	1	Beta-amyloid (0.539)
0.0696203	1	Beta-amyloid (0.539)
0.0759494	1	Beta-amyloid (0.539)
0.0822785	1	Beta-amyloid (0.539)
0.0886076	1	Beta-amyloid (0.539)
0.0949367	1	Beta-amyloid (0.539)
0.0949367	0.9375	Beta-amyloid (0.539)
0.101266	0.941176	Beta-amyloid (0.539)
0.101266	0.888889	Beta-amyloid (0.539)
0.107595	0.894737	Beta-amyloid (0.539)
0.113924	0.9	Beta-amyloid (0.539)
0.120253	0.904762	Beta-amyloid (0.539)
0.126582	0.909091	Beta-amyloid (0.539)
0.126582	0.869565	Beta-amyloid (0.539)
0.132911	0.875	Beta-amyloid (0.539)
0.139241	0.88	Beta-amyloid (0.539)
0.14557	0.884615	Beta-amyloid (0.539)
0.151899	0.888889	Beta-amyloid (0.539)
0.151899	0.857143	Beta-amyloid (0.539)
0.151899	0.827586	Beta-amyloid (0.539)
0.158228	0.833333	Beta-amyloid (0.539)
0.164557	0.83871	Beta-amyloid (0.539)
0.170886	0.84375	Beta-amyloid (0.539)
0.177215	0.848485	Beta-amyloid (0.539)
0.183544	0.852941	Beta-amyloid (0.539)
0.189873	0.857143	Beta-amyloid (0.539)
0.196203	0.861111	Beta-amyloid (0.539)
0.202532	0.864865	Beta-amyloid (0.539)
0.208861	0.868421	Beta-amyloid (0.539)
0.21519	0.871795	Beta-amyloid (0.539)
0.221519	0.875	Beta-amyloid (0.539)
0.221519	0.853659	Beta-amyloid (0.539)
0.221519	0.833333	Beta-amyloid (0.539)
0.227848	0.837209	Beta-amyloid (0.539)
0.234177	0.840909	Beta-amyloid (0.539)
0.240506	0.844444	Beta-amyloid (0.539)
0.240506	0.826087	Beta-amyloid (0.539)
0.246835	0.829787	Beta-amyloid (0.539)
0.253165	0.833333	Beta-amyloid (0.539)
0.259494	0.836735	Beta-amyloid (0.539)
0.265823	0.84	Beta-amyloid (0.539)
0.272152	0.843137	Beta-amyloid (0.539)
0.278481	0.846154	Beta-amyloid (0.539)
0.28481	0.849057	Beta-amyloid (0.539)
0.291139	0.851852	Beta-amyloid (0.539)
0.291139	0.836364	Beta-amyloid (0.539)
0.291139	0.821429	Beta-amyloid (0.539)
0.291139	0.807018	Beta-amyloid (0.539)
0.297468	0.810345	Beta-amyloid (0.539)
0.297468	0.79661	Beta-amyloid (0.539)
0.303797	0.8	Beta-amyloid (0.539)
0.310127	0.803279	Beta-amyloid (0.539)
0.310127	0.790323	Beta-amyloid (0.539)
0.316456	0.793651	Beta-amyloid (0.539)
0.316456	0.78125	Beta-amyloid (0.539)
0.322785	0.784615	Beta-amyloid (0.539)
0.322785	0.772727	Beta-amyloid (0.539)
0.329114	0.776119	Beta-amyloid (0.539)
0.335443	0.779412	Beta-amyloid (0.539)
0.341772	0.782609	Beta-amyloid (0.539)
0.341772	0.771429	Beta-amyloid (0.539)
0.348101	0.774648	Beta-amyloid (0.539)
0.348101	0.763889	Beta-amyloid (0.539)
0.348101	0.753425	Beta-amyloid (0.539)
0.348101	0.743243	Beta-amyloid (0.539)
0.35443	0.746667	Beta-amyloid (0.539)
0.35443	0.736842	Beta-amyloid (0.539)
0.35443	0.727273	Beta-amyloid (0.539)
0.35443	0.717949	Beta-amyloid (0.539)
0.35443	0.708861	Beta-amyloid (0.539)
0.35443	0.7	Beta-amyloid (0.539)
0.35443	0.691358	Beta-amyloid (0.539)
0.35443	0.682927	Beta-amyloid (0.539)
0.360759	0.686747	Beta-amyloid (0.539)
0.360759	0.678571	Beta-amyloid (0.539)
0.367089	0.682353	Beta-amyloid (0.539)
0.373418	0.686047	Beta-amyloid (0.539)
0.373418	0.678161	Beta-amyloid (0.539)
0.373418	0.670455	Beta-amyloid (0.539)
0.373418	0.662921	Beta-amyloid (0.539)
0.379747	0.666667	Beta-amyloid (0.539)
0.379747	0.659341	Beta-amyloid (0.539)
0.379747	0.652174	Beta-amyloid (0.539)
0.386076	0.655914	Beta-amyloid (0.539)
0.392405	0.659574	Beta-amyloid (0.539)
0.398734	0.663158	Beta-amyloid (0.539)
0.398734	0.65625	Beta-amyloid (0.539)
0.398734	0.649485	Beta-amyloid (0.539)
0.398734	0.642857	Beta-amyloid (0.539)
0.398734	0.636364	Beta-amyloid (0.539)
0.398734	0.63	Beta-amyloid (0.539)
0.398734	0.623762	Beta-amyloid (0.539)
0.398734	0.617647	Beta-amyloid (0.539)
0.405063	0.621359	Beta-amyloid (0.539)
0.405063	0.615385	Beta-amyloid (0.539)
0.405063	0.609524	Beta-amyloid (0.539)
0.411392	0.613208	Beta-amyloid (0.539)
0.417722	0.616822	Beta-amyloid (0.539)
0.417722	0.611111	Beta-amyloid (0.539)
0.417722	0.605505	Beta-amyloid (0.539)
0.417722	0.6	Beta-amyloid (0.539)
0.417722	0.594595	Beta-amyloid (0.539)
0.424051	0.598214	Beta-amyloid (0.539)
0.424051	0.59292	Beta-amyloid (0.539)
0.43038	0.596491	Beta-amyloid (0.539)
0.43038	0.591304	Beta-amyloid (0.539)
0.436709	0.594828	Beta-amyloid (0.539)
0.436709	0.589744	Beta-amyloid (0.539)
0.443038	0.59322	Beta-amyloid (0.539)
0.449367	0.596639	Beta-amyloid (0.539)
0.449367	0.591667	Beta-amyloid (0.539)
0.449367	0.586777	Beta-amyloid (0.539)
0.449367	0.581967	Beta-amyloid (0.539)
0.449367	0.577236	Beta-amyloid (0.539)
0.449367	0.572581	Beta-amyloid (0.539)
0.449367	0.568	Beta-amyloid (0.539)
0.449367	0.563492	Beta-amyloid (0.539)
0.449367	0.559055	Beta-amyloid (0.539)
0.449367	0.554688	Beta-amyloid (0.539)
0.449367	0.550388	Beta-amyloid (0.539)
0.449367	0.546154	Beta-amyloid (0.539)
0.455696	0.549618	Beta-amyloid (0.539)
0.462025	0.55303	Beta-amyloid (0.539)
0.468354	0.556391	Beta-amyloid (0.539)
0.468354	0.552239	Beta-amyloid (0.539)
0.468354	0.548148	Beta-amyloid (0.539)
0.474684	0.551471	Beta-amyloid (0.539)
0.481013	0.554745	Beta-amyloid (0.539)
0.481013	0.550725	Beta-amyloid (0.539)
0.487342	0.553957	Beta-amyloid (0.539)
0.493671	0.557143	Beta-amyloid (0.539)
0.493671	0.553191	Beta-amyloid (0.539)
0.493671	0.549296	Beta-amyloid (0.539)
0.493671	0.545455	Beta-amyloid (0.539)
0.493671	0.541667	Beta-amyloid (0.539)
0.493671	0.537931	Beta-amyloid (0.539)
0.493671	0.534247	Beta-amyloid (0.539)
0.493671	0.530612	Beta-amyloid (0.539)
0.493671	0.527027	Beta-amyloid (0.539)
0.5	0.530201	Beta-amyloid (0.539)
0.5	0.526667	Beta-amyloid (0.539)
0.5	0.523179	Beta-amyloid (0.539)
0.506329	0.526316	Beta-amyloid (0.539)
0.506329	0.522876	Beta-amyloid (0.539)
0.512658	0.525974	Beta-amyloid (0.539)
0.518987	0.529032	Beta-amyloid (0.539)
0.518987	0.525641	Beta-amyloid (0.539)
0.525316	0.528662	Beta-amyloid (0.539)
0.525316	0.525316	Beta-amyloid (0.539)
0.525316	0.522013	Beta-amyloid (0.539)
0.525316	0.51875	Beta-amyloid (0.539)
0.525316	0.515528	Beta-amyloid (0.539)
0.525316	0.512346	Beta-amyloid (0.539)
0.525316	0.509202	Beta-amyloid (0.539)
0.525316	0.506098	Beta-amyloid (0.539)
0.531646	0.509091	Beta-amyloid (0.539)
0.531646	0.506024	Beta-amyloid (0.539)
0.531646	0.502994	Beta-amyloid (0.539)
0.531646	0.5	Beta-amyloid (0.539)
0.531646	0.497041	Beta-amyloid (0.539)
0.531646	0.494118	Beta-amyloid (0.539)
0.531646	0.491228	Beta-amyloid (0.539)
0.531646	0.488372	Beta-amyloid (0.539)
0.531646	0.485549	Beta-amyloid (0.539)
0.531646	0.482759	Beta-amyloid (0.539)
0.531646	0.48	Beta-amyloid (0.539)
0.531646	0.477273	Beta-amyloid (0.539)
0.531646	0.474576	Beta-amyloid (0.539)
0.537975	0.477528	Beta-amyloid (0.539)
0.544304	0.480447	Beta-amyloid (0.539)
0.544304	0.477778	Beta-amyloid (0.539)
0.544304	0.475138	Beta-amyloid (0.539)
0.544304	0.472527	Beta-amyloid (0.539)
0.544304	0.469945	Beta-amyloid (0.539)
0.544304	0.467391	Beta-amyloid (0.539)
0.550633	0.47027	Beta-amyloid (0.539)
0.550633	0.467742	Beta-amyloid (0.539)
0.556962	0.470588	Beta-amyloid (0.539)
0.563291	0.473404	Beta-amyloid (0.539)
0.563291	0.470899	Beta-amyloid (0.539)
0.56962	0.473684	Beta-amyloid (0.539)
0.56962	0.471204	Beta-amyloid (0.539)
0.56962	0.46875	Beta-amyloid (0.539)
0.56962	0.466321	Beta-amyloid (0.539)
0.56962	0.463918	Beta-amyloid (0.539)
0.56962	0.461538	Beta-amyloid (0.539)
0.56962	0.459184	Beta-amyloid (0.539)
0.56962	0.456853	Beta-amyloid (0.539)
0.56962	0.454545	Beta-amyloid (0.539)
0.56962	0.452261	Beta-amyloid (0.539)
0.56962	0.45	Beta-amyloid (0.539)
0.56962	0.447761	Beta-amyloid (0.539)
0.56962	0.445545	Beta-amyloid (0.539)
0.56962	0.44335	Beta-amyloid (0.539)
0.575949	0.446078	Beta-amyloid (0.539)
0.582278	0.44878	Beta-amyloid (0.539)
0.582278	0.446602	Beta-amyloid (0.539)
0.582278	0.444444	Beta-amyloid (0.539)
0.582278	0.442308	Beta-amyloid (0.539)
0.582278	0.440191	Beta-amyloid (0.539)
0.582278	0.438095	Beta-amyloid (0.539)
0.582278	0.436019	Beta-amyloid (0.539)
0.582278	0.433962	Beta-amyloid (0.539)
0.582278	0.431925	Beta-amyloid (0.539)
0.582278	0.429907	Beta-amyloid (0.539)
0.582278	0.427907	Beta-amyloid (0.539)
0.588608	0.430556	Beta-amyloid (0.539)
0.588608	0.428571	Beta-amyloid (0.539)
0.588608	0.426606	Beta-amyloid (0.539)
0.588608	0.424658	Beta-amyloid (0.539)
0.588608	0.422727	Beta-amyloid (0.539)
0.588608	0.420814	Beta-amyloid (0.539)
0.588608	0.418919	Beta-amyloid (0.539)
0.588608	0.41704	Beta-amyloid (0.539)
0.588608	0.415179	Beta-amyloid (0.539)
0.588608	0.413333	Beta-amyloid (0.539)
0.588608	0.411504	Beta-amyloid (0.539)
0.588608	0.409692	Beta-amyloid (0.539)
0.588608	0.407895	Beta-amyloid (0.539)
0.588608	0.406114	Beta-amyloid (0.539)
0.588608	0.404348	Beta-amyloid (0.539)
0.588608	0.402597	Beta-amyloid (0.539)
0.594937	0.405172	Beta-amyloid (0.539)
0.594937	0.403433	Beta-amyloid (0.539)
0.594937	0.401709	Beta-amyloid (0.539)
0.594937	0.4	Beta-amyloid (0.539)
0.594937	0.398305	Beta-amyloid (0.539)
0.594937	0.396624	Beta-amyloid (0.539)
0.594937	0.394958	Beta-amyloid (0.539)
0.594937	0.393305	Beta-amyloid (0.539)
0.594937	0.391667	Beta-amyloid (0.539)
0.594937	0.390041	Beta-amyloid (0.539)
0.594937	0.38843	Beta-amyloid (0.539)
0.594937	0.386831	Beta-amyloid (0.539)
0.594937	0.385246	Beta-amyloid (0.539)
0.594937	0.383673	Beta-amyloid (0.539)
0.594937	0.382114	Beta-amyloid (0.539)
0.594937	0.380567	Beta-amyloid (0.539)
0.594937	0.379032	Beta-amyloid (0.539)
0.594937	0.37751	Beta-amyloid (0.539)
0.594937	0.376	Beta-amyloid (0.539)
0.601266	0.378486	Beta-amyloid (0.539)
0.601266	0.376984	Beta-amyloid (0.539)
0.601266	0.375494	Beta-amyloid (0.539)
0.601266	0.374016	Beta-amyloid (0.539)
0.607595	0.376471	Beta-amyloid (0.539)
0.607595	0.375	Beta-amyloid (0.539)
0.607595	0.373541	Beta-amyloid (0.539)
0.607595	0.372093	Beta-amyloid (0.539)
0.607595	0.370656	Beta-amyloid (0.539)
0.613924	0.373077	Beta-amyloid (0.539)
0.613924	0.371648	Beta-amyloid (0.539)
0.613924	0.370229	Beta-amyloid (0.539)
0.613924	0.368821	Beta-amyloid (0.539)
0.613924	0.367424	Beta-amyloid (0.539)
0.613924	0.366038	Beta-amyloid (0.539)
0.620253	0.368421	Beta-amyloid (0.539)
0.620253	0.367041	Beta-amyloid (0.539)
0.620253	0.365672	Beta-amyloid (0.539)
0.620253	0.364312	Beta-amyloid (0.539)
0.626582	0.366667	Beta-amyloid (0.539)
0.626582	0.365314	Beta-amyloid (0.539)
0.626582	0.363971	Beta-amyloid (0.539)
0.626582	0.362637	Beta-amyloid (0.539)
0.632911	0.364964	Beta-amyloid (0.539)
0.632911	0.363636	Beta-amyloid (0.539)
0.632911	0.362319	Beta-amyloid (0.539)
0.632911	0.361011	Beta-amyloid (0.539)
0.639241	0.363309	Beta-amyloid (0.539)
0.639241	0.362007	Beta-amyloid (0.539)
0.639241	0.360714	Beta-amyloid (0.539)
0.639241	0.359431	Beta-amyloid (0.539)
0.639241	0.358156	Beta-amyloid (0.539)
0.639241	0.35689	Beta-amyloid (0.539)
0.639241	0.355634	Beta-amyloid (0.539)
0.639241	0.354386	Beta-amyloid (0.539)
0.639241	0.353147	Beta-amyloid (0.539)
0.639241	0.351916	Beta-amyloid (0.539)
0.639241	0.350694	Beta-amyloid (0.539)
0.639241	0.349481	Beta-amyloid (0.539)
0.639241	0.348276	Beta-amyloid (0.539)
0.639241	0.347079	Beta-amyloid (0.539)
0.639241	0.34589	Beta-amyloid (0.539)
0.639241	0.34471	Beta-amyloid (0.539)
0.639241	0.343537	Beta-amyloid (0.539)
0.639241	0.342373	Beta-amyloid (0.539)
0.639241	0.341216	Beta-amyloid (0.539)
0.639241	0.340067	Beta-amyloid (0.539)
0.639241	0.338926	Beta-amyloid (0.539)
0.639241	0.337793	Beta-amyloid (0.539)
0.639241	0.336667	Beta-amyloid (0.539)
0.64557	0.33887	Beta-amyloid (0.539)
0.64557	0.337748	Beta-amyloid (0.539)
0.64557	0.336634	Beta-amyloid (0.539)
0.64557	0.335526	Beta-amyloid (0.539)
0.64557	0.334426	Beta-amyloid (0.539)
0.64557	0.333333	Beta-amyloid (0.539)
0.64557	0.332248	Beta-amyloid (0.539)
0.64557	0.331169	Beta-amyloid (0.539)
0.64557	0.330097	Beta-amyloid (0.539)
0.64557	0.329032	Beta-amyloid (0.539)
0.64557	0.327974	Beta-amyloid (0.539)
0.64557	0.326923	Beta-amyloid (0.539)
0.64557	0.325879	Beta-amyloid (0.539)
0.64557	0.324841	Beta-amyloid (0.539)
0.64557	0.32381	Beta-amyloid (0.539)
0.64557	0.322785	Beta-amyloid (0.539)
0.64557	0.321767	Beta-amyloid (0.539)
0.64557	0.320755	Beta-amyloid (0.539)
0.64557	0.319749	Beta-amyloid (0.539)
0.64557	0.31875	Beta-amyloid (0.539)
0.64557	0.317757	Beta-amyloid (0.539)
0.64557	0.31677	Beta-amyloid (0.539)
0.64557	0.315789	Beta-amyloid (0.539)
0.64557	0.314815	Beta-amyloid (0.539)
0.64557	0.313846	Beta-amyloid (0.539)
0.64557	0.312883	Beta-amyloid (0.539)
0.64557	0.311927	Beta-amyloid (0.539)
0.64557	0.310976	Beta-amyloid (0.539)
0.64557	0.31003	Beta-amyloid (0.539)
0.64557	0.309091	Beta-amyloid (0.539)
0.64557	0.308157	Beta-amyloid (0.539)
0.651899	0.310241	Beta-amyloid (0.539)
0.651899	0.309309	Beta-amyloid (0.539)
0.651899	0.308383	Beta-amyloid (0.539)
0.651899	0.307463	Beta-amyloid (0.539)
0.651899	0.306548	Beta-amyloid (0.539)
0.658228	0.308605	Beta-amyloid (0.539)
0.664557	0.310651	Beta-amyloid (0.539)
0.664557	0.309735	Beta-amyloid (0.539)
0.664557	0.308824	Beta-amyloid (0.539)
0.664557	0.307918	Beta-amyloid (0.539)
0.664557	0.307018	Beta-amyloid (0.539)
0.664557	0.306122	Beta-amyloid (0.539)
0.664557	0.305233	Beta-amyloid (0.539)
0.664557	0.304348	Beta-amyloid (0.539)
0.664557	0.303468	Beta-amyloid (0.539)
0.664557	0.302594	Beta-amyloid (0.539)
0.664557	0.301724	Beta-amyloid (0.539)
0.664557	0.30086	Beta-amyloid (0.539)
0.664557	0.3	Beta-amyloid (0.539)
0.664557	0.299145	Beta-amyloid (0.539)
0.664557	0.298295	Beta-amyloid (0.539)
0.670886	0.300283	Beta-amyloid (0.539)
0.670886	0.299435	Beta-amyloid (0.539)
0.670886	0.298592	Beta-amyloid (0.539)
0.670886	0.297753	Beta-amyloid (0.539)
0.670886	0.296919	Beta-amyloid (0.539)
0.670886	0.296089	Beta-amyloid (0.539)
0.670886	0.295265	Beta-amyloid (0.539)
0.670886	0.294444	Beta-amyloid (0.539)
0.670886	0.293629	Beta-amyloid (0.539)
0.670886	0.292818	Beta-amyloid (0.539)
0.670886	0.292011	Beta-amyloid (0.539)
0.670886	0.291209	Beta-amyloid (0.539)
0.670886	0.290411	Beta-amyloid (0.539)
0.670886	0.289617	Beta-amyloid (0.539)
0.670886	0.288828	Beta-amyloid (0.539)
0.670886	0.288043	Beta-amyloid (0.539)
0.670886	0.287263	Beta-amyloid (0.539)
0.670886	0.286486	Beta-amyloid (0.539)
0.670886	0.285714	Beta-amyloid (0.539)
0.670886	0.284946	Beta-amyloid (0.539)
0.670886	0.284182	Beta-amyloid (0.539)
0.670886	0.283422	Beta-amyloid (0.539)
0.670886	0.282667	Beta-amyloid (0.539)
0.670886	0.281915	Beta-amyloid (0.539)
0.670886	0.281167	Beta-amyloid (0.539)
0.670886	0.280423	Beta-amyloid (0.539)
0.670886	0.279683	Beta-amyloid (0.539)
0.670886	0.278947	Beta-amyloid (0.539)
0.670886	0.278215	Beta-amyloid (0.539)
0.670886	0.277487	Beta-amyloid (0.539)
0.670886	0.276762	Beta-amyloid (0.539)
0.677215	0.278646	Beta-amyloid (0.539)
0.677215	0.277922	Beta-amyloid (0.539)
0.677215	0.277202	Beta-amyloid (0.539)
0.677215	0.276486	Beta-amyloid (0.539)
0.677215	0.275773	Beta-amyloid (0.539)
0.677215	0.275064	Beta-amyloid (0.539)
0.677215	0.274359	Beta-amyloid (0.539)
0.677215	0.273657	Beta-amyloid (0.539)
0.683544	0.27551	Beta-amyloid (0.539)
0.689873	0.277354	Beta-amyloid (0.539)
0.689873	0.27665	Beta-amyloid (0.539)
0.689873	0.275949	Beta-amyloid (0.539)
0.689873	0.275253	Beta-amyloid (0.539)
0.696203	0.277078	Beta-amyloid (0.539)
0.702532	0.278894	Beta-amyloid (0.539)
0.702532	0.278195	Beta-amyloid (0.539)
0.702532	0.2775	Beta-amyloid (0.539)
0.702532	0.276808	Beta-amyloid (0.539)
0.702532	0.276119	Beta-amyloid (0.539)
0.702532	0.275434	Beta-amyloid (0.539)
0.702532	0.274752	Beta-amyloid (0.539)
0.702532	0.274074	Beta-amyloid (0.539)
0.702532	0.273399	Beta-amyloid (0.539)
0.702532	0.272727	Beta-amyloid (0.539)
0.702532	0.272059	Beta-amyloid (0.539)
0.702532	0.271394	Beta-amyloid (0.539)
0.702532	0.270732	Beta-amyloid (0.539)
0.702532	0.270073	Beta-amyloid (0.539)
0.702532	0.269417	Beta-amyloid (0.539)
0.702532	0.268765	Beta-amyloid (0.539)
0.702532	0.268116	Beta-amyloid (0.539)
0.702532	0.26747	Beta-amyloid (0.539)
0.702532	0.266827	Beta-amyloid (0.539)
0.708861	0.268585	Beta-amyloid (0.539)
0.71519	0.270335	Beta-amyloid (0.539)
0.71519	0.26969	Beta-amyloid (0.539)
0.71519	0.269048	Beta-amyloid (0.539)
0.721519	0.270784	Beta-amyloid (0.539)
0.721519	0.270142	Beta-amyloid (0.539)
0.721519	0.269504	Beta-amyloid (0.539)
0.721519	0.268868	Beta-amyloid (0.539)
0.721519	0.268235	Beta-amyloid (0.539)
0.721519	0.267606	Beta-amyloid (0.539)
0.721519	0.266979	Beta-amyloid (0.539)
0.721519	0.266355	Beta-amyloid (0.539)
0.721519	0.265734	Beta-amyloid (0.539)
0.721519	0.265116	Beta-amyloid (0.539)
0.721519	0.264501	Beta-amyloid (0.539)
0.727848	0.266204	Beta-amyloid (0.539)
0.727848	0.265589	Beta-amyloid (0.539)
0.727848	0.264977	Beta-amyloid (0.539)
0.727848	0.264368	Beta-amyloid (0.539)
0.727848	0.263761	Beta-amyloid (0.539)
0.727848	0.263158	Beta-amyloid (0.539)
0.727848	0.262557	Beta-amyloid (0.539)
0.734177	0.264237	Beta-amyloid (0.539)
0.734177	0.263636	Beta-amyloid (0.539)
0.734177	0.263039	Beta-amyloid (0.539)
0.734177	0.262443	Beta-amyloid (0.539)
0.734177	0.261851	Beta-amyloid (0.539)
0.734177	0.261261	Beta-amyloid (0.539)
0.740506	0.262921	Beta-amyloid (0.539)
0.740506	0.262332	Beta-amyloid (0.539)
0.740506	0.261745	Beta-amyloid (0.539)
0.746835	0.263393	Beta-amyloid (0.539)
0.746835	0.262806	Beta-amyloid (0.539)
0.746835	0.262222	Beta-amyloid (0.539)
0.746835	0.261641	Beta-amyloid (0.539)
0.746835	0.261062	Beta-amyloid (0.539)
0.746835	0.260486	Beta-amyloid (0.539)
0.746835	0.259912	Beta-amyloid (0.539)
0.753165	0.261538	Beta-amyloid (0.539)
0.753165	0.260965	Beta-amyloid (0.539)
0.753165	0.260394	Beta-amyloid (0.539)
0.753165	0.259825	Beta-amyloid (0.539)
0.753165	0.259259	Beta-amyloid (0.539)
0.753165	0.258696	Beta-amyloid (0.539)
0.753165	0.258134	Beta-amyloid (0.539)
0.753165	0.257576	Beta-amyloid (0.539)
0.753165	0.257019	Beta-amyloid (0.539)
0.759494	0.258621	Beta-amyloid (0.539)
0.759494	0.258065	Beta-amyloid (0.539)
0.759494	0.257511	Beta-amyloid (0.539)
0.759494	0.256959	Beta-amyloid (0.539)
0.759494	0.25641	Beta-amyloid (0.539)
0.759494	0.255864	Beta-amyloid (0.539)
0.759494	0.255319	Beta-amyloid (0.539)
0.765823	0.2569	Beta-amyloid (0.539)
0.765823	0.256356	Beta-amyloid (0.539)
0.765823	0.255814	Beta-amyloid (0.539)
0.765823	0.255274	Beta-amyloid (0.539)
0.765823	0.254737	Beta-amyloid (0.539)
0.765823	0.254202	Beta-amyloid (0.539)
0.765823	0.253669	Beta-amyloid (0.539)
0.765823	0.253138	Beta-amyloid (0.539)
0.765823	0.25261	Beta-amyloid (0.539)
0.765823	0.252083	Beta-amyloid (0.539)
0.765823	0.251559	Beta-amyloid (0.539)
0.765823	0.251037	Beta-amyloid (0.539)
0.765823	0.250518	Beta-amyloid (0.539)
0.765823	0.25	Beta-amyloid (0.539)
0.765823	0.249485	Beta-amyloid (0.539)
0.765823	0.248971	Beta-amyloid (0.539)
0.765823	0.24846	Beta-amyloid (0.539)
0.765823	0.247951	Beta-amyloid (0.539)
0.765823	0.247444	Beta-amyloid (0.539)
0.765823	0.246939	Beta-amyloid (0.539)
0.765823	0.246436	Beta-amyloid (0.539)
0.765823	0.245935	Beta-amyloid (0.539)
0.765823	0.245436	Beta-amyloid (0.539)
0.765823	0.244939	Beta-amyloid (0.539)
0.765823	0.244444	Beta-amyloid (0.539)
0.765823	0.243952	Beta-amyloid (0.539)
0.765823	0.243461	Beta-amyloid (0.539)
0.765823	0.242972	Beta-amyloid (0.539)
0.765823	0.242485	Beta-amyloid (0.539)
0.765823	0.242	Beta-amyloid (0.539)
0.765823	0.241517	Beta-amyloid (0.539)
0.765823	0.241036	Beta-amyloid (0.539)
0.765823	0.240557	Beta-amyloid (0.539)
0.772152	0.242063	Beta-amyloid (0.539)
0.772152	0.241584	Beta-amyloid (0.539)
0.772152	0.241107	Beta-amyloid (0.539)
0.772152	0.240631	Beta-amyloid (0.539)
0.772152	0.240157	Beta-amyloid (0.539)
0.772152	0.239686	Beta-amyloid (0.539)
0.772152	0.239216	Beta-amyloid (0.539)
0.772152	0.238748	Beta-amyloid (0.539)
0.778481	0.240234	Beta-amyloid (0.539)
0.778481	0.239766	Beta-amyloid (0.539)
0.778481	0.2393	Beta-amyloid (0.539)
0.778481	0.238835	Beta-amyloid (0.539)
0.778481	0.238372	Beta-amyloid (0.539)
0.78481	0.239845	Beta-amyloid (0.539)
0.78481	0.239382	Beta-amyloid (0.539)
0.791139	0.240848	Beta-amyloid (0.539)
0.791139	0.240385	Beta-amyloid (0.539)
0.791139	0.239923	Beta-amyloid (0.539)
0.791139	0.239464	Beta-amyloid (0.539)
0.791139	0.239006	Beta-amyloid (0.539)
0.791139	0.23855	Beta-amyloid (0.539)
0.791139	0.238095	Beta-amyloid (0.539)
0.791139	0.237643	Beta-amyloid (0.539)
0.791139	0.237192	Beta-amyloid (0.539)
0.791139	0.236742	Beta-amyloid (0.539)
0.791139	0.236295	Beta-amyloid (0.539)
0.791139	0.235849	Beta-amyloid (0.539)
0.791139	0.235405	Beta-amyloid (0.539)
0.791139	0.234962	Beta-amyloid (0.539)
0.791139	0.234522	Beta-amyloid (0.539)
0.791139	0.234082	Beta-amyloid (0.539)
0.791139	0.233645	Beta-amyloid (0.539)
0.791139	0.233209	Beta-amyloid (0.539)
0.791139	0.232775	Beta-amyloid (0.539)
0.791139	0.232342	Beta-amyloid (0.539)
0.791139	0.231911	Beta-amyloid (0.539)
0.791139	0.231481	Beta-amyloid (0.539)
0.791139	0.231054	Beta-amyloid (0.539)
0.791139	0.230627	Beta-amyloid (0.539)
0.791139	0.230203	Beta-amyloid (0.539)
0.791139	0.229779	Beta-amyloid (0.539)
0.791139	0.229358	Beta-amyloid (0.539)
0.791139	0.228938	Beta-amyloid (0.539)
0.791139	0.228519	Beta-amyloid (0.539)
0.791139	0.228102	Beta-amyloid (0.539)
0.791139	0.227687	Beta-amyloid (0.539)
0.791139	0.227273	Beta-amyloid (0.539)
0.791139	0.22686	Beta-amyloid (0.539)
0.791139	0.226449	Beta-amyloid (0.539)
0.791139	0.22604	Beta-amyloid (0.539)
0.791139	0.225632	Beta-amyloid (0.539)
0.797468	0.227027	Beta-amyloid (0.539)
0.797468	0.226619	Beta-amyloid (0.539)
0.797468	0.226212	Beta-amyloid (0.539)
0.797468	0.225806	Beta-amyloid (0.539)
0.797468	0.225403	Beta-amyloid (0.539)
0.797468	0.225	Beta-amyloid (0.539)
0.797468	0.224599	Beta-amyloid (0.539)
0.797468	0.224199	Beta-amyloid (0.539)
0.797468	0.223801	Beta-amyloid (0.539)
0.797468	0.223404	Beta-amyloid (0.539)
0.797468	0.223009	Beta-amyloid (0.539)
0.797468	0.222615	Beta-amyloid (0.539)
0.797468	0.222222	Beta-amyloid (0.539)
0.797468	0.221831	Beta-amyloid (0.539)
0.797468	0.221441	Beta-amyloid (0.539)
0.797468	0.221053	Beta-amyloid (0.539)
0.797468	0.220665	Beta-amyloid (0.539)
0.797468	0.22028	Beta-amyloid (0.539)
0.797468	0.219895	Beta-amyloid (0.539)
0.797468	0.219512	Beta-amyloid (0.539)
0.803797	0.22087	Beta-amyloid (0.539)
0.803797	0.220486	Beta-amyloid (0.539)
0.803797	0.220104	Beta-amyloid (0.539)
0.803797	0.219723	Beta-amyloid (0.539)
0.803797	0.219344	Beta-amyloid (0.539)
0.803797	0.218966	Beta-amyloid (0.539)
0.803797	0.218589	Beta-amyloid (0.539)
0.803797	0.218213	Beta-amyloid (0.539)
0.803797	0.217839	Beta-amyloid (0.539)
0.803797	0.217466	Beta-amyloid (0.539)
0.803797	0.217094	Beta-amyloid (0.539)
0.803797	0.216724	Beta-amyloid (0.539)
0.803797	0.216354	Beta-amyloid (0.539)
0.803797	0.215986	Beta-amyloid (0.539)
0.810127	0.217317	Beta-amyloid (0.539)
0.810127	0.216949	Beta-amyloid (0.539)
0.816456	0.218274	Beta-amyloid (0.539)
0.816456	0.217905	Beta-amyloid (0.539)
0.816456	0.217538	Beta-amyloid (0.539)
0.816456	0.217172	Beta-amyloid (0.539)
0.816456	0.216807	Beta-amyloid (0.539)
0.816456	0.216443	Beta-amyloid (0.539)
0.816456	0.21608	Beta-amyloid (0.539)
0.816456	0.215719	Beta-amyloid (0.539)
0.816456	0.215359	Beta-amyloid (0.539)
0.816456	0.215	Beta-amyloid (0.539)
0.816456	0.214642	Beta-amyloid (0.539)
0.816456	0.214286	Beta-amyloid (0.539)
0.822785	0.215589	Beta-amyloid (0.539)
0.822785	0.215232	Beta-amyloid (0.539)
0.822785	0.214876	Beta-amyloid (0.539)
0.822785	0.214521	Beta-amyloid (0.539)
0.822785	0.214168	Beta-amyloid (0.539)
0.822785	0.213816	Beta-amyloid (0.539)
0.822785	0.213465	Beta-amyloid (0.539)
0.822785	0.213115	Beta-amyloid (0.539)
0.822785	0.212766	Beta-amyloid (0.539)
0.822785	0.212418	Beta-amyloid (0.539)
0.829114	0.213703	Beta-amyloid (0.539)
0.829114	0.213355	Beta-amyloid (0.539)
0.829114	0.213008	Beta-amyloid (0.539)
0.829114	0.212662	Beta-amyloid (0.539)
0.829114	0.212318	Beta-amyloid (0.539)
0.829114	0.211974	Beta-amyloid (0.539)
0.835443	0.213247	Beta-amyloid (0.539)
0.835443	0.212903	Beta-amyloid (0.539)
0.835443	0.21256	Beta-amyloid (0.539)
0.835443	0.212219	Beta-amyloid (0.539)
0.835443	0.211878	Beta-amyloid (0.539)
0.835443	0.211538	Beta-amyloid (0.539)
0.835443	0.2112	Beta-amyloid (0.539)
0.835443	0.210863	Beta-amyloid (0.539)
0.835443	0.210526	Beta-amyloid (0.539)
0.835443	0.210191	Beta-amyloid (0.539)
0.835443	0.209857	Beta-amyloid (0.539)
0.835443	0.209524	Beta-amyloid (0.539)
0.835443	0.209192	Beta-amyloid (0.539)
0.835443	0.208861	Beta-amyloid (0.539)
0.835443	0.208531	Beta-amyloid (0.539)
0.835443	0.208202	Beta-amyloid (0.539)
0.835443	0.207874	Beta-amyloid (0.539)
0.835443	0.207547	Beta-amyloid (0.539)
0.835443	0.207221	Beta-amyloid (0.539)
0.841772	0.208464	Beta-amyloid (0.539)
0.841772	0.208138	Beta-amyloid (0.539)
0.841772	0.207813	Beta-amyloid (0.539)
0.841772	0.207488	Beta-amyloid (0.539)
0.841772	0.207165	Beta-amyloid (0.539)
0.841772	0.206843	Beta-amyloid (0.539)
0.841772	0.206522	Beta-amyloid (0.539)
0.841772	0.206202	Beta-amyloid (0.539)
0.841772	0.205882	Beta-amyloid (0.539)
0.841772	0.205564	Beta-amyloid (0.539)
0.841772	0.205247	Beta-amyloid (0.539)
0.841772	0.204931	Beta-amyloid (0.539)
0.841772	0.204615	Beta-amyloid (0.539)
0.841772	0.204301	Beta-amyloid (0.539)
0.841772	0.203988	Beta-amyloid (0.539)
0.841772	0.203675	Beta-amyloid (0.539)
0.841772	0.203364	Beta-amyloid (0.539)
0.841772	0.203053	Beta-amyloid (0.539)
0.841772	0.202744	Beta-amyloid (0.539)
0.841772	0.202435	Beta-amyloid (0.539)
0.841772	0.202128	Beta-amyloid (0.539)
0.841772	0.201821	Beta-amyloid (0.539)
0.841772	0.201515	Beta-amyloid (0.539)
0.841772	0.20121	Beta-amyloid (0.539)
0.841772	0.200906	Beta-amyloid (0.539)
0.841772	0.200603	Beta-amyloid (0.539)
0.841772	0.200301	Beta-amyloid (0.539)
0.841772	0.2	Beta-amyloid (0.539)
0.841772	0.1997	Beta-amyloid (0.539)
0.841772	0.1994	Beta-amyloid (0.539)
0.841772	0.199102	Beta-amyloid (0.539)
0.841772	0.198804	Beta-amyloid (0.539)
0.841772	0.198507	Beta-amyloid (0.539)
0.841772	0.198212	Beta-amyloid (0.539)
0.841772	0.197917	Beta-amyloid (0.539)
0.841772	0.197623	Beta-amyloid (0.539)
0.841772	0.197329	Beta-amyloid (0.539)
0.841772	0.197037	Beta-amyloid (0.539)
0.841772	0.196746	Beta-amyloid (0.539)
0.841772	0.196455	Beta-amyloid (0.539)
0.841772	0.196165	Beta-amyloid (0.539)
0.841772	0.195876	Beta-amyloid (0.539)
0.841772	0.195588	Beta-amyloid (0.539)
0.841772	0.195301	Beta-amyloid (0.539)
0.841772	0.195015	Beta-amyloid (0.539)
0.841772	0.194729	Beta-amyloid (0.539)
0.841772	0.194444	Beta-amyloid (0.539)
0.841772	0.194161	Beta-amyloid (0.539)
0.841772	0.193878	Beta-amyloid (0.539)
0.841772	0.193595	Beta-amyloid (0.539)
0.841772	0.193314	Beta-amyloid (0.539)
0.848101	0.194485	Beta-amyloid (0.539)
0.848101	0.194203	Beta-amyloid (0.539)
0.85443	0.195369	Beta-amyloid (0.539)
0.85443	0.195087	Beta-amyloid (0.539)
0.85443	0.194805	Beta-amyloid (0.539)
0.85443	0.194524	Beta-amyloid (0.539)
0.85443	0.194245	Beta-amyloid (0.539)
0.860759	0.195402	Beta-amyloid (0.539)
0.860759	0.195122	Beta-amyloid (0.539)
0.860759	0.194842	Beta-amyloid (0.539)
0.860759	0.194564	Beta-amyloid (0.539)
0.860759	0.194286	Beta-amyloid (0.539)
0.860759	0.194009	Beta-amyloid (0.539)
0.860759	0.193732	Beta-amyloid (0.539)
0.860759	0.193457	Beta-amyloid (0.539)
0.860759	0.193182	Beta-amyloid (0.539)
0.860759	0.192908	Beta-amyloid (0.539)
0.860759	0.192635	Beta-amyloid (0.539)
0.867089	0.193777	Beta-amyloid (0.539)
0.867089	0.193503	Beta-amyloid (0.539)
0.867089	0.19323	Beta-amyloid (0.539)
0.867089	0.192958	Beta-amyloid (0.539)
0.867089	0.192686	Beta-amyloid (0.539)
0.867089	0.192416	Beta-amyloid (0.539)
0.867089	0.192146	Beta-amyloid (0.539)
0.867089	0.191877	Beta-amyloid (0.539)
0.867089	0.191608	Beta-amyloid (0.539)
0.867089	0.191341	Beta-amyloid (0.539)
0.867089	0.191074	Beta-amyloid (0.539)
0.867089	0.190808	Beta-amyloid (0.539)
0.867089	0.190542	Beta-amyloid (0.539)
0.867089	0.190278	Beta-amyloid (0.539)
0.867089	0.190014	Beta-amyloid (0.539)
0.867089	0.189751	Beta-amyloid (0.539)
0.867089	0.189488	Beta-amyloid (0.539)
0.867089	0.189227	Beta-amyloid (0.539)
0.867089	0.188966	Beta-amyloid (0.539)
0.867089	0.188705	Beta-amyloid (0.539)
0.867089	0.188446	Beta-amyloid (0.539)
0.867089	0.188187	Beta-amyloid (0.539)
0.867089	0.187929	Beta-amyloid (0.539)
0.867089	0.187671	Beta-amyloid (0.539)
0.867089	0.187415	Beta-amyloid (0.539)
0.867089	0.187158	Beta-amyloid (0.539)
0.867089	0.186903	Beta-amyloid (0.539)
0.867089	0.186649	Beta-amyloid (0.539)
0.867089	0.186395	Beta-amyloid (0.539)
0.867089	0.186141	Beta-amyloid (0.539)
0.867089	0.185889	Beta-amyloid (0.539)
0.867089	0.185637	Beta-amyloid (0.539)
0.867089	0.185386	Beta-amyloid (0.539)
0.867089	0.185135	Beta-amyloid (0.539)
0.867089	0.184885	Beta-amyloid (0.539)
0.867089	0.184636	Beta-amyloid (0.539)
0.867089	0.184388	Beta-amyloid (0.539)
0.867089	0.18414	Beta-amyloid (0.539)
0.867089	0.183893	Beta-amyloid (0.539)
0.867089	0.183646	Beta-amyloid (0.539)
0.873418	0.184739	Beta-amyloid (0.539)
0.873418	0.184492	Beta-amyloid (0.539)
0.873418	0.184246	Beta-amyloid (0.539)
0.873418	0.184	Beta-amyloid (0.539)
0.873418	0.183755	Beta-amyloid (0.539)
0.873418	0.183511	Beta-amyloid (0.539)
0.873418	0.183267	Beta-amyloid (0.539)
0.873418	0.183024	Beta-amyloid (0.539)
0.873418	0.182781	Beta-amyloid (0.539)
0.873418	0.18254	Beta-amyloid (0.539)
0.873418	0.182299	Beta-amyloid (0.539)
0.873418	0.182058	Beta-amyloid (0.539)
0.873418	0.181818	Beta-amyloid (0.539)
0.873418	0.181579	Beta-amyloid (0.539)
0.873418	0.18134	Beta-amyloid (0.539)
0.873418	0.181102	Beta-amyloid (0.539)
0.873418	0.180865	Beta-amyloid (0.539)
0.873418	0.180628	Beta-amyloid (0.539)
0.879747	0.181699	Beta-amyloid (0.539)
0.879747	0.181462	Beta-amyloid (0.539)
0.879747	0.181226	Beta-amyloid (0.539)
0.879747	0.18099	Beta-amyloid (0.539)
0.879747	0.180754	Beta-amyloid (0.539)
0.879747	0.180519	Beta-amyloid (0.539)
0.879747	0.180285	Beta-amyloid (0.539)
0.879747	0.180052	Beta-amyloid (0.539)
0.879747	0.179819	Beta-amyloid (0.539)
0.879747	0.179587	Beta-amyloid (0.539)
0.879747	0.179355	Beta-amyloid (0.539)
0.879747	0.179124	Beta-amyloid (0.539)
0.879747	0.178893	Beta-amyloid (0.539)
0.879747	0.178663	Beta-amyloid (0.539)
0.879747	0.178434	Beta-amyloid (0.539)
0.879747	0.178205	Beta-amyloid (0.539)
0.879747	0.177977	Beta-amyloid (0.539)
0.879747	0.177749	Beta-amyloid (0.539)
0.879747	0.177522	Beta-amyloid (0.539)
0.879747	0.177296	Beta-amyloid (0.539)
0.879747	0.17707	Beta-amyloid (0.539)
0.886076	0.178117	Beta-amyloid (0.539)
0.886076	0.177891	Beta-amyloid (0.539)
0.886076	0.177665	Beta-amyloid (0.539)
0.886076	0.17744	Beta-amyloid (0.539)
0.886076	0.177215	Beta-amyloid (0.539)
0.886076	0.176991	Beta-amyloid (0.539)
0.886076	0.176768	Beta-amyloid (0.539)
0.886076	0.176545	Beta-amyloid (0.539)
0.886076	0.176322	Beta-amyloid (0.539)
0.886076	0.176101	Beta-amyloid (0.539)
0.886076	0.175879	Beta-amyloid (0.539)
0.886076	0.175659	Beta-amyloid (0.539)
0.886076	0.175439	Beta-amyloid (0.539)
0.886076	0.175219	Beta-amyloid (0.539)
0.886076	0.175	Beta-amyloid (0.539)
0.886076	0.174782	Beta-amyloid (0.539)
0.886076	0.174564	Beta-amyloid (0.539)
0.886076	0.174346	Beta-amyloid (0.539)
0.886076	0.174129	Beta-amyloid (0.539)
0.886076	0.173913	Beta-amyloid (0.539)
0.886076	0.173697	Beta-amyloid (0.539)
0.886076	0.173482	Beta-amyloid (0.539)
0.886076	0.173267	Beta-amyloid (0.539)
0.886076	0.173053	Beta-amyloid (0.539)
0.886076	0.17284	Beta-amyloid (0.539)
0.886076	0.172626	Beta-amyloid (0.539)
0.886076	0.172414	Beta-amyloid (0.539)
0.886076	0.172202	Beta-amyloid (0.539)
0.886076	0.17199	Beta-amyloid (0.539)
0.886076	0.171779	Beta-amyloid (0.539)
0.886076	0.171569	Beta-amyloid (0.539)
0.892405	0.172583	Beta-amyloid (0.539)
0.892405	0.172372	Beta-amyloid (0.539)
0.892405	0.172161	Beta-amyloid (0.539)
0.892405	0.171951	Beta-amyloid (0.539)
0.892405	0.171742	Beta-amyloid (0.539)
0.892405	0.171533	Beta-amyloid (0.539)
0.892405	0.171324	Beta-amyloid (0.539)
0.892405	0.171117	Beta-amyloid (0.539)
0.892405	0.170909	Beta-amyloid (0.539)
0.892405	0.170702	Beta-amyloid (0.539)
0.892405	0.170496	Beta-amyloid (0.539)
0.892405	0.17029	Beta-amyloid (0.539)
0.892405	0.170084	Beta-amyloid (0.539)
0.892405	0.16988	Beta-amyloid (0.539)
0.892405	0.169675	Beta-amyloid (0.539)
0.892405	0.169471	Beta-amyloid (0.539)
0.892405	0.169268	Beta-amyloid (0.539)
0.892405	0.169065	Beta-amyloid (0.539)
0.892405	0.168862	Beta-amyloid (0.539)
0.892405	0.16866	Beta-amyloid (0.539)
0.892405	0.168459	Beta-amyloid (0.539)
0.892405	0.168258	Beta-amyloid (0.539)
0.892405	0.168057	Beta-amyloid (0.539)
0.892405	0.167857	Beta-amyloid (0.539)
0.892405	0.167658	Beta-amyloid (0.539)
0.892405	0.167458	Beta-amyloid (0.539)
0.892405	0.16726	Beta-amyloid (0.539)
0.892405	0.167062	Beta-amyloid (0.539)
0.892405	0.166864	Beta-amyloid (0.539)
0.892405	0.166667	Beta-amyloid (0.539)
0.892405	0.16647	Beta-amyloid (0.539)
0.892405	0.166274	Beta-amyloid (0.539)
0.892405	0.166078	Beta-amyloid (0.539)
0.892405	0.165882	Beta-amyloid (0.539)
0.892405	0.165687	Beta-amyloid (0.539)
0.892405	0.165493	Beta-amyloid (0.539)
0.892405	0.165299	Beta-amyloid (0.539)
0.892405	0.165105	Beta-amyloid (0.539)
0.892405	0.164912	Beta-amyloid (0.539)
0.892405	0.16472	Beta-amyloid (0.539)
0.892405	0.164527	Beta-amyloid (0.539)
0.892405	0.164336	Beta-amyloid (0.539)
0.892405	0.164144	Beta-amyloid (0.539)
0.892405	0.163953	Beta-amyloid (0.539)
0.892405	0.163763	Beta-amyloid (0.539)
0.892405	0.163573	Beta-amyloid (0.539)
0.892405	0.163384	Beta-amyloid (0.539)
0.892405	0.163194	Beta-amyloid (0.539)
0.892405	0.163006	Beta-amyloid (0.539)
0.892405	0.162818	Beta-amyloid (0.539)
0.892405	0.16263	Beta-amyloid (0.539)
0.892405	0.162442	Beta-amyloid (0.539)
0.892405	0.162255	Beta-amyloid (0.539)
0.892405	0.162069	Beta-amyloid (0.539)
0.892405	0.161883	Beta-amyloid (0.539)
0.892405	0.161697	Beta-amyloid (0.539)
0.892405	0.161512	Beta-amyloid (0.539)
0.892405	0.161327	Beta-amyloid (0.539)
0.892405	0.161143	Beta-amyloid (0.539)
0.892405	0.160959	Beta-amyloid (0.539)
0.898734	0.161916	Beta-amyloid (0.539)
0.898734	0.161731	Beta-amyloid (0.539)
0.905063	0.162685	Beta-amyloid (0.539)
0.905063	0.1625	Beta-amyloid (0.539)
0.905063	0.162316	Beta-amyloid (0.539)
0.905063	0.162132	Beta-amyloid (0.539)
0.905063	0.161948	Beta-amyloid (0.539)
0.905063	0.161765	Beta-amyloid (0.539)
0.905063	0.161582	Beta-amyloid (0.539)
0.905063	0.1614	Beta-amyloid (0.539)
0.905063	0.161218	Beta-amyloid (0.539)
0.905063	0.161036	Beta-amyloid (0.539)
0.905063	0.160855	Beta-amyloid (0.539)
0.905063	0.160674	Beta-amyloid (0.539)
0.905063	0.160494	Beta-amyloid (0.539)
0.905063	0.160314	Beta-amyloid (0.539)
0.911392	0.161254	Beta-amyloid (0.539)
0.911392	0.161074	Beta-amyloid (0.539)
0.911392	0.160894	Beta-amyloid (0.539)
0.917722	0.16183	Beta-amyloid (0.539)
0.917722	0.16165	Beta-amyloid (0.539)
0.917722	0.16147	Beta-amyloid (0.539)
0.917722	0.16129	Beta-amyloid (0.539)
0.917722	0.161111	Beta-amyloid (0.539)
0.917722	0.160932	Beta-amyloid (0.539)
0.917722	0.160754	Beta-amyloid (0.539)
0.917722	0.160576	Beta-amyloid (0.539)
0.917722	0.160398	Beta-amyloid (0.539)
0.917722	0.160221	Beta-amyloid (0.539)
0.917722	0.160044	Beta-amyloid (0.539)
0.917722	0.159868	Beta-amyloid (0.539)
0.917722	0.159692	Beta-amyloid (0.539)
0.917722	0.159516	Beta-amyloid (0.539)
0.917722	0.159341	Beta-amyloid (0.539)
0.917722	0.159166	Beta-amyloid (0.539)
0.917722	0.158991	Beta-amyloid (0.539)
0.917722	0.158817	Beta-amyloid (0.539)
0.917722	0.158643	Beta-amyloid (0.539)
0.917722	0.15847	Beta-amyloid (0.539)
0.917722	0.158297	Beta-amyloid (0.539)
0.917722	0.158124	Beta-amyloid (0.539)
0.917722	0.157952	Beta-amyloid (0.539)
0.917722	0.15778	Beta-amyloid (0.539)
0.917722	0.157609	Beta-amyloid (0.539)
0.917722	0.157438	Beta-amyloid (0.539)
0.917722	0.157267	Beta-amyloid (0.539)
0.917722	0.157096	Beta-amyloid (0.539)
0.917722	0.156926	Beta-amyloid (0.539)
0.917722	0.156757	Beta-amyloid (0.539)
0.917722	0.156587	Beta-amyloid (0.539)
0.917722	0.156419	Beta-amyloid (0.539)
0.917722	0.15625	Beta-amyloid (0.539)
0.917722	0.156082	Beta-amyloid (0.539)
0.917722	0.155914	Beta-amyloid (0.539)
0.917722	0.155747	Beta-amyloid (0.539)
0.917722	0.155579	Beta-amyloid (0.539)
0.917722	0.155413	Beta-amyloid (0.539)
0.917722	0.155246	Beta-amyloid (0.539)
0.917722	0.15508	Beta-amyloid (0.539)
0.917722	0.154915	Beta-amyloid (0.539)
0.917722	0.154749	Beta-amyloid (0.539)
0.917722	0.154584	Beta-amyloid (0.539)
0.917722	0.15442	Beta-amyloid (0.539)
0.917722	0.154255	Beta-amyloid (0.539)
0.917722	0.154091	Beta-amyloid (0.539)
0.917722	0.153928	Beta-amyloid (0.539)
0.917722	0.153765	Beta-amyloid (0.539)
0.917722	0.153602	Beta-amyloid (0.539)
0.917722	0.153439	Beta-amyloid (0.539)
0.917722	0.153277	Beta-amyloid (0.539)
0.917722	0.153115	Beta-amyloid (0.539)
0.917722	0.152954	Beta-amyloid (0.539)
0.917722	0.152792	Beta-amyloid (0.539)
0.917722	0.152632	Beta-amyloid (0.539)
0.917722	0.152471	Beta-amyloid (0.539)
0.917722	0.152311	Beta-amyloid (0.539)
0.917722	0.152151	Beta-amyloid (0.539)
0.924051	0.15304	Beta-amyloid (0.539)
0.924051	0.15288	Beta-amyloid (0.539)
0.924051	0.15272	Beta-amyloid (0.539)
0.924051	0.15256	Beta-amyloid (0.539)
0.924051	0.152401	Beta-amyloid (0.539)
0.924051	0.152242	Beta-amyloid (0.539)
0.924051	0.152083	Beta-amyloid (0.539)
0.924051	0.151925	Beta-amyloid (0.539)
0.924051	0.151767	Beta-amyloid (0.539)
0.924051	0.15161	Beta-amyloid (0.539)
0.924051	0.151452	Beta-amyloid (0.539)
0.924051	0.151295	Beta-amyloid (0.539)
0.924051	0.151139	Beta-amyloid (0.539)
0.924051	0.150982	Beta-amyloid (0.539)
0.924051	0.150826	Beta-amyloid (0.539)
0.924051	0.150671	Beta-amyloid (0.539)
0.924051	0.150515	Beta-amyloid (0.539)
0.924051	0.15036	Beta-amyloid (0.539)
0.924051	0.150206	Beta-amyloid (0.539)
0.924051	0.150051	Beta-amyloid (0.539)
0.924051	0.149897	Beta-amyloid (0.539)
0.924051	0.149744	Beta-amyloid (0.539)
0.924051	0.14959	Beta-amyloid (0.539)
0.924051	0.149437	Beta-amyloid (0.539)
0.924051	0.149284	Beta-amyloid (0.539)
0.924051	0.149132	Beta-amyloid (0.539)
0.924051	0.14898	Beta-amyloid (0.539)
0.924051	0.148828	Beta-amyloid (0.539)
0.924051	0.148676	Beta-amyloid (0.539)
0.924051	0.148525	Beta-amyloid (0.539)
0.924051	0.148374	Beta-amyloid (0.539)
0.924051	0.148223	Beta-amyloid (0.539)
0.924051	0.148073	Beta-amyloid (0.539)
0.924051	0.147923	Beta-amyloid (0.539)
0.93038	0.148785	Beta-amyloid (0.539)
0.93038	0.148635	Beta-amyloid (0.539)
0.93038	0.148485	Beta-amyloid (0.539)
0.93038	0.148335	Beta-amyloid (0.539)
0.93038	0.148185	Beta-amyloid (0.539)
0.93038	0.148036	Beta-amyloid (0.539)
0.93038	0.147887	Beta-amyloid (0.539)
0.93038	0.147739	Beta-amyloid (0.539)
0.93038	0.14759	Beta-amyloid (0.539)
0.93038	0.147442	Beta-amyloid (0.539)
0.93038	0.147295	Beta-amyloid (0.539)
0.93038	0.147147	Beta-amyloid (0.539)
0.936709	0.148	Beta-amyloid (0.539)
0.936709	0.147852	Beta-amyloid (0.539)
0.936709	0.147705	Beta-amyloid (0.539)
0.936709	0.147557	Beta-amyloid (0.539)
0.936709	0.14741	Beta-amyloid (0.539)
0.936709	0.147264	Beta-amyloid (0.539)
0.936709	0.147117	Beta-amyloid (0.539)
0.936709	0.146971	Beta-amyloid (0.539)
0.936709	0.146825	Beta-amyloid (0.539)
0.936709	0.14668	Beta-amyloid (0.539)
0.936709	0.146535	Beta-amyloid (0.539)
0.936709	0.14639	Beta-amyloid (0.539)
0.936709	0.146245	Beta-amyloid (0.539)
0.936709	0.146101	Beta-amyloid (0.539)
0.936709	0.145957	Beta-amyloid (0.539)
0.936709	0.145813	Beta-amyloid (0.539)
0.936709	0.145669	Beta-amyloid (0.539)
0.936709	0.145526	Beta-amyloid (0.539)
0.936709	0.145383	Beta-amyloid (0.539)
0.936709	0.14524	Beta-amyloid (0.539)
0.936709	0.145098	Beta-amyloid (0.539)
0.943038	0.145935	Beta-amyloid (0.539)
0.943038	0.145793	Beta-amyloid (0.539)
0.943038	0.14565	Beta-amyloid (0.539)
0.943038	0.145508	Beta-amyloid (0.539)
0.943038	0.145366	Beta-amyloid (0.539)
0.943038	0.145224	Beta-amyloid (0.539)
0.943038	0.145083	Beta-amyloid (0.539)
0.943038	0.144942	Beta-amyloid (0.539)
0.943038	0.144801	Beta-amyloid (0.539)
0.943038	0.14466	Beta-amyloid (0.539)
0.943038	0.14452	Beta-amyloid (0.539)
0.943038	0.14438	Beta-amyloid (0.539)
0.943038	0.14424	Beta-amyloid (0.539)
0.943038	0.144101	Beta-amyloid (0.539)
0.943038	0.143961	Beta-amyloid (0.539)
0.943038	0.143822	Beta-amyloid (0.539)
0.943038	0.143684	Beta-amyloid (0.539)
0.943038	0.143545	Beta-amyloid (0.539)
0.943038	0.143407	Beta-amyloid (0.539)
0.943038	0.143269	Beta-amyloid (0.539)
0.943038	0.143132	Beta-amyloid (0.539)
0.943038	0.142994	Beta-amyloid (0.539)
0.943038	0.142857	Beta-amyloid (0.539)
0.943038	0.14272	Beta-amyloid (0.539)
0.943038	0.142584	Beta-amyloid (0.539)
0.943038	0.142447	Beta-amyloid (0.539)
0.943038	0.142311	Beta-amyloid (0.539)
0.943038	0.142176	Beta-amyloid (0.539)
0.943038	0.14204	Beta-amyloid (0.539)
0.943038	0.141905	Beta-amyloid (0.539)
0.943038	0.14177	Beta-amyloid (0.539)
0.943038	0.141635	Beta-amyloid (0.539)
0.943038	0.1415	Beta-amyloid (0.539)
0.943038	0.141366	Beta-amyloid (0.539)
0.943038	0.141232	Beta-amyloid (0.539)
0.943038	0.141098	Beta-amyloid (0.539)
0.943038	0.140965	Beta-amyloid (0.539)
0.943038	0.140832	Beta-amyloid (0.539)
0.943038	0.140699	Beta-amyloid (0.539)
0.943038	0.140566	Beta-amyloid (0.539)
0.943038	0.140434	Beta-amyloid (0.539)
0.943038	0.140301	Beta-amyloid (0.539)
0.943038	0.140169	Beta-amyloid (0.539)
0.943038	0.140038	Beta-amyloid (0.539)
0.943038	0.139906	Beta-amyloid (0.539)
0.943038	0.139775	Beta-amyloid (0.539)
0.943038	0.139644	Beta-amyloid (0.539)
0.943038	0.139513	Beta-amyloid (0.539)
0.943038	0.139383	Beta-amyloid (0.539)
0.943038	0.139252	Beta-amyloid (0.539)
0.949367	0.140056	Beta-amyloid (0.539)
0.949367	0.139925	Beta-amyloid (0.539)
0.949367	0.139795	Beta-amyloid (0.539)
0.949367	0.139665	Beta-amyloid (0.539)
0.949367	0.139535	Beta-amyloid (0.539)
0.949367	0.139405	Beta-amyloid (0.539)
0.949367	0.139276	Beta-amyloid (0.539)
0.949367	0.139147	Beta-amyloid (0.539)
0.949367	0.139018	Beta-amyloid (0.539)
0.949367	0.138889	Beta-amyloid (0.539)
0.949367	0.13876	Beta-amyloid (0.539)
0.949367	0.138632	Beta-amyloid (0.539)
0.949367	0.138504	Beta-amyloid (0.539)
0.949367	0.138376	Beta-amyloid (0.539)
0.949367	0.138249	Beta-amyloid (0.539)
0.949367	0.138122	Beta-amyloid (0.539)
0.949367	0.137994	Beta-amyloid (0.539)
0.949367	0.137868	Beta-amyloid (0.539)
0.949367	0.137741	Beta-amyloid (0.539)
0.949367	0.137615	Beta-amyloid (0.539)
0.949367	0.137489	Beta-amyloid (0.539)
0.949367	0.137363	Beta-amyloid (0.539)
0.949367	0.137237	Beta-amyloid (0.539)
0.949367	0.137112	Beta-amyloid (0.539)
0.949367	0.136986	Beta-amyloid (0.539)
0.949367	0.136861	Beta-amyloid (0.539)
0.949367	0.136737	Beta-amyloid (0.539)
0.949367	0.136612	Beta-amyloid (0.539)
0.949367	0.136488	Beta-amyloid (0.539)
0.949367	0.136364	Beta-amyloid (0.539)
0.949367	0.13624	Beta-amyloid (0.539)
0.949367	0.136116	Beta-amyloid (0.539)
0.949367	0.135993	Beta-amyloid (0.539)
0.949367	0.13587	Beta-amyloid (0.539)
0.949367	0.135747	Beta-amyloid (0.539)
0.949367	0.135624	Beta-amyloid (0.539)
0.949367	0.135501	Beta-amyloid (0.539)
0.949367	0.135379	Beta-amyloid (0.539)
0.949367	0.135257	Beta-amyloid (0.539)
0.949367	0.135135	Beta-amyloid (0.539)
0.949367	0.135014	Beta-amyloid (0.539)
0.949367	0.134892	Beta-amyloid (0.539)
0.949367	0.134771	Beta-amyloid (0.539)
0.949367	0.13465	Beta-amyloid (0.539)
0.949367	0.134529	Beta-amyloid (0.539)
0.949367	0.134409	Beta-amyloid (0.539)
0.949367	0.134288	Beta-amyloid (0.539)
0.949367	0.134168	Beta-amyloid (0.539)
0.949367	0.134048	Beta-amyloid (0.539)
0.949367	0.133929	Beta-amyloid (0.539)
0.949367	0.133809	Beta-amyloid (0.539)
0.949367	0.13369	Beta-amyloid (0.539)
0.949367	0.133571	Beta-amyloid (0.539)
0.949367	0.133452	Beta-amyloid (0.539)
0.949367	0.133333	Beta-amyloid (0.539)
0.949367	0.133215	Beta-amyloid (0.539)
0.949367	0.133097	Beta-amyloid (0.539)
0.949367	0.132979	Beta-amyloid (0.539)
0.949367	0.132861	Beta-amyloid (0.539)
0.949367	0.132743	Beta-amyloid (0.539)
0.949367	0.132626	Beta-amyloid (0.539)
0.949367	0.132509	Beta-amyloid (0.539)
0.949367	0.132392	Beta-amyloid (0.539)
0.949367	0.132275	Beta-amyloid (0.539)
0.949367	0.132159	Beta-amyloid (0.539)
0.949367	0.132042	Beta-amyloid (0.539)
0.949367	0.131926	Beta-amyloid (0.539)
0.949367	0.13181	Beta-amyloid (0.539)
0.949367	0.131694	Beta-amyloid (0.539)
0.949367	0.131579	Beta-amyloid (0.539)
0.949367	0.131464	Beta-amyloid (0.539)
0.949367	0.131349	Beta-amyloid (0.539)
0.949367	0.131234	Beta-amyloid (0.539)
0.949367	0.131119	Beta-amyloid (0.539)
0.949367	0.131004	Beta-amyloid (0.539)
0.955696	0.131763	Beta-amyloid (0.539)
0.955696	0.131648	Beta-amyloid (0.539)
0.955696	0.131533	Beta-amyloid (0.539)
0.955696	0.131419	Beta-amyloid (0.539)
0.955696	0.131304	Beta-amyloid (0.539)
0.955696	0.13119	Beta-amyloid (0.539)
0.955696	0.131076	Beta-amyloid (0.539)
0.955696	0.130963	Beta-amyloid (0.539)
0.955696	0.130849	Beta-amyloid (0.539)
0.955696	0.130736	Beta-amyloid (0.539)
0.955696	0.130623	Beta-amyloid (0.539)
0.955696	0.13051	Beta-amyloid (0.539)
0.955696	0.130397	Beta-amyloid (0.539)
0.955696	0.130285	Beta-amyloid (0.539)
0.955696	0.130172	Beta-amyloid (0.539)
0.955696	0.13006	Beta-amyloid (0.539)
0.955696	0.129948	Beta-amyloid (0.539)
0.955696	0.129837	Beta-amyloid (0.539)
0.955696	0.129725	Beta-amyloid (0.539)
0.955696	0.129614	Beta-amyloid (0.539)
0.955696	0.129503	Beta-amyloid (0.539)
0.955696	0.129392	Beta-amyloid (0.539)
0.955696	0.129281	Beta-amyloid (0.539)
0.955696	0.12917	Beta-amyloid (0.539)
0.955696	0.12906	Beta-amyloid (0.539)
0.955696	0.12895	Beta-amyloid (0.539)
0.955696	0.12884	Beta-amyloid (0.539)
0.955696	0.12873	Beta-amyloid (0.539)
0.955696	0.12862	Beta-amyloid (0.539)
0.955696	0.128511	Beta-amyloid (0.539)
0.955696	0.128401	Beta-amyloid (0.539)
0.955696	0.128292	Beta-amyloid (0.539)
0.955696	0.128183	Beta-amyloid (0.539)
0.955696	0.128075	Beta-amyloid (0.539)
0.955696	0.127966	Beta-amyloid (0.539)
0.955696	0.127858	Beta-amyloid (0.539)
0.955696	0.12775	Beta-amyloid (0.539)
0.955696	0.127642	Beta-amyloid (0.539)
0.955696	0.127534	Beta-amyloid (0.539)
0.955696	0.127426	Beta-amyloid (0.539)
0.955696	0.127319	Beta-amyloid (0.539)
0.955696	0.127211	Beta-amyloid (0.539)
0.955696	0.127104	Beta-amyloid (0.539)
0.955696	0.126997	Beta-amyloid (0.539)
0.955696	0.126891	Beta-amyloid (0.539)
0.955696	0.126784	Beta-amyloid (0.539)
0.955696	0.126678	Beta-amyloid (0.539)
0.955696	0.126572	Beta-amyloid (0.539)
0.955696	0.126466	Beta-amyloid (0.539)
0.955696	0.12636	Beta-amyloid (0.539)
0.955696	0.126254	Beta-amyloid (0.539)
0.955696	0.126149	Beta-amyloid (0.539)
0.955696	0.126043	Beta-amyloid (0.539)
0.955696	0.125938	Beta-amyloid (0.539)
0.955696	0.125833	Beta-amyloid (0.539)
0.955696	0.125729	Beta-amyloid (0.539)
0.955696	0.125624	Beta-amyloid (0.539)
0.955696	0.12552	Beta-amyloid (0.539)
0.955696	0.125415	Beta-amyloid (0.539)
0.955696	0.125311	Beta-amyloid (0.539)
0.955696	0.125207	Beta-amyloid (0.539)
0.955696	0.125104	Beta-amyloid (0.539)
0.955696	0.125	Beta-amyloid (0.539)
0.955696	0.124897	Beta-amyloid (0.539)
0.955696	0.124793	Beta-amyloid (0.539)
0.955696	0.12469	Beta-amyloid (0.539)
0.955696	0.124587	Beta-amyloid (0.539)
0.955696	0.124485	Beta-amyloid (0.539)
0.955696	0.124382	Beta-amyloid (0.539)
0.955696	0.12428	Beta-amyloid (0.539)
0.955696	0.124178	Beta-amyloid (0.539)
0.955696	0.124076	Beta-amyloid (0.539)
0.955696	0.123974	Beta-amyloid (0.539)
0.955696	0.123872	Beta-amyloid (0.539)
0.962025	0.12459	Beta-amyloid (0.539)
0.962025	0.124488	Beta-amyloid (0.539)
0.962025	0.124386	Beta-amyloid (0.539)
0.962025	0.124285	Beta-amyloid (0.539)
0.962025	0.124183	Beta-amyloid (0.539)
0.962025	0.124082	Beta-amyloid (0.539)
0.962025	0.12398	Beta-amyloid (0.539)
0.962025	0.123879	Beta-amyloid (0.539)
0.962025	0.123779	Beta-amyloid (0.539)
0.962025	0.123678	Beta-amyloid (0.539)
0.962025	0.123577	Beta-amyloid (0.539)
0.962025	0.123477	Beta-amyloid (0.539)
0.962025	0.123377	Beta-amyloid (0.539)
0.962025	0.123277	Beta-amyloid (0.539)
0.962025	0.123177	Beta-amyloid (0.539)
0.962025	0.123077	Beta-amyloid (0.539)
0.962025	0.122977	Beta-amyloid (0.539)
0.962025	0.122878	Beta-amyloid (0.539)
0.962025	0.122779	Beta-amyloid (0.539)
0.962025	0.12268	Beta-amyloid (0.539)
0.962025	0.122581	Beta-amyloid (0.539)
0.962025	0.122482	Beta-amyloid (0.539)
0.962025	0.122383	Beta-amyloid (0.539)
0.962025	0.122285	Beta-amyloid (0.539)
0.962025	0.122186	Beta-amyloid (0.539)
0.962025	0.122088	Beta-amyloid (0.539)
0.962025	0.12199	Beta-amyloid (0.539)
0.962025	0.121893	Beta-amyloid (0.539)
0.962025	0.121795	Beta-amyloid (0.539)
0.962025	0.121697	Beta-amyloid (0.539)
0.962025	0.1216	Beta-amyloid (0.539)
0.962025	0.121503	Beta-amyloid (0.539)
0.962025	0.121406	Beta-amyloid (0.539)
0.962025	0.121309	Beta-amyloid (0.539)
0.962025	0.121212	Beta-amyloid (0.539)
0.962025	0.121116	Beta-amyloid (0.539)
0.962025	0.121019	Beta-amyloid (0.539)
0.962025	0.120923	Beta-amyloid (0.539)
0.962025	0.120827	Beta-amyloid (0.539)
0.962025	0.120731	Beta-amyloid (0.539)
0.962025	0.120635	Beta-amyloid (0.539)
0.962025	0.120539	Beta-amyloid (0.539)
0.962025	0.120444	Beta-amyloid (0.539)
0.962025	0.120348	Beta-amyloid (0.539)
0.962025	0.120253	Beta-amyloid (0.539)
0.962025	0.120158	Beta-amyloid (0.539)
0.962025	0.120063	Beta-amyloid (0.539)
0.962025	0.119968	Beta-amyloid (0.539)
0.962025	0.119874	Beta-amyloid (0.539)
0.962025	0.119779	Beta-amyloid (0.539)
0.962025	0.119685	Beta-amyloid (0.539)
0.962025	0.119591	Beta-amyloid (0.539)
0.962025	0.119497	Beta-amyloid (0.539)
0.962025	0.119403	Beta-amyloid (0.539)
0.962025	0.119309	Beta-amyloid (0.539)
0.962025	0.119216	Beta-amyloid (0.539)
0.962025	0.119122	Beta-amyloid (0.539)
0.962025	0.119029	Beta-amyloid (0.539)
0.962025	0.118936	Beta-amyloid (0.539)
0.968354	0.119625	Beta-amyloid (0.539)
0.968354	0.119531	Beta-amyloid (0.539)
0.968354	0.119438	Beta-amyloid (0.539)
0.968354	0.119345	Beta-amyloid (0.539)
0.968354	0.119252	Beta-amyloid (0.539)
0.968354	0.119159	Beta-amyloid (0.539)
0.968354	0.119066	Beta-amyloid (0.539)
0.968354	0.118974	Beta-amyloid (0.539)
0.968354	0.118881	Beta-amyloid (0.539)
0.968354	0.118789	Beta-amyloid (0.539)
0.968354	0.118697	Beta-amyloid (0.539)
0.968354	0.118605	Beta-amyloid (0.539)
0.968354	0.118513	Beta-amyloid (0.539)
0.968354	0.118421	Beta-amyloid (0.539)
0.968354	0.118329	Beta-amyloid (0.539)
0.968354	0.118238	Beta-amyloid (0.539)
0.968354	0.118147	Beta-amyloid (0.539)
0.968354	0.118056	Beta-amyloid (0.539)
0.968354	0.117965	Beta-amyloid (0.539)
0.968354	0.117874	Beta-amyloid (0.539)
0.968354	0.117783	Beta-amyloid (0.539)
0.968354	0.117692	Beta-amyloid (0.539)
0.968354	0.117602	Beta-amyloid (0.539)
0.968354	0.117512	Beta-amyloid (0.539)
0.968354	0.117421	Beta-amyloid (0.539)
0.968354	0.117331	Beta-amyloid (0.539)
0.968354	0.117241	Beta-amyloid (0.539)
0.968354	0.117152	Beta-amyloid (0.539)
0.968354	0.117062	Beta-amyloid (0.539)
0.968354	0.116972	Beta-amyloid (0.539)
0.968354	0.116883	Beta-amyloid (0.539)
0.968354	0.116794	Beta-amyloid (0.539)
0.968354	0.116705	Beta-amyloid (0.539)
0.968354	0.116616	Beta-amyloid (0.539)
0.968354	0.116527	Beta-amyloid (0.539)
0.968354	0.116438	Beta-amyloid (0.539)
0.968354	0.11635	Beta-amyloid (0.539)
0.968354	0.116261	Beta-amyloid (0.539)
0.968354	0.116173	Beta-amyloid (0.539)
0.968354	0.116085	Beta-amyloid (0.539)
0.968354	0.115997	Beta-amyloid (0.539)
0.968354	0.115909	Beta-amyloid (0.539)
0.968354	0.115821	Beta-amyloid (0.539)
0.968354	0.115734	Beta-amyloid (0.539)
0.968354	0.115646	Beta-amyloid (0.539)
0.968354	0.115559	Beta-amyloid (0.539)
0.968354	0.115472	Beta-amyloid (0.539)
0.968354	0.115385	Beta-amyloid (0.539)
0.968354	0.115298	Beta-amyloid (0.539)
0.968354	0.115211	Beta-amyloid (0.539)
0.968354	0.115124	Beta-amyloid (0.539)
0.968354	0.115038	Beta-amyloid (0.539)
0.968354	0.114951	Beta-amyloid (0.539)
0.968354	0.114865	Beta-amyloid (0.539)
0.968354	0.114779	Beta-amyloid (0.539)
0.968354	0.114693	Beta-amyloid (0.539)
0.968354	0.114607	Beta-amyloid (0.539)
0.968354	0.114521	Beta-amyloid (0.539)
0.968354	0.114435	Beta-amyloid (0.539)
0.968354	0.11435	Beta-amyloid (0.539)
0.968354	0.114264	Beta-amyloid (0.539)
0.968354	0.114179	Beta-amyloid (0.539)
0.968354	0.114094	Beta-amyloid (0.539)
0.968354	0.114009	Beta-amyloid (0.539)
0.968354	0.113924	Beta-amyloid (0.539)
0.968354	0.113839	Beta-amyloid (0.539)
0.968354	0.113755	Beta-amyloid (0.539)
0.968354	0.11367	Beta-amyloid (0.539)
0.968354	0.113586	Beta-amyloid (0.539)
0.968354	0.113501	Beta-amyloid (0.539)
0.968354	0.113417	Beta-amyloid (0.539)
0.968354	0.113333	Beta-amyloid (0.539)
0.968354	0.113249	Beta-amyloid (0.539)
0.968354	0.113166	Beta-amyloid (0.539)
0.968354	0.113082	Beta-amyloid (0.539)
0.968354	0.112999	Beta-amyloid (0.539)
0.968354	0.112915	Beta-amyloid (0.539)
0.968354	0.112832	Beta-amyloid (0.539)
0.968354	0.112749	Beta-amyloid (0.539)
0.968354	0.112666	Beta-amyloid (0.539)
0.968354	0.112583	Beta-amyloid (0.539)
0.974684	0.113235	Beta-amyloid (0.539)
0.974684	0.113152	Beta-amyloid (0.539)
0.974684	0.113069	Beta-amyloid (0.539)
0.974684	0.112986	Beta-amyloid (0.539)
0.974684	0.112903	Beta-amyloid (0.539)
0.974684	0.112821	Beta-amyloid (0.539)
0.974684	0.112738	Beta-amyloid (0.539)
0.974684	0.112655	Beta-amyloid (0.539)
0.974684	0.112573	Beta-amyloid (0.539)
0.974684	0.112491	Beta-amyloid (0.539)
0.974684	0.112409	Beta-amyloid (0.539)
0.974684	0.112327	Beta-amyloid (0.539)
0.974684	0.112245	Beta-amyloid (0.539)
0.974684	0.112163	Beta-amyloid (0.539)
0.974684	0.112082	Beta-amyloid (0.539)
0.974684	0.112	Beta-amyloid (0.539)
0.974684	0.111919	Beta-amyloid (0.539)
0.974684	0.111837	Beta-amyloid (0.539)
0.974684	0.111756	Beta-amyloid (0.539)
0.974684	0.111675	Beta-amyloid (0.539)
0.974684	0.111594	Beta-amyloid (0.539)
0.974684	0.111513	Beta-amyloid (0.539)
0.974684	0.111433	Beta-amyloid (0.539)
0.974684	0.111352	Beta-amyloid (0.539)
0.974684	0.111272	Beta-amyloid (0.539)
0.974684	0.111191	Beta-amyloid (0.539)
0.974684	0.111111	Beta-amyloid (0.539)
0.974684	0.111031	Beta-amyloid (0.539)
0.974684	0.110951	Beta-amyloid (0.539)
0.974684	0.110871	Beta-amyloid (0.539)
0.974684	0.110791	Beta-amyloid (0.539)
0.974684	0.110712	Beta-amyloid (0.539)
0.974684	0.110632	Beta-amyloid (0.539)
0.974684	0.110553	Beta-amyloid (0.539)
0.974684	0.110473	Beta-amyloid (0.539)
0.974684	0.110394	Beta-amyloid (0.539)
0.974684	0.110315	Beta-amyloid (0.539)
0.974684	0.110236	Beta-amyloid (0.539)
0.974684	0.110157	Beta-amyloid (0.539)
0.974684	0.110079	Beta-amyloid (0.539)
0.974684	0.11	Beta-amyloid (0.539)
0.974684	0.109921	Beta-amyloid (0.539)
0.974684	0.109843	Beta-amyloid (0.539)
0.974684	0.109765	Beta-amyloid (0.539)
0.974684	0.109687	Beta-amyloid (0.539)
0.974684	0.109609	Beta-amyloid (0.539)
0.974684	0.109531	Beta-amyloid (0.539)
0.974684	0.109453	Beta-amyloid (0.539)
0.974684	0.109375	Beta-amyloid (0.539)
0.974684	0.109297	Beta-amyloid (0.539)
0.974684	0.10922	Beta-amyloid (0.539)
0.974684	0.109142	Beta-amyloid (0.539)
0.974684	0.109065	Beta-amyloid (0.539)
0.974684	0.108988	Beta-amyloid (0.539)
0.974684	0.108911	Beta-amyloid (0.539)
0.974684	0.108834	Beta-amyloid (0.539)
0.974684	0.108757	Beta-amyloid (0.539)
0.974684	0.10868	Beta-amyloid (0.539)
0.974684	0.108604	Beta-amyloid (0.539)
0.974684	0.108527	Beta-amyloid (0.539)
0.974684	0.108451	Beta-amyloid (0.539)
0.974684	0.108374	Beta-amyloid (0.539)
0.974684	0.108298	Beta-amyloid (0.539)
0.974684	0.108222	Beta-amyloid (0.539)
0.974684	0.108146	Beta-amyloid (0.539)
0.974684	0.10807	Beta-amyloid (0.539)
0.974684	0.107994	Beta-amyloid (0.539)
0.974684	0.107919	Beta-amyloid (0.539)
0.981013	0.108543	Beta-amyloid (0.539)
0.981013	0.108467	Beta-amyloid (0.539)
0.981013	0.108392	Beta-amyloid (0.539)
0.981013	0.108316	Beta-amyloid (0.539)
0.981013	0.10824	Beta-amyloid (0.539)
0.981013	0.108165	Beta-amyloid (0.539)
0.981013	0.108089	Beta-amyloid (0.539)
0.981013	0.108014	Beta-amyloid (0.539)
0.981013	0.107939	Beta-amyloid (0.539)
0.981013	0.107864	Beta-amyloid (0.539)
0.981013	0.107789	Beta-amyloid (0.539)
0.987342	0.108409	Beta-amyloid (0.539)
0.987342	0.108333	Beta-amyloid (0.539)
0.987342	0.108258	Beta-amyloid (0.539)
0.987342	0.108183	Beta-amyloid (0.539)
0.987342	0.108108	Beta-amyloid (0.539)
0.987342	0.108033	Beta-amyloid (0.539)
0.987342	0.107958	Beta-amyloid (0.539)
0.987342	0.107884	Beta-amyloid (0.539)
0.987342	0.107809	Beta-amyloid (0.539)
0.987342	0.107735	Beta-amyloid (0.539)
0.987342	0.10766	Beta-amyloid (0.539)
0.987342	0.107586	Beta-amyloid (0.539)
0.987342	0.107512	Beta-amyloid (0.539)
0.987342	0.107438	Beta-amyloid (0.539)
0.987342	0.107364	Beta-amyloid (0.539)
0.987342	0.10729	Beta-amyloid (0.539)
0.987342	0.107216	Beta-amyloid (0.539)
0.987342	0.107143	Beta-amyloid (0.539)
0.987342	0.107069	Beta-amyloid (0.539)
0.987342	0.106996	Beta-amyloid (0.539)
0.987342	0.106923	Beta-amyloid (0.539)
0.987342	0.106849	Beta-amyloid (0.539)
0.987342	0.106776	Beta-amyloid (0.539)
0.987342	0.106703	Beta-amyloid (0.539)
0.987342	0.10663	Beta-amyloid (0.539)
0.987342	0.106557	Beta-amyloid (0.539)
0.987342	0.106485	Beta-amyloid (0.539)
0.987342	0.106412	Beta-amyloid (0.539)
0.987342	0.106339	Beta-amyloid (0.539)
0.987342	0.106267	Beta-amyloid (0.539)
0.987342	0.106195	Beta-amyloid (0.539)
0.987342	0.106122	Beta-amyloid (0.539)
0.987342	0.10605	Beta-amyloid (0.539)
0.987342	0.105978	Beta-amyloid (0.539)
0.987342	0.105906	Beta-amyloid (0.539)
0.987342	0.105834	Beta-amyloid (0.539)
0.987342	0.105763	Beta-amyloid (0.539)
0.987342	0.105691	Beta-amyloid (0.539)
0.987342	0.105619	Beta-amyloid (0.539)
0.987342	0.105548	Beta-amyloid (0.539)
0.987342	0.105477	Beta-amyloid (0.539)
0.987342	0.105405	Beta-amyloid (0.539)
0.987342	0.105334	Beta-amyloid (0.539)
0.987342	0.105263	Beta-amyloid (0.539)
0.987342	0.105192	Beta-amyloid (0.539)
0.987342	0.105121	Beta-amyloid (0.539)
0.987342	0.105051	Beta-amyloid (0.539)
0.987342	0.10498	Beta-amyloid (0.539)
0.987342	0.104909	Beta-amyloid (0.539)
0.987342	0.104839	Beta-amyloid (0.539)
0.987342	0.104768	Beta-amyloid (0.539)
0.987342	0.104698	Beta-amyloid (0.539)
0.993671	0.105298	Beta-amyloid (0.539)
0.993671	0.105228	Beta-amyloid (0.539)
0.993671	0.105157	Beta-amyloid (0.539)
0.993671	0.105087	Beta-amyloid (0.539)
0.993671	0.105017	Beta-amyloid (0.539)
1	0.105615	Beta-amyloid (0.539)
1	0.105544	Beta-amyloid (0.539)
1	0.105474	Beta-amyloid (0.539)
1	0.105404	Beta-amyloid (0.539)
1	0.105333	Beta-amyloid (0.539)
1	0.105263	Beta-amyloid (0.539)
1	0.105193	Beta-amyloid (0.539)
1	0.105123	Beta-amyloid (0.539)
1	0.105053	Beta-amyloid (0.539)
1	0.104983	Beta-amyloid (0.539)
1	0.104914	Beta-amyloid (0.539)
1	0.104844	Beta-amyloid (0.539)
1	0.104775	Beta-amyloid (0.539)
1	0.104705	Beta-amyloid (0.539)
1	0.104636	Beta-amyloid (0.539)
1	0.104567	Beta-amyloid (0.539)
1	0.104497	Beta-amyloid (0.539)
1	0.104428	Beta-amyloid (0.539)
1	0.104359	Beta-amyloid (0.539)
1	0.10429	Beta-amyloid (0.539)
1	0.104222	Beta-amyloid (0.539)
1	0.104153	Beta-amyloid (0.539)
1	0.104084	Beta-amyloid (0.539)
1	0.104016	Beta-amyloid (0.539)
1	0.103947	Beta-amyloid (0.539)
1	0.103879	Beta-amyloid (0.539)
1	0.103811	Beta-amyloid (0.539)
1	0.103743	Beta-amyloid (0.539)
1	0.103675	Beta-amyloid (0.539)
1	0.103607	Beta-amyloid (0.539)
1	0.103539	Beta-amyloid (0.539)
1	0.103471	Beta-amyloid (0.539)
1	0.103403	Beta-amyloid (0.539)
1	0.103336	Beta-amyloid (0.539)
1	0.103268	Beta-amyloid (0.539)
1	0.103201	Beta-amyloid (0.539)
1	0.103133	Beta-amyloid (0.539)
1	0.103066	Beta-amyloid (0.539)
1	0.102999	Beta-amyloid (0.539)
1	0.102932	Beta-amyloid (0.539)
1	0.102865	Beta-amyloid (0.539)
1	0.102798	Beta-amyloid (0.539)
1	0.102731	Beta-amyloid (0.539)
1	0.102664	Beta-amyloid (0.539)
1	0.102597	Beta-amyloid (0.539)
1	0.102531	Beta-amyloid (0.539)
1	0.102464	Beta-amyloid (0.539)
1	0.102398	Beta-amyloid (0.539)
1	0.102332	Beta-amyloid (0.539)
1	0.102265	Beta-amyloid (0.539)
1	0.102199	Beta-amyloid (0.539)
1	0.102133	Beta-amyloid (0.539)
1	0.102067	Beta-amyloid (0.539)
1	0.102001	Beta-amyloid (0.539)
1	0.101935	Beta-amyloid (0.539)
1	0.10187	Beta-amyloid (0.539)
1	0.101804	Beta-amyloid (0.539)
1	0.101739	Beta-amyloid (0.539)
1	0.101673	Beta-amyloid (0.539)
1	0.101608	Beta-amyloid (0.539)
1	0.101542	Beta-amyloid (0.539)
1	0.101477	Beta-amyloid (0.539)
1	0.101412	Beta-amyloid (0.539)
1	0.101347	Beta-amyloid (0.539)
1	0.101282	Beta-amyloid (0.539)
1	0.101217	Beta-amyloid (0.539)
1	0.101152	Beta-amyloid (0.539)
1	0.101088	Beta-amyloid (0.539)
1	0.101023	Beta-amyloid (0.539)
1	0.100958	Beta-amyloid (0.539)
1	0.100894	Beta-amyloid (0.539)
1	0.10083	Beta-amyloid (0.539)
1	0.100765	Beta-amyloid (0.539)
1	0.100701	Beta-amyloid (0.539)
1	0.100637	Beta-amyloid (0.539)
1	0.100573	Beta-amyloid (0.539)
1	0.100509	Beta-amyloid (0.539)
1	0.100445	Beta-amyloid (0.539)
1	0.100381	Beta-amyloid (0.539)
1	0.100317	Beta-amyloid (0.539)
1	0.100254	Beta-amyloid (0.539)
1	0.10019	Beta-amyloid (0.539)
1	0.100127	Beta-amyloid (0.539)
1	0.100063	Beta-amyloid (0.539)
1	0.1	Beta-amyloid (0.539)
1	0.0999367	Beta-amyloid (0.539)
1	0.0998736	Beta-amyloid (0.539)
1	0.0998105	Beta-amyloid (0.539)
1	0.0997475	Beta-amyloid (0.539)
1	0.0996845	Beta-amyloid (0.539)
1	0.0996217	Beta-amyloid (0.539)
1	0.0995589	Beta-amyloid (0.539)
1	0.0994962	Beta-amyloid (0.539)
1	0.0994336	Beta-amyloid (0.539)
1	0.0993711	Beta-amyloid (0.539)
1	0.0993086	Beta-amyloid (0.539)
1	0.0992462	Beta-amyloid (0.539)
1	0.0991839	Beta-amyloid (0.539)
1	0.0991217	Beta-amyloid (0.539)
1	0.0990596	Beta-amyloid (0.539)
1	0.0989975	Beta-amyloid (0.539)
1	0.0989355	Beta-amyloid (0.539)
1	0.0988736	Beta-amyloid (0.539)
1	0.0988118	Beta-amyloid (0.539)
1	0.09875	Beta-amyloid (0.539)
1	0.0986883	Beta-amyloid (0.539)
1	0.0986267	Beta-amyloid (0.539)
1	0.0985652	Beta-amyloid (0.539)
1	0.0985037	Beta-amyloid (0.539)
1	0.0984424	Beta-amyloid (0.539)
1	0.0983811	Beta-amyloid (0.539)
1	0.0983199	Beta-amyloid (0.539)
1	0.0982587	Beta-amyloid (0.539)
1	0.0981976	Beta-amyloid (0.539)
1	0.0981366	Beta-amyloid (0.539)
1	0.0980757	Beta-amyloid (0.539)
1	0.0980149	Beta-amyloid (0.539)
1	0.0979541	Beta-amyloid (0.539)
1	0.0978934	Beta-amyloid (0.539)
1	0.0978328	Beta-amyloid (0.539)
1	0.0977723	Beta-amyloid (0.539)
1	0.0977118	Beta-amyloid (0.539)
1	0.0976514	Beta-amyloid (0.539)
1	0.0975911	Beta-amyloid (0.539)
1	0.0975309	Beta-amyloid (0.539)
1	0.0974707	Beta-amyloid (0.539)
1	0.0974106	Beta-amyloid (0.539)
1	0.0973506	Beta-amyloid (0.539)
1	0.0972906	Beta-amyloid (0.539)
1	0.0972308	Beta-amyloid (0.539)
1	0.097171	Beta-amyloid (0.539)
1	0.0971112	Beta-amyloid (0.539)
1	0.0970516	Beta-amyloid (0.539)
1	0.096992	Beta-amyloid (0.539)
1	0.0969325	Beta-amyloid (0.539)
1	0.0968731	Beta-amyloid (0.539)
1	0.0968137	Beta-amyloid (0.539)
1	0.0967544	Beta-amyloid (0.539)
1	0.0966952	Beta-amyloid (0.539)
1	0.0966361	Beta-amyloid (0.539)
1	0.096577	Beta-amyloid (0.539)
1	0.096518	Beta-amyloid (0.539)
1	0.0964591	Beta-amyloid (0.539)
1	0.0964002	Beta-amyloid (0.539)
1	0.0963415	Beta-amyloid (0.539)
1	0.0962828	Beta-amyloid (0.539)
1	0.0962241	Beta-amyloid (0.539)
1	0.0961656	Beta-amyloid (0.539)
1	0.0961071	Beta-amyloid (0.539)
1	0.0960486	Beta-amyloid (0.539)
1	0.0959903	Beta-amyloid (0.539)
1	0.095932	Beta-amyloid (0.539)
1	0.0958738	Beta-amyloid (0.539)
1	0.0958156	Beta-amyloid (0.539)
1	0.0957576	Beta-amyloid (0.539)
1	0.0956996	Beta-amyloid (0.539)
1	0.0956416	Beta-amyloid (0.539)
1	0.0955838	Beta-amyloid (0.539)
1	0.095526	Beta-amyloid (0.539)
1	0.0954683	Beta-amyloid (0.539)
1	0.0954106	Beta-amyloid (0.539)
1	0.095353	Beta-amyloid (0.539)
1	0.0952955	Beta-amyloid (0.539)
1	0.0952381	Beta-amyloid (0.539)
1	0.0951807	Beta-amyloid (0.539)
1	0.0951234	Beta-amyloid (0.539)
1	0.0950662	Beta-amyloid (0.539)
1	0.095009	Beta-amyloid (0.539)
1	0.0949519	Beta-amyloid (0.539)
1	0.0948949	Beta-amyloid (0.539)
1	0.0948379	Beta-amyloid (0.539)
1	0.094781	Beta-amyloid (0.539)
1	0.0947242	Beta-amyloid (0.539)
1	0.0946675	Beta-amyloid (0.539)
1	0.0946108	Beta-amyloid (0.539)
1	0.0945542	Beta-amyloid (0.539)
1	0.0944976	Beta-amyloid (0.539)
1	0.0944411	Beta-amyloid (0.539)
1	0.0943847	Beta-amyloid (0.539)
1	0.0943284	Beta-amyloid (0.539)
1	0.0942721	Beta-amyloid (0.539)
1	0.0942159	Beta-amyloid (0.539)
1	0.0941597	Beta-amyloid (0.539)
1	0.0941036	Beta-amyloid (0.539)
1	0.0940476	Beta-amyloid (0.539)
1	0.0939917	Beta-amyloid (0.539)
1	0.0939358	Beta-amyloid (0.539)
1	0.09388	Beta-amyloid (0.539)
1	0.0938242	Beta-amyloid (0.539)
1	0.0937685	Beta-amyloid (0.539)
1	0.0937129	Beta-amyloid (0.539)
1	0.0936574	Beta-amyloid (0.539)
1	0.0936019	Beta-amyloid (0.539)
1	0.0935465	Beta-amyloid (0.539)
1	0.0934911	Beta-amyloid (0.539)
1	0.0934358	Beta-amyloid (0.539)
1	0.0933806	Beta-amyloid (0.539)
1	0.0933255	Beta-amyloid (0.539)
1	0.0932704	Beta-amyloid (0.539)
1	0.0932153	Beta-amyloid (0.539)
1	0.0931604	Beta-amyloid (0.539)
1	0.0931055	Beta-amyloid (0.539)
1	0.0930506	Beta-amyloid (0.539)
1	0.0929959	Beta-amyloid (0.539)
1	0.0929412	Beta-amyloid (0.539)
1	0.0928865	Beta-amyloid (0.539)
1	0.092832	Beta-amyloid (0.539)
1	0.0927775	Beta-amyloid (0.539)
1	0.092723	Beta-amyloid (0.539)
1	0.0926686	Beta-amyloid (0.539)
1	0.0926143	Beta-amyloid (0.539)
0		Braak Staging (0.599)
0.0052356	1	Braak Staging (0.599)
0.0104712	1	Braak Staging (0.599)
0.0157068	1	Braak Staging (0.599)
0.0209424	1	Braak Staging (0.599)
0.026178	1	Braak Staging (0.599)
0.0314136	1	Braak Staging (0.599)
0.0366492	1	Braak Staging (0.599)
0.0418848	1	Braak Staging (0.599)
0.0471204	1	Braak Staging (0.599)
0.052356	1	Braak Staging (0.599)
0.0575916	1	Braak Staging (0.599)
0.0628272	1	Braak Staging (0.599)
0.0680628	1	Braak Staging (0.599)
0.0732984	1	Braak Staging (0.599)
0.078534	1	Braak Staging (0.599)
0.0837696	1	Braak Staging (0.599)
0.0890052	1	Braak Staging (0.599)
0.0942408	1	Braak Staging (0.599)
0.0994764	1	Braak Staging (0.599)
0.104712	1	Braak Staging (0.599)
0.104712	0.952381	Braak Staging (0.599)
0.109948	0.954545	Braak Staging (0.599)
0.115183	0.956522	Braak Staging (0.599)
0.120419	0.958333	Braak Staging (0.599)
0.125654	0.96	Braak Staging (0.599)
0.13089	0.961538	Braak Staging (0.599)
0.13089	0.925926	Braak Staging (0.599)
0.136126	0.928571	Braak Staging (0.599)
0.141361	0.931034	Braak Staging (0.599)
0.141361	0.9	Braak Staging (0.599)
0.146597	0.903226	Braak Staging (0.599)
0.151832	0.90625	Braak Staging (0.599)
0.151832	0.878788	Braak Staging (0.599)
0.157068	0.882353	Braak Staging (0.599)
0.162304	0.885714	Braak Staging (0.599)
0.167539	0.888889	Braak Staging (0.599)
0.172775	0.891892	Braak Staging (0.599)
0.17801	0.894737	Braak Staging (0.599)
0.183246	0.897436	Braak Staging (0.599)
0.183246	0.875	Braak Staging (0.599)
0.188482	0.878049	Braak Staging (0.599)
0.193717	0.880952	Braak Staging (0.599)
0.198953	0.883721	Braak Staging (0.599)
0.204188	0.886364	Braak Staging (0.599)
0.209424	0.888889	Braak Staging (0.599)
0.21466	0.891304	Braak Staging (0.599)
0.219895	0.893617	Braak Staging (0.599)
0.219895	0.875	Braak Staging (0.599)
0.225131	0.877551	Braak Staging (0.599)
0.230366	0.88	Braak Staging (0.599)
0.235602	0.882353	Braak Staging (0.599)
0.240838	0.884615	Braak Staging (0.599)
0.246073	0.886792	Braak Staging (0.599)
0.251309	0.888889	Braak Staging (0.599)
0.256545	0.890909	Braak Staging (0.599)
0.26178	0.892857	Braak Staging (0.599)
0.267016	0.894737	Braak Staging (0.599)
0.272251	0.896552	Braak Staging (0.599)
0.277487	0.898305	Braak Staging (0.599)
0.282723	0.9	Braak Staging (0.599)
0.287958	0.901639	Braak Staging (0.599)
0.287958	0.887097	Braak Staging (0.599)
0.293194	0.888889	Braak Staging (0.599)
0.298429	0.890625	Braak Staging (0.599)
0.303665	0.892308	Braak Staging (0.599)
0.308901	0.893939	Braak Staging (0.599)
0.308901	0.880597	Braak Staging (0.599)
0.314136	0.882353	Braak Staging (0.599)
0.319372	0.884058	Braak Staging (0.599)
0.324607	0.885714	Braak Staging (0.599)
0.329843	0.887324	Braak Staging (0.599)
0.329843	0.875	Braak Staging (0.599)
0.335079	0.876712	Braak Staging (0.599)
0.335079	0.864865	Braak Staging (0.599)
0.340314	0.866667	Braak Staging (0.599)
0.340314	0.855263	Braak Staging (0.599)
0.34555	0.857143	Braak Staging (0.599)
0.34555	0.846154	Braak Staging (0.599)
0.350785	0.848101	Braak Staging (0.599)
0.356021	0.85	Braak Staging (0.599)
0.361257	0.851852	Braak Staging (0.599)
0.366492	0.853659	Braak Staging (0.599)
0.371728	0.855422	Braak Staging (0.599)
0.376963	0.857143	Braak Staging (0.599)
0.382199	0.858824	Braak Staging (0.599)
0.382199	0.848837	Braak Staging (0.599)
0.387435	0.850575	Braak Staging (0.599)
0.39267	0.852273	Braak Staging (0.599)
0.39267	0.842697	Braak Staging (0.599)
0.397906	0.844444	Braak Staging (0.599)
0.403141	0.846154	Braak Staging (0.599)
0.403141	0.836957	Braak Staging (0.599)
0.403141	0.827957	Braak Staging (0.599)
0.408377	0.829787	Braak Staging (0.599)
0.413613	0.831579	Braak Staging (0.599)
0.413613	0.822917	Braak Staging (0.599)
0.413613	0.814433	Braak Staging (0.599)
0.418848	0.816327	Braak Staging (0.599)
0.418848	0.808081	Braak Staging (0.599)
0.424084	0.81	Braak Staging (0.599)
0.424084	0.80198	Braak Staging (0.599)
0.429319	0.803922	Braak Staging (0.599)
0.429319	0.796117	Braak Staging (0.599)
0.434555	0.798077	Braak Staging (0.599)
0.434555	0.790476	Braak Staging (0.599)
0.439791	0.792453	Braak Staging (0.599)
0.439791	0.785047	Braak Staging (0.599)
0.445026	0.787037	Braak Staging (0.599)
0.445026	0.779817	Braak Staging (0.599)
0.445026	0.772727	Braak Staging (0.599)
0.445026	0.765766	Braak Staging (0.599)
0.450262	0.767857	Braak Staging (0.599)
0.455497	0.769912	Braak Staging (0.599)
0.455497	0.763158	Braak Staging (0.599)
0.460733	0.765217	Braak Staging (0.599)
0.460733	0.758621	Braak Staging (0.599)
0.460733	0.752137	Braak Staging (0.599)
0.460733	0.745763	Braak Staging (0.599)
0.460733	0.739496	Braak Staging (0.599)
0.465969	0.741667	Braak Staging (0.599)
0.471204	0.743802	Braak Staging (0.599)
0.47644	0.745902	Braak Staging (0.599)
0.47644	0.739837	Braak Staging (0.599)
0.47644	0.733871	Braak Staging (0.599)
0.47644	0.728	Braak Staging (0.599)
0.481675	0.730159	Braak Staging (0.599)
0.486911	0.732283	Braak Staging (0.599)
0.486911	0.726562	Braak Staging (0.599)
0.492147	0.728682	Braak Staging (0.599)
0.492147	0.723077	Braak Staging (0.599)
0.492147	0.717557	Braak Staging (0.599)
0.492147	0.712121	Braak Staging (0.599)
0.492147	0.706767	Braak Staging (0.599)
0.497382	0.708955	Braak Staging (0.599)
0.497382	0.703704	Braak Staging (0.599)
0.502618	0.705882	Braak Staging (0.599)
0.502618	0.70073	Braak Staging (0.599)
0.502618	0.695652	Braak Staging (0.599)
0.507853	0.697842	Braak Staging (0.599)
0.507853	0.692857	Braak Staging (0.599)
0.507853	0.687943	Braak Staging (0.599)
0.513089	0.690141	Braak Staging (0.599)
0.518325	0.692308	Braak Staging (0.599)
0.518325	0.6875	Braak Staging (0.599)
0.518325	0.682759	Braak Staging (0.599)
0.518325	0.678082	Braak Staging (0.599)
0.52356	0.680272	Braak Staging (0.599)
0.52356	0.675676	Braak Staging (0.599)
0.52356	0.671141	Braak Staging (0.599)
0.52356	0.666667	Braak Staging (0.599)
0.52356	0.662252	Braak Staging (0.599)
0.52356	0.657895	Braak Staging (0.599)
0.52356	0.653595	Braak Staging (0.599)
0.52356	0.649351	Braak Staging (0.599)
0.52356	0.645161	Braak Staging (0.599)
0.52356	0.641026	Braak Staging (0.599)
0.52356	0.636943	Braak Staging (0.599)
0.52356	0.632911	Braak Staging (0.599)
0.52356	0.628931	Braak Staging (0.599)
0.528796	0.63125	Braak Staging (0.599)
0.528796	0.627329	Braak Staging (0.599)
0.528796	0.623457	Braak Staging (0.599)
0.528796	0.619632	Braak Staging (0.599)
0.528796	0.615854	Braak Staging (0.599)
0.528796	0.612121	Braak Staging (0.599)
0.528796	0.608434	Braak Staging (0.599)
0.528796	0.60479	Braak Staging (0.599)
0.528796	0.60119	Braak Staging (0.599)
0.528796	0.597633	Braak Staging (0.599)
0.528796	0.594118	Braak Staging (0.599)
0.534031	0.596491	Braak Staging (0.599)
0.534031	0.593023	Braak Staging (0.599)
0.534031	0.589595	Braak Staging (0.599)
0.534031	0.586207	Braak Staging (0.599)
0.534031	0.582857	Braak Staging (0.599)
0.534031	0.579545	Braak Staging (0.599)
0.539267	0.581921	Braak Staging (0.599)
0.539267	0.578652	Braak Staging (0.599)
0.539267	0.575419	Braak Staging (0.599)
0.539267	0.572222	Braak Staging (0.599)
0.544503	0.574586	Braak Staging (0.599)
0.544503	0.571429	Braak Staging (0.599)
0.544503	0.568306	Braak Staging (0.599)
0.544503	0.565217	Braak Staging (0.599)
0.544503	0.562162	Braak Staging (0.599)
0.544503	0.55914	Braak Staging (0.599)
0.544503	0.55615	Braak Staging (0.599)
0.544503	0.553191	Braak Staging (0.599)
0.544503	0.550265	Braak Staging (0.599)
0.544503	0.547368	Braak Staging (0.599)
0.544503	0.544503	Braak Staging (0.599)
0.544503	0.541667	Braak Staging (0.599)
0.544503	0.53886	Braak Staging (0.599)
0.549738	0.541237	Braak Staging (0.599)
0.554974	0.54359	Braak Staging (0.599)
0.554974	0.540816	Braak Staging (0.599)
0.554974	0.538071	Braak Staging (0.599)
0.554974	0.535354	Braak Staging (0.599)
0.554974	0.532663	Braak Staging (0.599)
0.554974	0.53	Braak Staging (0.599)
0.554974	0.527363	Braak Staging (0.599)
0.554974	0.524752	Braak Staging (0.599)
0.554974	0.522167	Braak Staging (0.599)
0.554974	0.519608	Braak Staging (0.599)
0.560209	0.521951	Braak Staging (0.599)
0.560209	0.519417	Braak Staging (0.599)
0.560209	0.516908	Braak Staging (0.599)
0.560209	0.514423	Braak Staging (0.599)
0.565445	0.516746	Braak Staging (0.599)
0.565445	0.514286	Braak Staging (0.599)
0.565445	0.511848	Braak Staging (0.599)
0.565445	0.509434	Braak Staging (0.599)
0.565445	0.507042	Braak Staging (0.599)
0.565445	0.504673	Braak Staging (0.599)
0.570681	0.506977	Braak Staging (0.599)
0.570681	0.50463	Braak Staging (0.599)
0.570681	0.502304	Braak Staging (0.599)
0.570681	0.5	Braak Staging (0.599)
0.570681	0.497717	Braak Staging (0.599)
0.570681	0.495455	Braak Staging (0.599)
0.575916	0.497738	Braak Staging (0.599)
0.575916	0.495495	Braak Staging (0.599)
0.581152	0.497758	Braak Staging (0.599)
0.581152	0.495536	Braak Staging (0.599)
0.581152	0.493333	Braak Staging (0.599)
0.581152	0.49115	Braak Staging (0.599)
0.581152	0.488987	Braak Staging (0.599)
0.581152	0.486842	Braak Staging (0.599)
0.581152	0.484716	Braak Staging (0.599)
0.581152	0.482609	Braak Staging (0.599)
0.581152	0.480519	Braak Staging (0.599)
0.581152	0.478448	Braak Staging (0.599)
0.581152	0.476395	Braak Staging (0.599)
0.586387	0.478632	Braak Staging (0.599)
0.586387	0.476596	Braak Staging (0.599)
0.586387	0.474576	Braak Staging (0.599)
0.586387	0.472574	Braak Staging (0.599)
0.586387	0.470588	Braak Staging (0.599)
0.586387	0.468619	Braak Staging (0.599)
0.586387	0.466667	Braak Staging (0.599)
0.586387	0.46473	Braak Staging (0.599)
0.586387	0.46281	Braak Staging (0.599)
0.586387	0.460905	Braak Staging (0.599)
0.586387	0.459016	Braak Staging (0.599)
0.591623	0.461224	Braak Staging (0.599)
0.591623	0.45935	Braak Staging (0.599)
0.591623	0.45749	Braak Staging (0.599)
0.591623	0.455645	Braak Staging (0.599)
0.591623	0.453815	Braak Staging (0.599)
0.591623	0.452	Braak Staging (0.599)
0.591623	0.450199	Braak Staging (0.599)
0.591623	0.448413	Braak Staging (0.599)
0.591623	0.44664	Braak Staging (0.599)
0.591623	0.444882	Braak Staging (0.599)
0.591623	0.443137	Braak Staging (0.599)
0.591623	0.441406	Braak Staging (0.599)
0.591623	0.439689	Braak Staging (0.599)
0.591623	0.437984	Braak Staging (0.599)
0.591623	0.436293	Braak Staging (0.599)
0.591623	0.434615	Braak Staging (0.599)
0.591623	0.43295	Braak Staging (0.599)
0.591623	0.431298	Braak Staging (0.599)
0.591623	0.429658	Braak Staging (0.599)
0.591623	0.42803	Braak Staging (0.599)
0.591623	0.426415	Braak Staging (0.599)
0.591623	0.424812	Braak Staging (0.599)
0.596859	0.426966	Braak Staging (0.599)
0.596859	0.425373	Braak Staging (0.599)
0.596859	0.423792	Braak Staging (0.599)
0.596859	0.422222	Braak Staging (0.599)
0.596859	0.420664	Braak Staging (0.599)
0.596859	0.419118	Braak Staging (0.599)
0.596859	0.417582	Braak Staging (0.599)
0.596859	0.416058	Braak Staging (0.599)
0.596859	0.414545	Braak Staging (0.599)
0.596859	0.413043	Braak Staging (0.599)
0.596859	0.411552	Braak Staging (0.599)
0.596859	0.410072	Braak Staging (0.599)
0.596859	0.408602	Braak Staging (0.599)
0.602094	0.410714	Braak Staging (0.599)
0.60733	0.412811	Braak Staging (0.599)
0.612565	0.414894	Braak Staging (0.599)
0.612565	0.413428	Braak Staging (0.599)
0.612565	0.411972	Braak Staging (0.599)
0.612565	0.410526	Braak Staging (0.599)
0.617801	0.412587	Braak Staging (0.599)
0.617801	0.41115	Braak Staging (0.599)
0.617801	0.409722	Braak Staging (0.599)
0.617801	0.408304	Braak Staging (0.599)
0.617801	0.406897	Braak Staging (0.599)
0.617801	0.405498	Braak Staging (0.599)
[truncated: 12,866 more rows]

## Sheet: fig3c
chr	coordinate	Brain_Dorsolateral_Prefrontal_Cortex_chrom_state	trait
3	66022461	2_TssAFlnk	amyloid
5	170173527	14_ReprPCWk	amyloid
7	27162294	13_ReprPC	amyloid
19	15563568	10_TssBiv	amyloid
1	167135758	15_Quies	amyloid
19	15563563	10_TssBiv	amyloid
19	15563592	10_TssBiv	amyloid
19	15563599	10_TssBiv	amyloid
7	27162300	13_ReprPC	amyloid
7	27162258	13_ReprPC	amyloid
9	16705513	15_Quies	amyloid
7	27162226	13_ReprPC	amyloid
7	27162238	13_ReprPC	amyloid
7	27162247	13_ReprPC	amyloid
19	2540907	7_Enh	amyloid
15	65102457	14_ReprPCWk	amyloid
7	27162321	13_ReprPC	amyloid
9	110249823	1_TssA	amyloid
19	2540979	7_Enh	amyloid
19	2540912	7_Enh	amyloid
5	170173480	14_ReprPCWk	amyloid
3	71294298	15_Quies	amyloid
9	110249807	1_TssA	amyloid
5	170173640	14_ReprPCWk	amyloid
5	141223001	7_Enh	amyloid
19	2540920	7_Enh	amyloid
19	15563538	10_TssBiv	amyloid
19	15563555	10_TssBiv	amyloid
9	112889608	7_Enh	amyloid
7	151451482	7_Enh	amyloid
22	17679715	1_TssA	amyloid
5	170173463	14_ReprPCWk	amyloid
1	27948101	7_Enh	amyloid
2	235890172	7_Enh	amyloid
22	17679738	1_TssA	amyloid
14	24008229	7_Enh	amyloid
9	110249832	1_TssA	amyloid
9	110249966	1_TssA	amyloid
19	15563528	10_TssBiv	amyloid
7	27148213	13_ReprPC	amyloid
7	27157132	13_ReprPC	amyloid
7	27148204	13_ReprPC	amyloid
22	17679722	1_TssA	amyloid
19	2540855	7_Enh	amyloid
7	27148207	13_ReprPC	amyloid
7	27162334	13_ReprPC	amyloid
22	17679726	1_TssA	amyloid
7	27162345	13_ReprPC	amyloid
2	235890158	7_Enh	amyloid
7	27163929	13_ReprPC	amyloid
19	15563508	10_TssBiv	amyloid
7	27162171	13_ReprPC	amyloid
1	164545586	1_TssA	amyloid
5	170173749	14_ReprPCWk	amyloid
7	27148209	13_ReprPC	amyloid
3	66022471	2_TssAFlnk	amyloid
9	110249954	1_TssA	amyloid
9	110249976	1_TssA	amyloid
7	27163921	13_ReprPC	amyloid
7	27162349	13_ReprPC	amyloid
15	67175702	5_TxWk	amyloid
14	24785571	14_ReprPCWk	amyloid
7	151451439	7_Enh	amyloid
1	164545553	1_TssA	amyloid
1	164545573	1_TssA	amyloid
7	27148225	13_ReprPC	amyloid
3	71294237	15_Quies	amyloid
6	35286189	1_TssA	amyloid
10	123340037	7_Enh	amyloid
3	66022496	2_TssAFlnk	amyloid
14	24008151	7_Enh	amyloid
7	27163925	13_ReprPC	amyloid
14	24008131	7_Enh	amyloid
10	123340004	7_Enh	amyloid
5	170173712	14_ReprPCWk	amyloid
1	167135641	15_Quies	amyloid
6	41933401	5_TxWk	amyloid
1	164545541	1_TssA	amyloid
19	2540836	7_Enh	amyloid
22	17679679	1_TssA	amyloid
1	27948131	7_Enh	amyloid
22	17679785	1_TssA	amyloid
19	2540934	7_Enh	amyloid
19	2540828	7_Enh	amyloid
7	27155000	13_ReprPC	amyloid
14	24785514	14_ReprPCWk	amyloid
6	35286186	1_TssA	amyloid
19	15563475	10_TssBiv	amyloid
14	24785420	14_ReprPCWk	amyloid
11	111849279	1_TssA	amyloid
7	27163923	13_ReprPC	amyloid
22	17679735	1_TssA	amyloid
1	164545588	1_TssA	amyloid
7	27162372	13_ReprPC	amyloid
3	71294273	15_Quies	amyloid
7	27163899	13_ReprPC	amyloid
9	16705556	15_Quies	amyloid
9	110249670	1_TssA	amyloid
7	27163960	13_ReprPC	amyloid
17	65470512	7_Enh	amyloid
1	167135795	15_Quies	amyloid
14	24785600	14_ReprPCWk	amyloid
9	110249940	1_TssA	amyloid
5	141222827	7_Enh	amyloid
19	15563441	10_TssBiv	amyloid
5	179758780	5_TxWk	amyloid
22	17679799	1_TssA	amyloid
1	221055524	14_ReprPCWk	amyloid
1	164545543	1_TssA	amyloid
6	35286045	1_TssA	amyloid
3	46620811	14_ReprPCWk	amyloid
22	17679694	1_TssA	amyloid
14	24008110	7_Enh	amyloid
6	35286048	1_TssA	amyloid
9	116382906	7_Enh	amyloid
7	27154911	13_ReprPC	amyloid
9	110249948	1_TssA	amyloid
19	289902	10_TssBiv	amyloid
19	2540931	7_Enh	amyloid
12	119617471	1_TssA	amyloid
14	93154484	1_TssA	amyloid
14	93154501	1_TssA	amyloid
7	27162374	13_ReprPC	amyloid
19	289856	10_TssBiv	amyloid
14	24014045	2_TssAFlnk	amyloid
14	93154577	1_TssA	amyloid
3	71294246	15_Quies	amyloid
1	164546237	2_TssAFlnk	amyloid
12	119617576	1_TssA	amyloid
14	93154403	1_TssA	amyloid
5	179758830	5_TxWk	amyloid
1	201910748	15_Quies	amyloid
1	27948145	7_Enh	amyloid
9	110249973	1_TssA	amyloid
14	24014040	2_TssAFlnk	amyloid
5	16736512	1_TssA	amyloid
1	43473804	14_ReprPCWk	amyloid
7	27163902	13_ReprPC	amyloid
20	50045050	14_ReprPCWk	amyloid
14	93154450	1_TssA	amyloid
9	112887765	7_Enh	amyloid
9	112887685	7_Enh	amyloid
14	24014027	2_TssAFlnk	amyloid
7	151451538	7_Enh	amyloid
14	93154447	1_TssA	amyloid
5	170173410	14_ReprPCWk	amyloid
1	221055644	14_ReprPCWk	amyloid
7	100434324	7_Enh	amyloid
20	48178960	7_Enh	amyloid
14	93154443	1_TssA	amyloid
6	35286108	1_TssA	amyloid
14	93154452	1_TssA	amyloid
7	27154914	13_ReprPC	amyloid
1	17215374	2_TssAFlnk	amyloid
20	23066411	5_TxWk	amyloid
14	24785550	14_ReprPCWk	amyloid
14	93154499	1_TssA	amyloid
14	24785491	14_ReprPCWk	amyloid
7	27162088	13_ReprPC	amyloid
14	93154520	1_TssA	amyloid
9	116383979	14_ReprPCWk	amyloid
19	15564120	10_TssBiv	amyloid
7	36698882	15_Quies	amyloid
14	93154458	1_TssA	amyloid
7	100434392	7_Enh	amyloid
6	35286159	1_TssA	amyloid
6	35286051	1_TssA	amyloid
6	35286030	1_TssA	amyloid
9	116382987	7_Enh	amyloid
6	35286183	1_TssA	amyloid
6	35286039	1_TssA	amyloid
1	201910754	15_Quies	amyloid
6	35286023	1_TssA	amyloid
9	14317264	1_TssA	amyloid
6	35286147	1_TssA	amyloid
20	50045047	14_ReprPCWk	amyloid
19	10736213	1_TssA	amyloid
20	50045032	14_ReprPCWk	amyloid
1	221055539	14_ReprPCWk	amyloid
14	93154489	1_TssA	amyloid
7	27162148	13_ReprPC	amyloid
6	35286018	1_TssA	amyloid
1	213088588	7_Enh	amyloid
9	112887746	7_Enh	amyloid
7	27162090	13_ReprPC	amyloid
20	48178949	7_Enh	amyloid
19	289852	10_TssBiv	amyloid
9	110249883	1_TssA	amyloid
6	35286142	1_TssA	amyloid
19	10736224	1_TssA	amyloid
3	46620817	14_ReprPCWk	amyloid
6	35286078	1_TssA	amyloid
12	122362682	5_TxWk	amyloid
14	93154411	1_TssA	amyloid
7	27157174	13_ReprPC	amyloid
22	39575899	15_Quies	amyloid
14	93154423	1_TssA	amyloid
10	93999144	1_TssA	amyloid
1	167135735	15_Quies	amyloid
9	112887640	7_Enh	amyloid
12	119617522	1_TssA	amyloid
2	20647987	3_TxFlnk	amyloid
6	35286155	1_TssA	amyloid
17	74540053	2_TssAFlnk	amyloid
19	10736210	1_TssA	amyloid
1	32043534	1_TssA	amyloid
8	131453867	7_Enh	amyloid
2	20647974	3_TxFlnk	amyloid
1	164545468	1_TssA	amyloid
6	35286021	1_TssA	amyloid
19	15564117	10_TssBiv	amyloid
3	71294380	15_Quies	amyloid
22	19868857	7_Enh	amyloid
7	27183534	12_EnhBiv	amyloid
1	15059477	14_ReprPCWk	amyloid
7	27164027	13_ReprPC	amyloid
19	15564080	10_TssBiv	amyloid
5	179758761	5_TxWk	amyloid
11	63687498	2_TssAFlnk	amyloid
15	40583677	14_ReprPCWk	amyloid
1	221055545	14_ReprPCWk	amyloid
7	27183575	12_EnhBiv	amyloid
2	235890196	7_Enh	amyloid
1	221055633	14_ReprPCWk	amyloid
19	10736278	1_TssA	amyloid
19	15564092	10_TssBiv	amyloid
1	221055500	14_ReprPCWk	amyloid
19	15564171	10_TssBiv	amyloid
7	27183597	12_EnhBiv	amyloid
14	93154427	1_TssA	amyloid
15	40583644	14_ReprPCWk	amyloid
19	15564042	10_TssBiv	amyloid
17	74540198	2_TssAFlnk	amyloid
9	110249615	1_TssA	amyloid
15	40583682	14_ReprPCWk	amyloid
9	110249927	1_TssA	amyloid
19	10736276	1_TssA	amyloid
7	27162128	13_ReprPC	amyloid
7	27138601	13_ReprPC	amyloid
1	164545502	1_TssA	amyloid
21	38122452	15_Quies	amyloid
13	113677383	5_TxWk	amyloid
19	15564040	10_TssBiv	amyloid
6	35286055	1_TssA	amyloid
7	27162150	13_ReprPC	amyloid
7	100434230	7_Enh	amyloid
19	15564024	10_TssBiv	amyloid
12	118627796	1_TssA	amyloid
7	27157141	13_ReprPC	amyloid
7	27162104	13_ReprPC	amyloid
19	15564102	10_TssBiv	amyloid
16	2886036	15_Quies	amyloid
15	67175770	5_TxWk	amyloid
9	116382940	7_Enh	amyloid
15	40583658	14_ReprPCWk	amyloid
11	19701867	7_Enh	amyloid
7	27183560	12_EnhBiv	amyloid
15	40583620	14_ReprPCWk	amyloid
19	10736282	1_TssA	amyloid
3	197268973	7_Enh	amyloid
16	49730623	7_Enh	amyloid
1	201910745	15_Quies	amyloid
15	39872083	1_TssA	amyloid
5	141327301	5_TxWk	amyloid
13	110990981	7_Enh	amyloid
19	15564141	10_TssBiv	amyloid
7	27183571	12_EnhBiv	amyloid
9	110249860	1_TssA	amyloid
14	24785488	14_ReprPCWk	amyloid
17	56468961	15_Quies	amyloid
1	167135680	15_Quies	amyloid
15	40583607	14_ReprPCWk	amyloid
12	4134445	14_ReprPCWk	amyloid
16	19126354	11_BivFlnk	amyloid
15	40583625	14_ReprPCWk	amyloid
14	24008101	7_Enh	amyloid
7	27184609	13_ReprPC	amyloid
22	39575912	15_Quies	amyloid
15	40583628	14_ReprPCWk	amyloid
18	56279040	15_Quies	amyloid
19	10736264	1_TssA	amyloid
1	221055493	14_ReprPCWk	amyloid
7	27155093	13_ReprPC	amyloid
7	27150403	13_ReprPC	amyloid
2	235890080	7_Enh	amyloid
16	8960401	2_TssAFlnk	amyloid
6	41604752	14_ReprPCWk	amyloid
1	202091981	7_Enh	amyloid
19	15564137	10_TssBiv	amyloid
15	39872071	1_TssA	amyloid
3	71294341	15_Quies	amyloid
7	27163884	13_ReprPC	amyloid
15	40583726	14_ReprPCWk	amyloid
12	118627799	1_TssA	amyloid
19	2540937	7_Enh	amyloid
15	40583692	14_ReprPCWk	amyloid
7	27150262	13_ReprPC	amyloid
7	27138772	13_ReprPC	amyloid
1	164546299	2_TssAFlnk	amyloid
20	50045113	14_ReprPCWk	amyloid
7	27155139	13_ReprPC	amyloid
14	24785591	14_ReprPCWk	amyloid
18	56279017	15_Quies	amyloid
15	40583684	14_ReprPCWk	amyloid
7	27183524	12_EnhBiv	amyloid
19	10736256	1_TssA	amyloid
1	33226017	7_Enh	amyloid
7	27163882	13_ReprPC	amyloid
7	27162153	13_ReprPC	amyloid
18	46368842	5_TxWk	amyloid
10	93999185	1_TssA	amyloid
10	63809170	1_TssA	amyloid
7	27157965	13_ReprPC	amyloid
11	334251	5_TxWk	amyloid
6	41604665	14_ReprPCWk	amyloid
9	110249906	1_TssA	amyloid
9	110249865	1_TssA	amyloid
6	37105220	15_Quies	amyloid
19	15564108	10_TssBiv	amyloid
1	23882747	2_TssAFlnk	amyloid
7	27183541	12_EnhBiv	amyloid
19	15564105	10_TssBiv	amyloid
19	15564125	10_TssBiv	amyloid
7	27138580	13_ReprPC	amyloid
1	43473840	14_ReprPCWk	amyloid
7	27150260	13_ReprPC	amyloid
9	116383965	14_ReprPCWk	amyloid
19	10736286	1_TssA	amyloid
7	27164044	13_ReprPC	amyloid
11	111849301	1_TssA	amyloid
7	27138739	13_ReprPC	amyloid
7	27183483	12_EnhBiv	amyloid
12	122362708	5_TxWk	amyloid
7	27183477	12_EnhBiv	amyloid
19	10736220	1_TssA	amyloid
7	27150230	13_ReprPC	amyloid
16	49736372	1_TssA	amyloid
20	48178928	7_Enh	amyloid
1	201910764	15_Quies	amyloid
7	27183346	12_EnhBiv	amyloid
7	27162051	13_ReprPC	amyloid
1	23882761	2_TssAFlnk	amyloid
7	27164052	13_ReprPC	amyloid
4	55945996	15_Quies	amyloid
7	27183481	12_EnhBiv	amyloid
6	41604781	14_ReprPCWk	amyloid
7	27152899	13_ReprPC	amyloid
16	31147044	13_ReprPC	amyloid
15	40583700	14_ReprPCWk	amyloid
7	27183488	12_EnhBiv	amyloid
12	122362717	5_TxWk	amyloid
9	110249873	1_TssA	amyloid
7	27150227	13_ReprPC	amyloid
20	50045072	14_ReprPCWk	amyloid
1	164546227	2_TssAFlnk	amyloid
9	110249601	1_TssA	amyloid
7	151451565	7_Enh	amyloid
2	16245428	15_Quies	amyloid
7	27183530	12_EnhBiv	amyloid
7	27183401	12_EnhBiv	amyloid
9	14317425	1_TssA	amyloid
7	27183591	12_EnhBiv	amyloid
14	93154543	1_TssA	amyloid
7	27155112	13_ReprPC	amyloid
1	202091995	7_Enh	amyloid
7	27164071	13_ReprPC	amyloid
14	93154560	1_TssA	amyloid
19	15564011	10_TssBiv	amyloid
7	27163879	13_ReprPC	amyloid
10	93999199	1_TssA	amyloid
9	110249765	1_TssA	amyloid
15	39872076	1_TssA	amyloid
7	27183465	12_EnhBiv	amyloid
19	15564078	10_TssBiv	amyloid
19	10736299	1_TssA	amyloid
7	73157280	2_TssAFlnk	amyloid
12	118627710	1_TssA	amyloid
7	27183479	12_EnhBiv	amyloid
5	141327273	5_TxWk	amyloid
1	164545481	1_TssA	amyloid
17	47090800	13_ReprPC	amyloid
19	10736247	1_TssA	amyloid
3	194840366	5_TxWk	amyloid
20	50045166	14_ReprPCWk	amyloid
16	49730710	7_Enh	amyloid
10	93999137	1_TssA	amyloid
14	24785462	14_ReprPCWk	amyloid
16	8960454	2_TssAFlnk	amyloid
15	40583788	14_ReprPCWk	amyloid
7	151451583	7_Enh	amyloid
11	124626166	14_ReprPCWk	amyloid
17	32256290	7_Enh	amyloid
12	6484098	14_ReprPCWk	amyloid
9	116383969	14_ReprPCWk	amyloid
1	26421565	12_EnhBiv	amyloid
6	167560876	13_ReprPC	amyloid
13	113677447	5_TxWk	amyloid
7	27163875	13_ReprPC	amyloid
6	41933354	5_TxWk	amyloid
7	27183494	12_EnhBiv	amyloid
5	148792566	15_Quies	amyloid
14	24785409	14_ReprPCWk	amyloid
16	3060062	14_ReprPCWk	amyloid
7	48129992	1_TssA	amyloid
19	10736336	1_TssA	amyloid
12	121717434	7_Enh	amyloid
7	27155002	13_ReprPC	amyloid
22	36357785	1_TssA	amyloid
1	33225898	7_Enh	amyloid
1	163172914	5_TxWk	amyloid
1	10764399	14_ReprPCWk	amyloid
3	58563397	2_TssAFlnk	amyloid
7	27183492	12_EnhBiv	amyloid
16	3059881	14_ReprPCWk	amyloid
19	15564192	10_TssBiv	amyloid
5	141337136	5_TxWk	amyloid
7	27163988	13_ReprPC	amyloid
1	164546269	2_TssAFlnk	amyloid
16	55536907	7_Enh	amyloid
9	130505032	2_TssAFlnk	amyloid
16	19126308	11_BivFlnk	amyloid
8	119122430	2_TssAFlnk	amyloid
16	19126223	11_BivFlnk	amyloid
7	27183500	12_EnhBiv	amyloid
7	27164060	13_ReprPC	amyloid
6	167028816	7_Enh	amyloid
7	27155333	13_ReprPC	amyloid
10	93999132	1_TssA	amyloid
20	48178871	7_Enh	amyloid
1	23882798	2_TssAFlnk	amyloid
3	52552757	7_Enh	amyloid
1	26421442	12_EnhBiv	amyloid
10	97319567	1_TssA	amyloid
7	27163994	13_ReprPC	amyloid
14	24785473	14_ReprPCWk	amyloid
6	41604740	14_ReprPCWk	amyloid
7	27155137	13_ReprPC	amyloid
14	24785476	14_ReprPCWk	amyloid
7	27150238	13_ReprPC	amyloid
19	49842772	1_TssA	amyloid
22	25516284	7_Enh	amyloid
6	125905822	15_Quies	amyloid
12	53320043	14_ReprPCWk	amyloid
14	21269879	1_TssA	amyloid
19	10736266	1_TssA	amyloid
22	37318033	14_ReprPCWk	amyloid
19	15564047	10_TssBiv	amyloid
9	16709286	15_Quies	amyloid
14	24785598	14_ReprPCWk	amyloid
12	31522738	15_Quies	amyloid
7	27155312	13_ReprPC	amyloid
14	24785500	14_ReprPCWk	amyloid
4	184104768	15_Quies	amyloid
14	24785518	14_ReprPCWk	amyloid
7	27155149	13_ReprPC	amyloid
14	24785596	14_ReprPCWk	amyloid
8	93074832	1_TssA	amyloid
12	118627713	1_TssA	amyloid
7	27150282	13_ReprPC	amyloid
16	31147030	13_ReprPC	amyloid
6	41604659	14_ReprPCWk	amyloid
14	24785497	14_ReprPCWk	amyloid
7	27161808	13_ReprPC	amyloid
16	8960448	2_TssAFlnk	amyloid
7	27148265	13_ReprPC	amyloid
1	151967697	15_Quies	amyloid
1	23882783	2_TssAFlnk	amyloid
14	93154724	1_TssA	amyloid
1	117459648	7_Enh	amyloid
7	27148263	13_ReprPC	amyloid
9	71487146	7_Enh	amyloid
19	289876	10_TssBiv	amyloid
14	24785547	14_ReprPCWk	amyloid
14	101943547	15_Quies	amyloid
7	36698863	15_Quies	amyloid
10	93999181	1_TssA	amyloid
19	15564003	10_TssBiv	amyloid
10	63809098	1_TssA	amyloid
7	27150510	13_ReprPC	amyloid
10	63809149	1_TssA	amyloid
5	66255015	1_TssA	amyloid
4	186951040	7_Enh	amyloid
1	43473823	14_ReprPCWk	amyloid
1	86047795	1_TssA	amyloid
14	93154665	1_TssA	amyloid
8	93108011	2_TssAFlnk	amyloid
7	27164064	13_ReprPC	amyloid
7	27138605	13_ReprPC	amyloid
1	26421408	12_EnhBiv	amyloid
8	119122354	2_TssAFlnk	amyloid
9	112887656	7_Enh	amyloid
3	52552789	7_Enh	amyloid
11	334298	5_TxWk	amyloid
19	49842737	1_TssA	amyloid
5	167722728	5_TxWk	amyloid
8	93074972	1_TssA	amyloid
2	129018482	7_Enh	amyloid
9	110249870	1_TssA	amyloid
7	27155287	13_ReprPC	amyloid
19	15564159	10_TssBiv	amyloid
16	3060080	14_ReprPCWk	amyloid
7	100434338	7_Enh	amyloid
1	18625240	14_ReprPCWk	amyloid
7	27183516	12_EnhBiv	amyloid
6	138866887	2_TssAFlnk	amyloid
6	41604792	14_ReprPCWk	amyloid
9	110249775	1_TssA	amyloid
6	41604717	14_ReprPCWk	amyloid
7	151451585	7_Enh	amyloid
16	55536910	7_Enh	amyloid
8	93074837	1_TssA	amyloid
10	6321680	5_TxWk	amyloid
9	130505009	2_TssAFlnk	amyloid
3	197268945	7_Enh	amyloid
1	33225896	7_Enh	amyloid
5	179758709	5_TxWk	amyloid
7	27162401	13_ReprPC	amyloid
7	27179426	13_ReprPC	amyloid
3	197268938	7_Enh	amyloid
16	31150086	14_ReprPCWk	amyloid
6	41604711	14_ReprPCWk	amyloid
16	8960469	2_TssAFlnk	amyloid
7	27150401	13_ReprPC	amyloid
17	27359501	15_Quies	amyloid
7	27155022	13_ReprPC	amyloid
12	121717429	7_Enh	amyloid
7	27144084	13_ReprPC	amyloid
16	2886107	15_Quies	amyloid
5	159714646	7_Enh	amyloid
11	124761440	5_TxWk	amyloid
19	10736289	1_TssA	amyloid
7	27138625	13_ReprPC	amyloid
15	39872037	1_TssA	amyloid
5	43034043	13_ReprPC	amyloid
12	118627720	1_TssA	amyloid
8	10924582	7_Enh	amyloid
7	27150272	13_ReprPC	amyloid
19	15564036	10_TssBiv	amyloid
11	13461802	1_TssA	amyloid
14	24013941	2_TssAFlnk	amyloid
17	43507099	13_ReprPC	amyloid
11	44846063	14_ReprPCWk	amyloid
12	53339813	14_ReprPCWk	amyloid
7	27183513	12_EnhBiv	amyloid
7	27163855	13_ReprPC	amyloid
7	27184571	13_ReprPC	amyloid
7	27157953	13_ReprPC	amyloid
1	221055649	14_ReprPCWk	amyloid
15	40583735	14_ReprPCWk	amyloid
16	3060069	14_ReprPCWk	amyloid
17	74540043	2_TssAFlnk	amyloid
18	3554530	15_Quies	amyloid
7	27183436	12_EnhBiv	amyloid
9	130505086	2_TssAFlnk	amyloid
1	221055684	14_ReprPCWk	amyloid
5	172175606	7_Enh	amyloid
16	8960477	2_TssAFlnk	amyloid
9	116382859	7_Enh	amyloid
7	27150309	13_ReprPC	amyloid
1	221055680	14_ReprPCWk	amyloid
7	27163871	13_ReprPC	amyloid
2	74601711	1_TssA	amyloid
7	27148278	13_ReprPC	amyloid
6	34202642	15_Quies	amyloid
7	27183262	12_EnhBiv	amyloid
5	66255020	1_TssA	amyloid
12	4134471	14_ReprPCWk	amyloid
18	3554487	15_Quies	amyloid
6	41604696	14_ReprPCWk	amyloid
7	27138712	13_ReprPC	amyloid
7	27164069	13_ReprPC	amyloid
7	48129929	1_TssA	amyloid
14	24785506	14_ReprPCWk	amyloid
1	201910681	15_Quies	amyloid
11	47377079	1_TssA	amyloid
8	93074908	1_TssA	amyloid
14	24785509	14_ReprPCWk	amyloid
7	27150329	13_ReprPC	amyloid
7	27150506	13_ReprPC	amyloid
7	27215085	13_ReprPC	amyloid
7	27138762	13_ReprPC	amyloid
6	41604715	14_ReprPCWk	amyloid
6	125905891	15_Quies	amyloid
7	105279529	5_TxWk	amyloid
19	49842789	1_TssA	amyloid
6	136425226	7_Enh	amyloid
7	27150415	13_ReprPC	amyloid
5	148792514	15_Quies	amyloid
11	47377044	1_TssA	amyloid
9	130505099	2_TssAFlnk	amyloid
19	10736322	1_TssA	amyloid
7	27155310	13_ReprPC	amyloid
6	41604722	14_ReprPCWk	amyloid
10	63809073	1_TssA	amyloid
7	27148282	13_ReprPC	amyloid
15	101567506	5_TxWk	amyloid
1	221055665	14_ReprPCWk	amyloid
17	43507120	13_ReprPC	amyloid
1	221055662	14_ReprPCWk	amyloid
20	23064873	1_TssA	amyloid
6	136425213	7_Enh	amyloid
7	42147121	14_ReprPCWk	amyloid
2	121480804	14_ReprPCWk	amyloid
17	74540030	2_TssAFlnk	amyloid
8	10924569	7_Enh	amyloid
5	66255180	1_TssA	amyloid
19	10736318	1_TssA	amyloid
1	26421557	12_EnhBiv	amyloid
15	39872093	1_TssA	amyloid
19	49842735	1_TssA	amyloid
17	43507062	13_ReprPC	amyloid
19	15563024	14_ReprPCWk	amyloid
7	101045513	15_Quies	amyloid
19	49842744	1_TssA	amyloid
9	110250111	10_TssBiv	amyloid
10	98380186	15_Quies	amyloid
15	63336348	2_TssAFlnk	amyloid
16	55537097	7_Enh	amyloid
12	122362788	5_TxWk	amyloid
7	73157294	2_TssAFlnk	amyloid
5	172185236	15_Quies	amyloid
17	43507148	13_ReprPC	amyloid
3	53292796	5_TxWk	amyloid
14	93154674	1_TssA	amyloid
7	27150495	13_ReprPC	amyloid
2	129018419	7_Enh	amyloid
1	221055725	14_ReprPCWk	amyloid
11	47377041	1_TssA	amyloid
15	40583756	14_ReprPCWk	amyloid
7	27150417	13_ReprPC	amyloid
15	101567528	5_TxWk	amyloid
1	164545638	1_TssA	amyloid
13	78492461	1_TssA	amyloid
7	48129960	1_TssA	amyloid
8	119122305	2_TssAFlnk	amyloid
14	93154710	1_TssA	amyloid
7	27164066	13_ReprPC	amyloid
2	64587431	15_Quies	amyloid
11	124618540	14_ReprPCWk	amyloid
8	93074902	1_TssA	amyloid
6	41604663	14_ReprPCWk	amyloid
17	43507039	13_ReprPC	amyloid
5	66255088	1_TssA	amyloid
14	90968616	15_Quies	amyloid
12	118627691	1_TssA	amyloid
17	43507153	13_ReprPC	amyloid
13	113364663	15_Quies	amyloid
5	141221102	7_Enh	amyloid
2	16243419	15_Quies	amyloid
7	27155067	13_ReprPC	amyloid
7	36320731	2_TssAFlnk	amyloid
20	49262339	14_ReprPCWk	amyloid
7	27183503	12_EnhBiv	amyloid
19	15563047	14_ReprPCWk	amyloid
17	43506997	13_ReprPC	amyloid
20	23065816	1_TssA	amyloid
7	27157984	13_ReprPC	amyloid
1	43473904	14_ReprPCWk	amyloid
9	110249862	1_TssA	amyloid
8	93074830	1_TssA	amyloid
7	73243837	14_ReprPCWk	amyloid
6	132270463	1_TssA	amyloid
13	113677285	5_TxWk	amyloid
7	27183369	12_EnhBiv	amyloid
7	27155036	13_ReprPC	amyloid
7	27155032	13_ReprPC	amyloid
16	3062482	12_EnhBiv	amyloid
1	164545632	1_TssA	amyloid
5	141220949	7_Enh	amyloid
1	16859229	14_ReprPCWk	amyloid
9	110249937	1_TssA	amyloid
7	27163859	13_ReprPC	amyloid
15	40583779	14_ReprPCWk	amyloid
16	19126331	11_BivFlnk	amyloid
16	19126291	11_BivFlnk	amyloid
1	26485822	1_TssA	amyloid
7	27155389	13_ReprPC	amyloid
16	49730743	7_Enh	amyloid
7	27155039	13_ReprPC	amyloid
17	43507171	13_ReprPC	amyloid
1	201910770	15_Quies	amyloid
12	4134555	14_ReprPCWk	amyloid
9	33391401	2_TssAFlnk	amyloid
7	27179429	13_ReprPC	amyloid
7	27148284	13_ReprPC	amyloid
22	39572378	7_Enh	amyloid
7	27183382	12_EnhBiv	amyloid
11	47377049	1_TssA	amyloid
9	130505079	2_TssAFlnk	amyloid
17	43507045	13_ReprPC	amyloid
7	27183266	12_EnhBiv	amyloid
19	15564016	10_TssBiv	amyloid
7	27155173	13_ReprPC	amyloid
14	93154657	1_TssA	amyloid
19	15563006	14_ReprPCWk	amyloid
20	23064929	1_TssA	amyloid
13	24854040	7_Enh	amyloid
13	113677325	5_TxWk	amyloid
6	138866898	2_TssAFlnk	amyloid
7	27150335	13_ReprPC	amyloid
7	27150248	13_ReprPC	amyloid
12	52307115	14_ReprPCWk	amyloid
1	86047861	1_TssA	amyloid
1	164545627	1_TssA	amyloid
7	27215121	13_ReprPC	amyloid
10	63809115	1_TssA	amyloid
17	73087391	15_Quies	amyloid
17	56468907	15_Quies	amyloid
6	138866882	2_TssAFlnk	amyloid
16	19126385	11_BivFlnk	amyloid
5	170172781	12_EnhBiv	amyloid
18	46368858	5_TxWk	amyloid
18	47252803	15_Quies	amyloid
7	42147165	14_ReprPCWk	amyloid
22	17742235	14_ReprPCWk	amyloid
7	27157270	13_ReprPC	amyloid
10	8089242	13_ReprPC	amyloid
16	49736284	1_TssA	amyloid
7	27183274	12_EnhBiv	amyloid
16	3059796	14_ReprPCWk	amyloid
19	46270244	1_TssA	amyloid
3	120170441	1_TssA	amyloid
17	43506966	13_ReprPC	amyloid
16	49736264	1_TssA	amyloid
10	125845455	7_Enh	amyloid
9	110249987	1_TssA	amyloid
7	27162405	13_ReprPC	amyloid
7	27183375	12_EnhBiv	amyloid
9	116383909	14_ReprPCWk	amyloid
20	23064997	1_TssA	amyloid
9	130505097	2_TssAFlnk	amyloid
6	125905834	15_Quies	amyloid
16	67683380	12_EnhBiv	amyloid
15	67175601	5_TxWk	amyloid
19	49842761	1_TssA	amyloid
5	172175635	7_Enh	amyloid
7	27150830	13_ReprPC	amyloid
17	43507094	13_ReprPC	amyloid
1	43814983	1_TssA	amyloid
7	27162766	13_ReprPC	amyloid
3	197268875	7_Enh	amyloid
15	101567523	5_TxWk	amyloid
17	56468900	15_Quies	amyloid
3	52530042	1_TssA	amyloid
7	27148269	13_ReprPC	amyloid
6	41933533	5_TxWk	amyloid
7	27155260	13_ReprPC	amyloid
18	46368906	5_TxWk	amyloid
11	19701807	7_Enh	amyloid
6	34202594	15_Quies	amyloid
5	66255107	1_TssA	amyloid
1	221055421	14_ReprPCWk	amyloid
20	49262323	14_ReprPCWk	amyloid
1	43473444	14_ReprPCWk	amyloid
17	43506882	13_ReprPC	amyloid
7	27148288	13_ReprPC	amyloid
7	27155234	13_ReprPC	amyloid
1	86047778	1_TssA	amyloid
17	43507199	13_ReprPC	amyloid
17	32256094	7_Enh	amyloid
9	14096398	7_Enh	amyloid
12	48131076	7_Enh	amyloid
20	49487354	5_TxWk	amyloid
13	113677371	5_TxWk	amyloid
17	43506949	13_ReprPC	amyloid
19	49842777	1_TssA	amyloid
7	27181941	13_ReprPC	amyloid
7	27153188	13_ReprPC	amyloid
2	16245574	15_Quies	amyloid
19	10736355	1_TssA	amyloid
6	41604639	14_ReprPCWk	amyloid
5	172175652	7_Enh	amyloid
1	32043566	1_TssA	amyloid
19	15563075	14_ReprPCWk	amyloid
17	43506918	13_ReprPC	amyloid
15	66999870	15_Quies	amyloid
1	205263657	15_Quies	amyloid
1	164545643	1_TssA	amyloid
5	170173961	14_ReprPCWk	amyloid
14	21269942	1_TssA	amyloid
6	34202626	15_Quies	amyloid
7	27162003	13_ReprPC	amyloid
19	10736222	1_TssA	amyloid
7	27150337	13_ReprPC	amyloid
9	130505155	2_TssAFlnk	amyloid
9	130505146	2_TssAFlnk	amyloid
9	130505117	2_TssAFlnk	amyloid
7	27150576	13_ReprPC	amyloid
6	159077077	15_Quies	amyloid
21	28215373	1_TssA	amyloid
7	27162768	13_ReprPC	amyloid
6	41604709	14_ReprPCWk	amyloid
16	8960523	2_TssAFlnk	amyloid
7	27138419	13_ReprPC	amyloid
3	12486268	14_ReprPCWk	amyloid
6	34202573	15_Quies	amyloid
19	49842695	1_TssA	amyloid
22	39572334	7_Enh	amyloid
10	123340129	7_Enh	amyloid
10	6321632	5_TxWk	amyloid
1	86047958	1_TssA	amyloid
17	43506964	13_ReprPC	amyloid
13	113677308	5_TxWk	amyloid
2	235890066	7_Enh	amyloid
13	113677188	5_TxWk	amyloid
2	8820111	2_TssAFlnk	amyloid
9	130505114	2_TssAFlnk	amyloid
7	27155372	13_ReprPC	amyloid
17	76371412	15_Quies	amyloid
17	74540110	2_TssAFlnk	amyloid
9	33391416	2_TssAFlnk	amyloid
16	53078223	7_Enh	amyloid
6	41604623	14_ReprPCWk	amyloid
14	21269890	1_TssA	amyloid
11	334275	5_TxWk	amyloid
7	27138724	13_ReprPC	amyloid
1	33225910	7_Enh	amyloid
13	78492372	1_TssA	amyloid
22	37428613	15_Quies	amyloid
1	26738749	13_ReprPC	amyloid
7	27150535	13_ReprPC	amyloid
8	119122421	2_TssAFlnk	amyloid
13	113677410	5_TxWk	amyloid
6	125905942	15_Quies	amyloid
7	27164084	13_ReprPC	amyloid
1	164545646	1_TssA	amyloid
5	172175683	7_Enh	amyloid
7	151451347	7_Enh	amyloid
10	63809121	1_TssA	amyloid
1	202091967	7_Enh	amyloid
13	78492466	1_TssA	amyloid
17	43507064	13_ReprPC	amyloid
17	43507184	13_ReprPC	amyloid
16	19126242	11_BivFlnk	amyloid
1	164545635	1_TssA	amyloid
7	27215093	13_ReprPC	amyloid
13	27757212	15_Quies	amyloid
10	73521779	5_TxWk	amyloid
5	172175604	7_Enh	amyloid
17	43507013	13_ReprPC	amyloid
18	53069251	1_TssA	amyloid
6	159077087	15_Quies	amyloid
16	49736297	1_TssA	amyloid
8	93108104	2_TssAFlnk	amyloid
16	85570596	7_Enh	amyloid
8	93074935	1_TssA	amyloid
17	74540113	2_TssAFlnk	amyloid
5	172175641	7_Enh	amyloid
14	93154552	1_TssA	amyloid
19	10736387	1_TssA	amyloid
7	27155063	13_ReprPC	amyloid
16	3059773	14_ReprPCWk	amyloid
7	27138719	13_ReprPC	amyloid
7	27161826	13_ReprPC	amyloid
18	56456865	7_Enh	amyloid
10	93999183	1_TssA	amyloid
1	110473927	7_Enh	amyloid
9	112887811	7_Enh	amyloid
7	27150520	13_ReprPC	amyloid
2	129018554	7_Enh	amyloid
5	141659859	15_Quies	amyloid
3	66022709	2_TssAFlnk	amyloid
17	43507018	13_ReprPC	amyloid
5	149204446	5_TxWk	amyloid
7	73243880	14_ReprPCWk	amyloid
17	43506901	13_ReprPC	amyloid
14	93154680	1_TssA	amyloid
2	129018473	7_Enh	amyloid
7	27179460	13_ReprPC	amyloid
7	27155244	13_ReprPC	amyloid
7	27155399	13_ReprPC	amyloid
11	124761588	5_TxWk	amyloid
6	138866865	2_TssAFlnk	amyloid
22	39572345	7_Enh	amyloid
19	49842798	1_TssA	amyloid
11	124626144	14_ReprPCWk	amyloid
11	111849360	1_TssA	amyloid
7	27138751	13_ReprPC	amyloid
11	124617620	14_ReprPCWk	amyloid
19	15564149	10_TssBiv	amyloid
1	164545471	1_TssA	amyloid
1	164545602	1_TssA	amyloid
10	30842971	2_TssAFlnk	amyloid
5	172175645	7_Enh	amyloid
17	43507159	13_ReprPC	amyloid
16	2886077	15_Quies	amyloid
16	3059784	14_ReprPCWk	amyloid
6	41933487	5_TxWk	amyloid
5	141221078	7_Enh	amyloid
14	24013915	2_TssAFlnk	amyloid
2	235892720	5_TxWk	amyloid
16	31150182	14_ReprPCWk	amyloid
9	14096383	7_Enh	amyloid
1	112276926	2_TssAFlnk	amyloid
5	172175664	7_Enh	amyloid
12	122362658	5_TxWk	amyloid
9	130505107	2_TssAFlnk	amyloid
11	124617609	14_ReprPCWk	amyloid
1	27678015	12_EnhBiv	amyloid
15	66999968	15_Quies	amyloid
16	3060052	14_ReprPCWk	amyloid
6	2853348	15_Quies	amyloid
22	19868968	7_Enh	amyloid
5	151064627	1_TssA	amyloid
1	86047825	1_TssA	amyloid
1	164545648	1_TssA	amyloid
12	52307059	14_ReprPCWk	amyloid
7	27182304	13_ReprPC	amyloid
10	63809108	1_TssA	amyloid
4	41614783	1_TssA	amyloid
16	66398716	7_Enh	amyloid
15	85360974	7_Enh	amyloid
7	27157248	13_ReprPC	amyloid
10	75726035	1_TssA	amyloid
16	67683366	12_EnhBiv	amyloid
14	24014423	2_TssAFlnk	amyloid
7	27156961	13_ReprPC	amyloid
19	46270392	1_TssA	amyloid
8	30300239	15_Quies	amyloid
21	43733724	15_Quies	amyloid
9	116383891	14_ReprPCWk	amyloid
5	16736457	1_TssA	amyloid
15	39872043	1_TssA	amyloid
9	116383898	14_ReprPCWk	amyloid
12	6230099	15_Quies	amyloid
6	132270548	1_TssA	amyloid
16	8960438	2_TssAFlnk	amyloid
16	3059820	14_ReprPCWk	amyloid
1	167135608	15_Quies	amyloid
1	27678010	12_EnhBiv	amyloid
16	8960514	2_TssAFlnk	amyloid
7	27183260	12_EnhBiv	amyloid
18	19757148	13_ReprPC	amyloid
13	21900299	1_TssA	amyloid
12	4134540	14_ReprPCWk	amyloid
11	13461822	1_TssA	amyloid
11	72928365	15_Quies	amyloid
8	93074929	1_TssA	amyloid
2	8820097	2_TssAFlnk	amyloid
7	27182361	13_ReprPC	amyloid
7	27150645	13_ReprPC	amyloid
14	24013847	2_TssAFlnk	amyloid
7	48129870	1_TssA	amyloid
7	27154845	13_ReprPC	amyloid
10	73521631	5_TxWk	amyloid
17	43506951	13_ReprPC	amyloid
7	4747280	7_Enh	amyloid
7	27182352	13_ReprPC	amyloid
16	19126324	11_BivFlnk	amyloid
9	133887746	7_Enh	amyloid
16	53078278	7_Enh	amyloid
22	17679503	2_TssAFlnk	amyloid
7	27184264	13_ReprPC	amyloid
12	52307067	14_ReprPCWk	amyloid
8	119122233	2_TssAFlnk	amyloid
17	60783168	2_TssAFlnk	amyloid
7	27163823	13_ReprPC	amyloid
14	21269999	1_TssA	amyloid
14	93154546	1_TssA	amyloid
16	19126393	11_BivFlnk	amyloid
1	221055719	14_ReprPCWk	amyloid
15	39872186	1_TssA	amyloid
8	119122334	2_TssAFlnk	amyloid
6	41933274	5_TxWk	amyloid
9	110249660	1_TssA	amyloid
19	46270372	1_TssA	amyloid
9	91794629	2_TssAFlnk	amyloid
17	7165649	13_ReprPC	amyloid
17	43507156	13_ReprPC	amyloid
22	25364352	5_TxWk	amyloid
17	43507191	13_ReprPC	amyloid
6	167028871	7_Enh	amyloid
20	49262373	14_ReprPCWk	amyloid
12	4134488	14_ReprPCWk	amyloid
11	62676952	2_TssAFlnk	amyloid
16	84855052	1_TssA	amyloid
15	67175955	5_TxWk	amyloid
14	93154611	1_TssA	amyloid
12	53339819	14_ReprPCWk	amyloid
17	46686906	13_ReprPC	amyloid
14	74814686	14_ReprPCWk	amyloid
7	151114155	14_ReprPCWk	amyloid
7	27148286	13_ReprPC	amyloid
9	35689711	1_TssA	amyloid
17	76371974	15_Quies	amyloid
20	23066363	5_TxWk	amyloid
9	71487005	7_Enh	amyloid
2	74601651	1_TssA	amyloid
3	197268984	7_Enh	amyloid
5	172175632	7_Enh	amyloid
5	172175643	7_Enh	amyloid
1	164545612	1_TssA	amyloid
12	52305328	7_Enh	amyloid
7	27176191	13_ReprPC	amyloid
9	35689748	1_TssA	amyloid
5	172175666	7_Enh	amyloid
7	48129937	1_TssA	amyloid
16	19126343	11_BivFlnk	amyloid
16	19126334	11_BivFlnk	amyloid
12	6230169	15_Quies	amyloid
3	55649842	15_Quies	amyloid
7	151451357	7_Enh	amyloid
22	25392304	7_Enh	amyloid
16	31150141	14_ReprPCWk	amyloid
5	141221191	7_Enh	amyloid
7	101045432	15_Quies	amyloid
12	52307073	14_ReprPCWk	amyloid
13	113677442	5_TxWk	amyloid
15	66999862	15_Quies	amyloid
8	839854	15_Quies	amyloid
10	93643526	2_TssAFlnk	amyloid
7	29344354	15_Quies	amyloid
7	27155059	13_ReprPC	amyloid
19	15563086	14_ReprPCWk	amyloid
8	30300306	15_Quies	amyloid
9	112887862	7_Enh	amyloid
1	43473471	14_ReprPCWk	amyloid
12	6230155	15_Quies	amyloid
17	56469054	15_Quies	amyloid
7	73157351	2_TssAFlnk	amyloid
11	20022401	7_Enh	amyloid
7	27161822	13_ReprPC	amyloid
1	10764389	14_ReprPCWk	amyloid
2	102638055	15_Quies	amyloid
1	164545686	1_TssA	amyloid
17	43507999	13_ReprPC	amyloid
17	32256294	7_Enh	amyloid
7	27181931	13_ReprPC	amyloid
7	73157317	2_TssAFlnk	amyloid
17	43507195	13_ReprPC	amyloid
4	16828641	15_Quies	amyloid
3	197268907	7_Enh	amyloid
16	19126365	11_BivFlnk	amyloid
7	27179432	13_ReprPC	amyloid
1	43814381	2_TssAFlnk	amyloid
14	24014426	2_TssAFlnk	amyloid
19	46270382	1_TssA	amyloid
2	20431442	14_ReprPCWk	amyloid
7	27161820	13_ReprPC	amyloid
8	30300282	15_Quies	amyloid
7	27141201	13_ReprPC	amyloid
7	27181934	13_ReprPC	amyloid
9	130505058	2_TssAFlnk	amyloid
19	46270837	1_TssA	amyloid
2	74601678	1_TssA	amyloid
15	67175763	5_TxWk	amyloid
9	112887864	7_Enh	amyloid
7	27155394	13_ReprPC	amyloid
7	27152991	13_ReprPC	amyloid
10	126139753	14_ReprPCWk	amyloid
12	52836619	14_ReprPCWk	amyloid
15	39872049	1_TssA	amyloid
19	15564186	10_TssBiv	amyloid
9	110249779	1_TssA	amyloid
12	121717416	7_Enh	amyloid
11	124619288	14_ReprPCWk	amyloid
1	110420157	7_Enh	amyloid
1	110420155	7_Enh	amyloid
1	86047888	1_TssA	amyloid
13	113677005	5_TxWk	amyloid
15	67175916	5_TxWk	amyloid
5	172175717	7_Enh	amyloid
14	103599029	4_Tx	amyloid
5	151064637	1_TssA	amyloid
1	164546332	2_TssAFlnk	amyloid
22	25392353	7_Enh	amyloid
17	76361985	7_Enh	amyloid
7	27182315	13_ReprPC	amyloid
9	112887616	7_Enh	amyloid
12	6484138	14_ReprPCWk	amyloid
8	93074931	1_TssA	amyloid
22	39572270	7_Enh	amyloid
17	47090780	13_ReprPC	amyloid
11	124624650	14_ReprPCWk	amyloid
7	27163844	13_ReprPC	amyloid
1	164545616	1_TssA	amyloid
7	27138615	13_ReprPC	amyloid
7	151451377	7_Enh	amyloid
16	3059745	14_ReprPCWk	amyloid
19	15564178	10_TssBiv	amyloid
1	164545657	1_TssA	amyloid
9	112887860	7_Enh	amyloid
1	43473833	14_ReprPCWk	amyloid
16	19126240	11_BivFlnk	amyloid
20	50045133	14_ReprPCWk	amyloid
7	27155301	13_ReprPC	amyloid
7	27161813	13_ReprPC	amyloid
20	49262134	14_ReprPCWk	amyloid
1	86047714	1_TssA	amyloid
7	48129947	1_TssA	amyloid
7	27148296	13_ReprPC	amyloid
3	194461762	7_Enh	amyloid
1	221050999	14_ReprPCWk	amyloid
17	47090701	13_ReprPC	amyloid
16	19126296	11_BivFlnk	amyloid
22	27147356	7_Enh	amyloid
15	67175920	5_TxWk	amyloid
5	38807655	15_Quies	amyloid
16	8960535	2_TssAFlnk	amyloid
1	202091944	7_Enh	amyloid
6	34202654	15_Quies	amyloid
7	27138526	13_ReprPC	amyloid
1	43814393	2_TssAFlnk	amyloid
17	43507074	13_ReprPC	amyloid
7	27155358	13_ReprPC	amyloid
7	27184483	13_ReprPC	amyloid
19	49842658	1_TssA	amyloid
11	63687483	2_TssAFlnk	amyloid
16	49736237	1_TssA	amyloid
7	101045489	15_Quies	amyloid
8	142163671	5_TxWk	amyloid
9	35689751	1_TssA	amyloid
7	134464288	1_TssA	amyloid
17	43506868	13_ReprPC	amyloid
7	48130008	1_TssA	amyloid
3	184056546	1_TssA	amyloid
8	142163684	5_TxWk	amyloid
7	27163829	13_ReprPC	amyloid
19	15564162	10_TssBiv	amyloid
1	164545421	1_TssA	amyloid
15	65707752	7_Enh	amyloid
2	20647948	3_TxFlnk	amyloid
16	53078218	7_Enh	amyloid
9	110249856	1_TssA	amyloid
4	74735642	10_TssBiv	amyloid
7	48130015	1_TssA	amyloid
3	184056534	1_TssA	amyloid
11	20022345	7_Enh	amyloid
1	15059592	14_ReprPCWk	amyloid
7	27140497	12_EnhBiv	amyloid
11	334334	5_TxWk	amyloid
1	43473551	14_ReprPCWk	amyloid
16	19126266	11_BivFlnk	amyloid
7	2912894	15_Quies	amyloid
7	27153122	13_ReprPC	amyloid
17	73087376	15_Quies	amyloid
1	221055739	14_ReprPCWk	amyloid
1	228973780	7_Enh	amyloid
7	27144143	13_ReprPC	amyloid
16	49736354	1_TssA	amyloid
17	43506974	13_ReprPC	amyloid
7	27148367	13_ReprPC	amyloid
16	3062478	12_EnhBiv	amyloid
7	2681353	2_TssAFlnk	amyloid
10	21603197	15_Quies	amyloid
10	97319504	1_TssA	amyloid
7	27148322	13_ReprPC	amyloid
9	16709334	15_Quies	amyloid
8	119122412	2_TssAFlnk	amyloid
7	27182322	13_ReprPC	amyloid
7	27163380	13_ReprPC	amyloid
5	172175617	7_Enh	amyloid
13	113676856	5_TxWk	amyloid
7	27163233	13_ReprPC	amyloid
11	124761429	5_TxWk	amyloid
20	50045180	14_ReprPCWk	amyloid
3	120170437	1_TssA	amyloid
8	93074911	1_TssA	amyloid
17	43507138	13_ReprPC	amyloid
16	66420829	5_TxWk	amyloid
6	159077120	15_Quies	amyloid
14	93154606	1_TssA	amyloid
10	73521760	5_TxWk	amyloid
12	6230148	15_Quies	amyloid
16	31150052	14_ReprPCWk	amyloid
7	27179458	13_ReprPC	amyloid
10	75726046	1_TssA	amyloid
6	159077137	15_Quies	amyloid
19	15564182	10_TssBiv	amyloid
1	43473534	14_ReprPCWk	amyloid
16	19126272	11_BivFlnk	amyloid
7	27181924	13_ReprPC	amyloid
7	27167828	13_ReprPC	amyloid
5	141222721	7_Enh	amyloid
7	36320781	2_TssAFlnk	amyloid
7	142511014	14_ReprPCWk	amyloid
1	110473924	7_Enh	amyloid
1	86047897	1_TssA	amyloid
1	164545640	1_TssA	amyloid
7	27148380	13_ReprPC	amyloid
1	43473877	14_ReprPCWk	amyloid
22	17679261	2_TssAFlnk	amyloid
20	23066316	5_TxWk	amyloid
7	27153193	13_ReprPC	amyloid
1	117459654	7_Enh	amyloid
1	86047911	1_TssA	amyloid
7	27138697	13_ReprPC	amyloid
1	101705604	1_TssA	amyloid
1	221055729	14_ReprPCWk	amyloid
9	35689753	1_TssA	amyloid
7	27150220	13_ReprPC	amyloid
19	49842693	1_TssA	amyloid
16	31146885	13_ReprPC	amyloid
16	19127172	2_TssAFlnk	amyloid
18	19752414	13_ReprPC	amyloid
15	65707657	7_Enh	amyloid
1	117459626	7_Enh	amyloid
13	113777032	15_Quies	amyloid
12	4134907	14_ReprPCWk	amyloid
7	27184211	13_ReprPC	amyloid
20	50045131	14_ReprPCWk	amyloid
7	73157453	1_TssA	amyloid
9	73169320	7_Enh	amyloid
14	21269851	1_TssA	amyloid
1	221055571	14_ReprPCWk	amyloid
7	27184521	13_ReprPC	amyloid
7	27184532	13_ReprPC	amyloid
7	27138816	13_ReprPC	amyloid
22	39575953	15_Quies	amyloid
5	172185201	15_Quies	amyloid
3	12486212	14_ReprPCWk	amyloid
12	6484016	14_ReprPCWk	amyloid
7	27153930	13_ReprPC	amyloid
7	27148311	13_ReprPC	amyloid
7	27158024	13_ReprPC	amyloid
7	27148388	13_ReprPC	amyloid
5	179758912	5_TxWk	amyloid
9	130505070	2_TssAFlnk	amyloid
8	30300315	15_Quies	amyloid
16	86965577	14_ReprPCWk	amyloid
16	73101266	12_EnhBiv	amyloid
12	122015869	2_TssAFlnk	amyloid
17	47090708	13_ReprPC	amyloid
5	170172922	14_ReprPCWk	amyloid
17	56469003	15_Quies	amyloid
2	74601705	1_TssA	amyloid
17	74131555	7_Enh	amyloid
7	27137832	13_ReprPC	amyloid
5	172175721	7_Enh	amyloid
22	35776184	5_TxWk	amyloid
10	88732939	5_TxWk	amyloid
7	151114142	14_ReprPCWk	amyloid
10	125845472	7_Enh	amyloid
7	27150353	13_ReprPC	amyloid
16	2886182	15_Quies	amyloid
6	37105133	15_Quies	amyloid
3	55649915	15_Quies	amyloid
8	102449857	15_Quies	amyloid
9	35689664	1_TssA	amyloid
17	43506978	13_ReprPC	amyloid
2	120997338	14_ReprPCWk	amyloid
14	104321574	15_Quies	amyloid
7	151157254	2_TssAFlnk	amyloid
17	43507186	13_ReprPC	amyloid
12	4134529	14_ReprPCWk	amyloid
19	10736345	1_TssA	amyloid
11	63687282	1_TssA	amyloid
19	46270916	1_TssA	amyloid
13	24854069	7_Enh	amyloid
6	37105406	15_Quies	amyloid
17	74539837	7_Enh	amyloid
21	32533221	1_TssA	amyloid
17	74540028	2_TssAFlnk	amyloid
6	34202622	15_Quies	amyloid
18	46368838	5_TxWk	amyloid
2	20647961	3_TxFlnk	amyloid
17	43506859	13_ReprPC	amyloid
9	130505063	2_TssAFlnk	amyloid
2	202837490	14_ReprPCWk	amyloid
14	95781918	7_Enh	amyloid
8	142164298	7_Enh	amyloid
2	11636340	1_TssA	amyloid
10	125758184	5_TxWk	amyloid
13	106752568	15_Quies	amyloid
7	149463221	13_ReprPC	amyloid
15	40583762	14_ReprPCWk	amyloid
16	19126395	11_BivFlnk	amyloid
12	52305332	7_Enh	amyloid
4	129522639	2_TssAFlnk	amyloid
8	119122274	2_TssAFlnk	amyloid
11	72533211	1_TssA	amyloid
7	36320763	2_TssAFlnk	amyloid
13	98797280	2_TssAFlnk	amyloid
9	33391453	2_TssAFlnk	amyloid
18	19752420	13_ReprPC	amyloid
8	102449877	15_Quies	amyloid
6	41604799	14_ReprPCWk	amyloid
12	52307028	14_ReprPCWk	amyloid
11	124626506	14_ReprPCWk	amyloid
16	19127125	2_TssAFlnk	amyloid
19	49842699	1_TssA	amyloid
7	27150396	13_ReprPC	amyloid
8	102449972	15_Quies	amyloid
14	23447078	15_Quies	amyloid
9	112889645	7_Enh	amyloid
1	44990261	2_TssAFlnk	amyloid
2	208661912	15_Quies	amyloid
16	3063211	13_ReprPC	amyloid
20	49487277	5_TxWk	amyloid
16	19126288	11_BivFlnk	amyloid
5	114791124	7_Enh	amyloid
9	71145731	15_Quies	amyloid
7	27153225	13_ReprPC	amyloid
6	138867046	2_TssAFlnk	amyloid
13	110990925	7_Enh	amyloid
7	27164136	13_ReprPC	amyloid
12	7035879	2_TssAFlnk	amyloid
17	76366013	14_ReprPCWk	amyloid
15	92707854	6_EnhG	amyloid
20	49262313	14_ReprPCWk	amyloid
3	12486226	14_ReprPCWk	amyloid
16	84854499	1_TssA	amyloid
11	62676991	2_TssAFlnk	amyloid
7	27182278	13_ReprPC	amyloid
13	111138111	5_TxWk	amyloid
7	27163826	13_ReprPC	amyloid
14	104321540	15_Quies	amyloid
7	27162009	13_ReprPC	amyloid
22	17679515	2_TssAFlnk	amyloid
7	27150343	13_ReprPC	amyloid
1	164545676	1_TssA	amyloid
11	334379	5_TxWk	amyloid
17	76361836	7_Enh	amyloid
7	27155413	13_ReprPC	amyloid
7	27180145	13_ReprPC	amyloid
20	48179058	7_Enh	amyloid
11	111847575	2_TssAFlnk	amyloid
11	72533225	1_TssA	amyloid
11	72533232	1_TssA	amyloid
10	73521645	5_TxWk	amyloid
7	73243842	14_ReprPCWk	amyloid
10	8105021	13_ReprPC	amyloid
7	27153136	13_ReprPC	amyloid
10	73521653	5_TxWk	amyloid
9	130505191	2_TssAFlnk	amyloid
1	43814349	2_TssAFlnk	amyloid
7	27150371	13_ReprPC	amyloid
22	39572399	7_Enh	amyloid
15	85360893	7_Enh	amyloid
7	48129866	1_TssA	amyloid
7	27137901	13_ReprPC	amyloid
8	142163697	5_TxWk	amyloid
9	117566938	15_Quies	amyloid
10	77188318	14_ReprPCWk	amyloid
22	17679552	2_TssAFlnk	amyloid
1	92035740	15_Quies	amyloid
11	20022349	7_Enh	amyloid
7	73157270	2_TssAFlnk	amyloid
20	23066475	5_TxWk	amyloid
8	142163702	5_TxWk	amyloid
10	93643519	2_TssAFlnk	amyloid
12	5697271	15_Quies	amyloid
7	27155415	13_ReprPC	amyloid
3	69339561	7_Enh	amyloid
7	27150598	13_ReprPC	amyloid
20	23066432	5_TxWk	amyloid
1	44990233	2_TssAFlnk	amyloid
5	141659873	15_Quies	amyloid
7	27157907	13_ReprPC	amyloid
21	32532902	1_TssA	amyloid
11	124761432	5_TxWk	amyloid
7	27148382	13_ReprPC	amyloid
1	29651706	5_TxWk	amyloid
11	63687325	1_TssA	amyloid
18	46368860	5_TxWk	amyloid
19	54981056	14_ReprPCWk	amyloid
16	3061987	13_ReprPC	amyloid
7	27163395	13_ReprPC	amyloid
1	221055559	14_ReprPCWk	amyloid
18	449680	15_Quies	amyloid
7	27138495	13_ReprPC	amyloid
7	4747270	7_Enh	amyloid
7	27152817	13_ReprPC	amyloid
3	188666006	1_TssA	amyloid
7	27182301	13_ReprPC	amyloid
11	63687417	2_TssAFlnk	amyloid
12	119617243	1_TssA	amyloid
9	16705328	15_Quies	amyloid
7	27153159	13_ReprPC	amyloid
12	118627652	1_TssA	amyloid
14	103599106	4_Tx	amyloid
16	66398686	7_Enh	amyloid
2	161156221	5_TxWk	amyloid
1	201708522	2_TssAFlnk	amyloid
9	33391444	2_TssAFlnk	amyloid
1	43473933	14_ReprPCWk	amyloid
10	98380134	15_Quies	amyloid
2	74601682	1_TssA	amyloid
17	43506933	13_ReprPC	amyloid
1	26485838	1_TssA	amyloid
11	65415106	10_TssBiv	amyloid
16	31147091	13_ReprPC	amyloid
21	32533210	1_TssA	amyloid
18	19752565	13_ReprPC	amyloid
19	1071299	13_ReprPC	amyloid
14	61825565	14_ReprPCWk	amyloid
3	126721166	7_Enh	amyloid
7	27154262	13_ReprPC	amyloid
19	10736379	1_TssA	amyloid
9	35689763	1_TssA	amyloid
2	74601798	1_TssA	amyloid
7	27150356	13_ReprPC	amyloid
9	91794687	2_TssAFlnk	amyloid
2	16243342	15_Quies	amyloid
10	63809029	1_TssA	amyloid
17	43506906	13_ReprPC	amyloid
5	159714654	7_Enh	amyloid
7	27150389	13_ReprPC	amyloid
17	47090724	13_ReprPC	amyloid
9	116263799	5_TxWk	amyloid
10	93643460	2_TssAFlnk	amyloid
9	14096328	7_Enh	amyloid
7	27184577	13_ReprPC	amyloid
12	6185036	5_TxWk	amyloid
10	30842939	2_TssAFlnk	amyloid
5	66255170	1_TssA	amyloid
17	47090677	13_ReprPC	amyloid
19	10736366	1_TssA	amyloid
2	121480902	14_ReprPCWk	amyloid
7	27164097	13_ReprPC	amyloid
18	56456906	7_Enh	amyloid
1	27831194	7_Enh	amyloid
7	27150373	13_ReprPC	amyloid
16	11410361	15_Quies	amyloid
3	120157994	5_TxWk	amyloid
11	124617671	14_ReprPCWk	amyloid
2	16245794	7_Enh	amyloid
11	128615488	7_Enh	amyloid
7	27150366	13_ReprPC	amyloid
1	221055712	14_ReprPCWk	amyloid
7	151157249	2_TssAFlnk	amyloid
11	72928243	15_Quies	amyloid
7	48129881	1_TssA	amyloid
17	43506937	13_ReprPC	amyloid
6	37105430	15_Quies	amyloid
1	86047807	1_TssA	amyloid
17	42619186	14_ReprPCWk	amyloid
5	141327209	5_TxWk	amyloid
16	84854495	1_TssA	amyloid
13	113384048	5_TxWk	amyloid
16	31147054	13_ReprPC	amyloid
10	73521752	5_TxWk	amyloid
7	27182381	13_ReprPC	amyloid
16	66420810	5_TxWk	amyloid
17	74131589	7_Enh	amyloid
16	88268820	15_Quies	amyloid
10	73521638	5_TxWk	amyloid
20	23066425	5_TxWk	amyloid
12	6185002	5_TxWk	amyloid
17	76137763	15_Quies	amyloid
11	72928373	15_Quies	amyloid
7	100434274	7_Enh	amyloid
5	141805838	15_Quies	amyloid
3	184056568	1_TssA	amyloid
7	27155190	13_ReprPC	amyloid
14	94155107	5_TxWk	amyloid
3	184056511	1_TssA	amyloid
5	172175701	7_Enh	amyloid
3	188664747	2_TssAFlnk	amyloid
7	27176160	13_ReprPC	amyloid
5	172175713	7_Enh	amyloid
17	47090790	13_ReprPC	amyloid
9	35689739	1_TssA	amyloid
7	4747026	2_TssAFlnk	amyloid
22	32928465	7_Enh	amyloid
11	119488266	7_Enh	amyloid
9	110250015	10_TssBiv	amyloid
18	53069269	1_TssA	amyloid
19	15564153	10_TssBiv	amyloid
18	56456871	7_Enh	amyloid
16	19126305	11_BivFlnk	amyloid
10	73521606	5_TxWk	amyloid
19	49842667	1_TssA	amyloid
20	49262058	14_ReprPCWk	amyloid
17	43506939	13_ReprPC	amyloid
8	37656567	1_TssA	amyloid
7	27184544	13_ReprPC	amyloid
17	76365864	14_ReprPCWk	amyloid
10	93643689	2_TssAFlnk	amyloid
20	23066461	5_TxWk	amyloid
10	98380119	15_Quies	amyloid
15	90543511	1_TssA	amyloid
4	186951065	7_Enh	amyloid
9	16705316	15_Quies	amyloid
10	97319601	1_TssA	amyloid
13	113364913	15_Quies	amyloid
3	52530096	1_TssA	amyloid
9	14317539	1_TssA	amyloid
8	142169615	5_TxWk	amyloid
16	19127122	2_TssAFlnk	amyloid
7	27153215	13_ReprPC	amyloid
3	188664737	2_TssAFlnk	amyloid
7	27179500	13_ReprPC	amyloid
17	43506923	13_ReprPC	amyloid
7	27138774	13_ReprPC	amyloid
22	42690435	5_TxWk	amyloid
22	32928293	7_Enh	amyloid
1	110420126	7_Enh	amyloid
19	47124557	15_Quies	amyloid
7	73157383	2_TssAFlnk	amyloid
6	41604601	14_ReprPCWk	amyloid
7	27184507	13_ReprPC	amyloid
7	27148337	13_ReprPC	amyloid
11	72532891	2_TssAFlnk	amyloid
10	93643678	2_TssAFlnk	amyloid
15	65707708	7_Enh	amyloid
14	93154549	1_TssA	amyloid
19	10736362	1_TssA	amyloid
17	43507141	13_ReprPC	amyloid
11	72532869	2_TssAFlnk	amyloid
19	49842683	1_TssA	amyloid
1	27678038	12_EnhBiv	amyloid
17	43507076	13_ReprPC	amyloid
11	47376932	1_TssA	amyloid
13	113677242	5_TxWk	amyloid
17	43507057	13_ReprPC	amyloid
7	151432986	7_Enh	amyloid
11	117860125	1_TssA	amyloid
22	47194688	7_Enh	amyloid
17	29887907	1_TssA	amyloid
2	129018542	7_Enh	amyloid
6	132270589	1_TssA	amyloid
15	101609645	7_Enh	amyloid
7	100434139	15_Quies	amyloid
8	10512253	14_ReprPCWk	amyloid
1	221055350	14_ReprPCWk	amyloid
20	48179015	7_Enh	amyloid
9	35689666	1_TssA	amyloid
2	8820038	2_TssAFlnk	amyloid
3	126721131	7_Enh	amyloid
11	2118959	14_ReprPCWk	amyloid
14	24013984	2_TssAFlnk	amyloid
22	39575957	15_Quies	amyloid
2	202814197	15_Quies	amyloid
22	44545158	5_TxWk	amyloid
14	103599021	4_Tx	amyloid
16	11410393	15_Quies	amyloid
9	133887757	7_Enh	amyloid
7	27148308	13_ReprPC	amyloid
7	37007048	5_TxWk	amyloid
4	55945472	15_Quies	amyloid
2	74601656	1_TssA	amyloid
16	19127132	2_TssAFlnk	amyloid
10	12810515	5_TxWk	amyloid
17	46644744	13_ReprPC	amyloid
4	77723423	1_TssA	amyloid
11	47376831	1_TssA	amyloid
11	47376815	1_TssA	amyloid
19	41699825	13_ReprPC	amyloid
12	6230347	15_Quies	amyloid
22	37584234	7_Enh	amyloid
2	174918629	15_Quies	amyloid
19	1071307	13_ReprPC	amyloid
13	78492357	1_TssA	amyloid
14	93154531	1_TssA	amyloid
17	64948465	14_ReprPCWk	amyloid
3	188664740	2_TssAFlnk	amyloid
8	93108168	2_TssAFlnk	amyloid
16	84854464	1_TssA	amyloid
7	27184427	13_ReprPC	amyloid
6	43235603	7_Enh	amyloid
15	63336361	2_TssAFlnk	amyloid
8	37656480	1_TssA	amyloid
15	90543545	1_TssA	amyloid
9	137313523	4_Tx	amyloid
7	27161817	13_ReprPC	amyloid
6	41604726	14_ReprPCWk	amyloid
19	2541008	7_Enh	amyloid
7	27181561	13_ReprPC	amyloid
17	43507984	13_ReprPC	amyloid
14	24785323	13_ReprPC	amyloid
7	151157240	2_TssAFlnk	amyloid
20	50045136	14_ReprPCWk	amyloid
7	27148364	13_ReprPC	amyloid
10	125798134	5_TxWk	amyloid
15	85360932	7_Enh	amyloid
11	20022386	7_Enh	amyloid
7	140326339	7_Enh	amyloid
1	17215324	2_TssAFlnk	amyloid
19	15563425	10_TssBiv	amyloid
20	1450873	15_Quies	amyloid
20	36784335	15_Quies	amyloid
7	73243814	14_ReprPCWk	amyloid
19	46270223	1_TssA	amyloid
5	172175738	7_Enh	amyloid
2	74601685	1_TssA	amyloid
16	49674008	7_Enh	amyloid
14	24785316	13_ReprPC	amyloid
6	2853317	15_Quies	amyloid
18	56514517	7_Enh	amyloid
11	72532899	2_TssAFlnk	amyloid
9	14096355	7_Enh	amyloid
22	31451760	15_Quies	amyloid
1	43814358	2_TssAFlnk	amyloid
2	16243360	15_Quies	amyloid
18	55438158	15_Quies	amyloid
7	27181972	13_ReprPC	amyloid
8	30300277	15_Quies	amyloid
17	43506929	13_ReprPC	amyloid
2	129018564	7_Enh	amyloid
5	758610	6_EnhG	amyloid
20	23066377	5_TxWk	amyloid
19	46270879	1_TssA	amyloid
22	42690596	5_TxWk	amyloid
19	10736395	1_TssA	amyloid
1	101705671	1_TssA	amyloid
1	153741392	4_Tx	amyloid
11	57405127	1_TssA	amyloid
17	74539985	7_Enh	amyloid
16	88268812	15_Quies	amyloid
7	27163820	13_ReprPC	amyloid
17	65470446	7_Enh	amyloid
2	129018588	7_Enh	amyloid
8	20186886	15_Quies	amyloid
7	27184563	13_ReprPC	amyloid
8	30408369	5_TxWk	amyloid
19	1071346	13_ReprPC	amyloid
2	96912206	5_TxWk	amyloid
16	49736271	1_TssA	amyloid
22	37966365	5_TxWk	amyloid
16	84854842	1_TssA	amyloid
7	27148409	13_ReprPC	amyloid
7	27184535	13_ReprPC	amyloid
15	40583717	14_ReprPCWk	amyloid
22	29400094	15_Quies	amyloid
20	23066500	5_TxWk	amyloid
15	67175937	5_TxWk	amyloid
4	16785084	7_Enh	amyloid
5	141659747	15_Quies	amyloid
7	27153221	13_ReprPC	amyloid
4	55945497	15_Quies	amyloid
17	47091008	13_ReprPC	amyloid
22	44544392	5_TxWk	amyloid
1	164545651	1_TssA	amyloid
13	113677576	5_TxWk	amyloid
15	85360850	7_Enh	amyloid
3	58563390	2_TssAFlnk	amyloid
19	1071354	13_ReprPC	amyloid
18	53069302	1_TssA	amyloid
22	25392832	5_TxWk	amyloid
10	134330691	7_Enh	amyloid
7	36320695	2_TssAFlnk	amyloid
17	14235686	14_ReprPCWk	amyloid
1	164545699	1_TssA	amyloid
7	27183028	10_TssBiv	amyloid
2	202837440	14_ReprPCWk	amyloid
11	128615581	7_Enh	amyloid
17	43506894	13_ReprPC	amyloid
5	170172907	14_ReprPCWk	amyloid
22	47194681	7_Enh	amyloid
13	24854061	7_Enh	amyloid
3	32881491	15_Quies	amyloid
14	55119082	1_TssA	amyloid
19	289985	10_TssBiv	amyloid
1	26421450	12_EnhBiv	amyloid
18	19757200	13_ReprPC	amyloid
19	2541046	7_Enh	amyloid
3	120157982	5_TxWk	amyloid
17	39686332	13_ReprPC	amyloid
1	201708500	2_TssAFlnk	amyloid
15	66999966	15_Quies	amyloid
22	44555072	7_Enh	amyloid
16	86965464	14_ReprPCWk	amyloid
3	184056520	1_TssA	amyloid
11	47376828	1_TssA	amyloid
22	37966256	5_TxWk	amyloid
7	48129904	1_TssA	amyloid
16	87908676	14_ReprPCWk	amyloid
19	2541015	7_Enh	amyloid
19	2541003	7_Enh	amyloid
10	73521609	5_TxWk	amyloid
16	86965275	14_ReprPCWk	amyloid
16	3063371	13_ReprPC	amyloid
11	72533202	1_TssA	amyloid
3	120170518	1_TssA	amyloid
9	130504293	1_TssA	amyloid
10	125845467	7_Enh	amyloid
2	102667657	7_Enh	amyloid
16	31150003	14_ReprPCWk	amyloid
16	73101274	12_EnhBiv	amyloid
22	19542402	14_ReprPCWk	amyloid
9	116382801	7_Enh	amyloid
17	60783129	2_TssAFlnk	amyloid
11	47376813	1_TssA	amyloid
16	3063353	13_ReprPC	amyloid
11	72532871	2_TssAFlnk	amyloid
7	27184550	13_ReprPC	amyloid
7	27161832	13_ReprPC	amyloid
9	16705330	15_Quies	amyloid
12	6484197	14_ReprPCWk	amyloid
5	95295965	1_TssA	amyloid
11	72533209	1_TssA	amyloid
16	49736400	1_TssA	amyloid
3	126721154	7_Enh	amyloid
4	129522733	2_TssAFlnk	amyloid
18	19752428	13_ReprPC	amyloid
5	141659848	15_Quies	amyloid
5	173317342	1_TssA	amyloid
1	110473816	7_Enh	amyloid
2	218785909	7_Enh	amyloid
7	27183192	10_TssBiv	amyloid
11	124626553	14_ReprPCWk	amyloid
7	27150317	13_ReprPC	amyloid
2	1629354	15_Quies	amyloid
7	134464242	1_TssA	amyloid
3	55606178	14_ReprPCWk	amyloid
22	39572396	7_Enh	amyloid
7	27181995	13_ReprPC	amyloid
7	27164148	13_ReprPC	amyloid
11	72533207	1_TssA	amyloid
20	52740206	15_Quies	amyloid
15	66999955	15_Quies	amyloid
11	128615568	7_Enh	amyloid
1	164546400	7_Enh	amyloid
7	27183015	10_TssBiv	amyloid
16	3063329	13_ReprPC	amyloid
7	27184450	13_ReprPC	amyloid
6	34202670	15_Quies	amyloid
15	90543553	1_TssA	amyloid
7	27157828	13_ReprPC	amyloid
12	6167096	5_TxWk	amyloid
1	38461788	2_TssAFlnk	amyloid
17	56469122	15_Quies	amyloid
7	27183196	10_TssBiv	amyloid
20	19957892	1_TssA	amyloid
10	105809112	15_Quies	amyloid
15	85360926	7_Enh	amyloid
5	151064482	1_TssA	amyloid
6	41604613	14_ReprPCWk	amyloid
3	14483395	7_Enh	amyloid
16	19127165	2_TssAFlnk	amyloid
9	130504210	1_TssA	amyloid
12	122362671	5_TxWk	amyloid
1	10764474	14_ReprPCWk	amyloid
17	73545724	5_TxWk	amyloid
6	34202613	15_Quies	amyloid
11	72532930	2_TssAFlnk	amyloid
18	35157679	5_TxWk	amyloid
7	27157809	13_ReprPC	amyloid
1	202091933	7_Enh	amyloid
5	151064551	1_TssA	amyloid
14	103599114	4_Tx	amyloid
7	27155367	13_ReprPC	amyloid
7	33762294	15_Quies	amyloid
15	90543517	1_TssA	amyloid
8	38329826	15_Quies	amyloid
9	110247958	15_Quies	amyloid
7	27152975	13_ReprPC	amyloid
20	22371053	14_ReprPCWk	amyloid
14	103599055	4_Tx	amyloid
1	54739176	7_Enh	amyloid
9	124893976	7_Enh	amyloid
13	44805938	15_Quies	amyloid
8	30299959	15_Quies	amyloid
15	90543446	1_TssA	amyloid
7	27183007	10_TssBiv	amyloid
7	27184538	13_ReprPC	amyloid
8	37659393	14_ReprPCWk	amyloid
16	84855017	1_TssA	amyloid
3	188666022	1_TssA	amyloid
3	58563159	2_TssAFlnk	amyloid
22	25392294	7_Enh	amyloid
14	23835870	1_TssA	amyloid
17	43506958	13_ReprPC	amyloid
7	27183116	10_TssBiv	amyloid
1	56902693	5_TxWk	amyloid
3	134027600	7_Enh	amyloid
1	201977903	5_TxWk	amyloid
1	41951330	15_Quies	amyloid
22	18042790	2_TssAFlnk	amyloid
12	119617280	1_TssA	amyloid
9	35689733	1_TssA	amyloid
7	100875568	7_Enh	amyloid
19	1071275	13_ReprPC	amyloid
11	65415013	10_TssBiv	amyloid
7	27162412	13_ReprPC	amyloid
11	44846193	14_ReprPCWk	amyloid
11	119488443	7_Enh	amyloid
17	56468975	15_Quies	amyloid
16	3059815	14_ReprPCWk	amyloid
19	1071270	13_ReprPC	amyloid
3	126721118	7_Enh	amyloid
20	48895841	7_Enh	amyloid
7	27173421	13_ReprPC	amyloid
15	67175988	5_TxWk	amyloid
17	27359446	15_Quies	amyloid
19	46270322	1_TssA	amyloid
7	27179510	13_ReprPC	amyloid
9	35689691	1_TssA	amyloid
18	56456928	7_Enh	amyloid
7	4747187	2_TssAFlnk	amyloid
7	27184611	13_ReprPC	amyloid
1	221055743	14_ReprPCWk	amyloid
7	27153847	13_ReprPC	amyloid
1	16344663	2_TssAFlnk	amyloid
14	74815245	14_ReprPCWk	amyloid
12	52307091	14_ReprPCWk	amyloid
7	27179441	13_ReprPC	amyloid
22	19542557	14_ReprPCWk	amyloid
18	3554542	15_Quies	amyloid
7	131229187	5_TxWk	amyloid
2	129018525	7_Enh	amyloid
10	30842933	2_TssAFlnk	amyloid
1	38461785	2_TssAFlnk	amyloid
1	23721342	7_Enh	amyloid
17	37385698	14_ReprPCWk	amyloid
6	39850433	7_Enh	amyloid
7	4747295	7_Enh	amyloid
19	46270331	1_TssA	amyloid
7	4747338	7_Enh	amyloid
10	101673622	1_TssA	amyloid
22	19868876	7_Enh	amyloid
14	93154266	1_TssA	amyloid
5	172175704	7_Enh	amyloid
7	27153842	13_ReprPC	amyloid
2	97539896	7_Enh	amyloid
12	81472811	1_TssA	amyloid
7	27148328	13_ReprPC	amyloid
3	46616517	14_ReprPCWk	amyloid
13	44805930	15_Quies	amyloid
2	202814129	15_Quies	amyloid
18	19747623	13_ReprPC	amyloid
3	12486313	14_ReprPCWk	amyloid
15	101986339	15_Quies	amyloid
11	47376801	1_TssA	amyloid
7	27157818	13_ReprPC	amyloid
7	27181986	13_ReprPC	amyloid
9	16709255	15_Quies	amyloid
8	839859	15_Quies	amyloid
3	197268868	7_Enh	amyloid
15	90543482	1_TssA	amyloid
7	142984909	2_TssAFlnk	amyloid
22	33226614	7_Enh	amyloid
7	100875592	7_Enh	amyloid
10	103608768	5_TxWk	amyloid
14	65332904	15_Quies	amyloid
16	86965489	14_ReprPCWk	amyloid
1	10764512	14_ReprPCWk	amyloid
10	7583551	7_Enh	amyloid
3	197268811	7_Enh	amyloid
15	39872032	1_TssA	amyloid
2	235892830	5_TxWk	amyloid
11	62676916	2_TssAFlnk	amyloid
22	42690470	5_TxWk	amyloid
7	27138409	13_ReprPC	amyloid
19	289946	10_TssBiv	amyloid
19	1071332	13_ReprPC	amyloid
16	66420956	5_TxWk	amyloid
11	10409041	7_Enh	amyloid
1	235123295	7_Enh	amyloid
18	56457328	7_Enh	amyloid
16	86965453	14_ReprPCWk	amyloid
15	90543450	1_TssA	amyloid
22	39575887	15_Quies	amyloid
17	48130622	15_Quies	amyloid
16	86965457	14_ReprPCWk	amyloid
7	27181991	13_ReprPC	amyloid
18	53069307	1_TssA	amyloid
12	119617202	1_TssA	amyloid
8	142163737	5_TxWk	amyloid
15	66999853	15_Quies	amyloid
7	27155443	13_ReprPC	amyloid
9	14096318	7_Enh	amyloid
17	56469037	15_Quies	amyloid
7	27184461	13_ReprPC	amyloid
8	131453955	7_Enh	amyloid
16	3063375	13_ReprPC	amyloid
7	150717803	14_ReprPCWk	amyloid
16	66420936	5_TxWk	amyloid
8	17465624	7_Enh	amyloid
5	95295945	1_TssA	amyloid
18	19747619	13_ReprPC	amyloid
12	53339861	14_ReprPCWk	amyloid
1	10764495	14_ReprPCWk	amyloid
11	2118906	14_ReprPCWk	amyloid
7	36320670	2_TssAFlnk	amyloid
3	150088099	1_TssA	amyloid
11	19701901	7_Enh	amyloid
1	201708492	2_TssAFlnk	amyloid
2	16245634	7_Enh	amyloid
17	48628408	6_EnhG	amyloid
8	22455130	7_Enh	amyloid
7	27145972	13_ReprPC	amyloid
7	48129872	1_TssA	amyloid
10	73521718	5_TxWk	amyloid
16	3059601	14_ReprPCWk	amyloid
20	46602145	5_TxWk	amyloid
11	124618380	14_ReprPCWk	amyloid
5	149204444	5_TxWk	amyloid
14	93154388	1_TssA	amyloid
18	47252855	15_Quies	amyloid
9	116263780	5_TxWk	amyloid
14	93154380	1_TssA	amyloid
1	29651781	5_TxWk	amyloid
7	27141318	13_ReprPC	amyloid
11	124618474	14_ReprPCWk	amyloid
2	102638043	15_Quies	amyloid
6	41933553	5_TxWk	amyloid
16	86965563	14_ReprPCWk	amyloid
3	120157967	5_TxWk	amyloid
11	117069833	5_TxWk	amyloid
6	34202605	15_Quies	amyloid
13	113677567	5_TxWk	amyloid
12	118627693	1_TssA	amyloid
20	50045009	14_ReprPCWk	amyloid
7	140326352	7_Enh	amyloid
17	76371406	15_Quies	amyloid
10	134267231	5_TxWk	amyloid
3	184056502	1_TssA	amyloid
12	4135077	14_ReprPCWk	amyloid
1	62751827	12_EnhBiv	amyloid
6	41604603	14_ReprPCWk	amyloid
7	27183058	10_TssBiv	amyloid
1	43814885	1_TssA	amyloid
20	37228408	14_ReprPCWk	amyloid
11	72532926	2_TssAFlnk	amyloid
2	11076472	7_Enh	amyloid
20	37228417	14_ReprPCWk	amyloid
7	27157855	13_ReprPC	amyloid
17	43507010	13_ReprPC	amyloid
9	71487101	7_Enh	amyloid
19	46270289	1_TssA	amyloid
7	27184625	13_ReprPC	amyloid
10	102496700	13_ReprPC	amyloid
22	27041145	2_TssAFlnk	amyloid
5	141337145	5_TxWk	amyloid
17	14276663	15_Quies	amyloid
19	10736180	2_TssAFlnk	amyloid
9	16705347	15_Quies	amyloid
18	56515333	1_TssA	amyloid
18	53069374	1_TssA	amyloid
16	19126203	11_BivFlnk	amyloid
1	43814591	1_TssA	amyloid
4	16829532	15_Quies	amyloid
5	43034065	13_ReprPC	amyloid
7	27179401	13_ReprPC	amyloid
22	32928018	7_Enh	amyloid
18	19753885	13_ReprPC	amyloid
2	1629333	15_Quies	amyloid
7	27183091	10_TssBiv	amyloid
1	27333441	15_Quies	amyloid
17	47091056	13_ReprPC	amyloid
16	81646603	2_TssAFlnk	amyloid
19	10736117	2_TssAFlnk	amyloid
11	32421969	13_ReprPC	amyloid
15	66999962	15_Quies	amyloid
1	43814893	1_TssA	amyloid
5	758678	6_EnhG	amyloid
14	74815131	14_ReprPCWk	amyloid
14	93154328	1_TssA	amyloid
12	122015895	2_TssAFlnk	amyloid
19	10736192	2_TssAFlnk	amyloid
5	133847650	7_Enh	amyloid
14	93154180	1_TssA	amyloid
17	62085236	15_Quies	amyloid
3	184056522	1_TssA	amyloid
7	27140815	13_ReprPC	amyloid
7	27182025	13_ReprPC	amyloid
9	130523901	5_TxWk	amyloid
5	159714726	7_Enh	amyloid
19	10736374	1_TssA	amyloid
20	36784345	15_Quies	amyloid
8	30300203	15_Quies	amyloid
7	27152978	13_ReprPC	amyloid
20	49262298	14_ReprPCWk	amyloid
7	27182383	13_ReprPC	amyloid
18	55914731	1_TssA	amyloid
17	6930334	14_ReprPCWk	amyloid
3	58563138	2_TssAFlnk	amyloid
3	150088120	1_TssA	amyloid
7	73157290	2_TssAFlnk	amyloid
7	27152969	13_ReprPC	amyloid
13	113777045	15_Quies	amyloid
9	71145691	15_Quies	amyloid
14	93154169	1_TssA	amyloid
7	151157247	2_TssAFlnk	amyloid
11	111849202	1_TssA	amyloid
3	133675355	15_Quies	amyloid
11	19701838	7_Enh	amyloid
19	10736075	2_TssAFlnk	amyloid
6	167560858	13_ReprPC	amyloid
22	25509511	1_TssA	amyloid
19	52194842	2_TssAFlnk	amyloid
2	16243353	15_Quies	amyloid
11	19701918	7_Enh	amyloid
10	98380096	15_Quies	amyloid
7	142984889	2_TssAFlnk	amyloid
6	138867080	2_TssAFlnk	amyloid
7	27154264	13_ReprPC	amyloid
10	101673653	1_TssA	amyloid
7	150037508	10_TssBiv	amyloid
19	1071336	13_ReprPC	amyloid
15	67175891	5_TxWk	amyloid
7	121679	15_Quies	amyloid
13	21900238	1_TssA	amyloid
6	167028150	7_Enh	amyloid
21	38965048	7_Enh	amyloid
12	49277635	7_Enh	amyloid
5	172175754	7_Enh	amyloid
12	52307020	14_ReprPCWk	amyloid
2	101947420	7_Enh	amyloid
10	90711466	1_TssA	amyloid
20	23066534	5_TxWk	amyloid
19	17941408	1_TssA	amyloid
5	159624568	15_Quies	amyloid
12	53442534	2_TssAFlnk	amyloid
2	102638027	15_Quies	amyloid
7	27143416	13_ReprPC	amyloid
7	27153231	13_ReprPC	amyloid
[truncated: 58,001 more rows]

## Sheet: supple_fig2
chr	coordinate	preds	loci_type	trait
1	846155	0.116603	negative not in training	amyloid
1	861265	0.145383	negative not in training	amyloid
1	911995	0.555887	negative not in training	amyloid
1	990470	0.0115642	negative not in training	amyloid
1	1080611	0.103179	negative not in training	amyloid
1	1101462	0.0758604	negative in training	amyloid
1	1102960	0.0358676	negative in training	amyloid
1	1163894	0.0714816	negative not in training	amyloid
1	1229534	0.223754	negative in training	amyloid
1	1268144	0.563122	negative not in training	amyloid
1	1328033	0.0661879	negative in training	amyloid
1	1483206	0.374113	negative in training	amyloid
1	1563001	0.218143	negative in training	amyloid
1	1974826	0.233128	negative not in training	amyloid
1	1983774	0.804578	near positive	amyloid
1	1999183	0.270153	negative in training	amyloid
1	2005132	0.811335	near positive	amyloid
1	2078117	0.0488192	negative in training	amyloid
1	2111330	0.447987	negative in training	amyloid
1	2118288	0.0335664	negative in training	amyloid
1	2140551	0.112989	negative in training	amyloid
1	2161886	0.515266	negative in training	amyloid
1	2284821	0.0956167	negative in training	amyloid
1	2377971	0.13626	negative not in training	amyloid
1	2433060	0.346975	negative in training	amyloid
1	2537342	0.106455	negative not in training	amyloid
1	2996650	0.181236	negative not in training	amyloid
1	3026154	0.285551	negative in training	amyloid
1	3129238	0.0928977	negative in training	amyloid
1	3162404	0.436452	near positive	amyloid
1	3319509	0.211719	negative in training	amyloid
1	3555737	0.437237	negative not in training	amyloid
1	3649574	0.1223	negative not in training	amyloid
1	3659644	0.333516	negative not in training	amyloid
1	3680420	0.169728	negative in training	amyloid
1	3713096	0.448333	negative not in training	amyloid
1	3733314	0.106001	negative in training	amyloid
1	3823704	0.325137	negative not in training	amyloid
1	4842718	0.027832	negative in training	amyloid
1	5743886	0.116461	negative not in training	amyloid
1	6051551	0.144186	negative not in training	amyloid
1	6197050	0.366309	negative in training	amyloid
1	6228023	0.321447	negative in training	amyloid
1	6279843	0.052238	negative in training	amyloid
1	6526129	0.251119	negative not in training	amyloid
1	6534449	0.215699	negative not in training	amyloid
1	6664134	0.410906	negative in training	amyloid
1	9710867	0.0689508	negative not in training	amyloid
1	9714845	0.00952807	negative in training	amyloid
1	9852785	0.56196	negative in training	amyloid
1	10462498	0.451581	negative in training	amyloid
1	10511793	0.303249	negative not in training	amyloid
1	10696018	0.578421	negative not in training	amyloid
1	10718221	0.273948	negative not in training	amyloid
1	10753832	0.16404	negative not in training	amyloid
1	11126761	0.367727	negative not in training	amyloid
1	11159769	0.462988	negative not in training	amyloid
1	11398011	0.146686	negative in training	amyloid
1	11714504	0.0731137	negative not in training	amyloid
1	11718175	0.442217	negative not in training	amyloid
1	11837939	0.177428	negative in training	amyloid
1	12091409	0.503611	negative not in training	amyloid
1	14057606	0.00533716	negative in training	amyloid
1	14124575	0.0645595	negative not in training	amyloid
1	14146635	0.400274	negative in training	amyloid
1	15546149	0.0419512	negative in training	amyloid
1	15736208	0.0916108	negative in training	amyloid
1	15773099	0.112628	negative in training	amyloid
1	17338766	0.213815	negative in training	amyloid
1	17402079	0.257089	negative not in training	amyloid
1	17526102	0.370962	negative in training	amyloid
1	17888104	0.65885	near positive	amyloid
1	18152144	0.0824659	negative in training	amyloid
1	19011172	0.188229	negative not in training	amyloid
1	19069653	0.0179148	negative not in training	amyloid
1	20251280	0.211039	negative in training	amyloid
1	21724633	0.0531461	negative in training	amyloid
1	21836138	0.463539	negative in training	amyloid
1	21970665	0.239381	negative in training	amyloid
1	22109175	0.0613704	negative not in training	amyloid
1	22456037	0.352015	negative in training	amyloid
1	22902941	0.0676923	negative in training	amyloid
1	22966051	0.345493	negative not in training	amyloid
1	22974149	0.504827	negative in training	amyloid
1	23522636	0.10368	negative in training	amyloid
1	23694501	0.00882333	negative in training	amyloid
1	23953778	0.0232405	negative not in training	amyloid
1	24230384	0.291355	near positive	amyloid
1	24627488	0.192175	negative in training	amyloid
1	24742324	0.519878	negative in training	amyloid
1	24968352	0.419782	negative in training	amyloid
1	25567240	0.0401574	negative in training	amyloid
1	26606896	0.037624	negative in training	amyloid
1	27113560	0.231091	negative in training	amyloid
1	27175203	0.068601	negative in training	amyloid
1	27240514	0.814282	negative not in training	amyloid
1	27648510	0.110059	negative not in training	amyloid
1	27755803	0.523146	negative not in training	amyloid
1	28286102	0.120105	negative not in training	amyloid
1	28463306	0.238244	negative not in training	amyloid
1	28573736	0.0692441	negative not in training	amyloid
1	28695421	0.0203534	negative in training	amyloid
1	28995181	0.0109345	negative not in training	amyloid
1	29063067	0.446497	negative not in training	amyloid
1	29449042	0.484581	negative in training	amyloid
1	29505383	0.238463	negative in training	amyloid
1	32241013	0.432323	negative in training	amyloid
1	32537975	0.131352	negative not in training	amyloid
1	32670486	0.238875	negative in training	amyloid
1	33220274	0.526371	negative in training	amyloid
1	33233473	0.443497	negative in training	amyloid
1	33235531	0.13214	negative in training	amyloid
1	33351653	0.0345038	negative in training	amyloid
1	33547626	0.0980852	negative in training	amyloid
1	34627314	0.312903	negative not in training	amyloid
1	34642862	0.0328861	negative in training	amyloid
1	35659678	0.0913008	negative in training	amyloid
1	36039866	0.983856	positive in training	amyloid
1	36039885	0.987201	near positive	amyloid
1	36396366	0.0186255	negative in training	amyloid
1	36554901	0.039904	near positive	amyloid
1	36646387	0.48359	negative not in training	amyloid
1	38022586	0.792633	near positive	amyloid
1	38098935	0.256649	negative in training	amyloid
1	38512595	0.0985571	negative not in training	amyloid
1	39284377	0.243457	negative in training	amyloid
1	39457671	0.307377	negative in training	amyloid
1	39570747	0.351352	negative not in training	amyloid
1	40420689	0.2915	negative not in training	amyloid
1	40625664	0.0735327	negative not in training	amyloid
1	40782785	0.149238	negative in training	amyloid
1	40839093	0.391635	negative in training	amyloid
1	40974057	0.0187104	negative not in training	amyloid
1	41222471	0.185021	negative not in training	amyloid
1	41846683	0.0695472	negative in training	amyloid
1	42911814	0.0432191	negative not in training	amyloid
1	43147119	0.0868637	negative not in training	amyloid
1	43200901	0.239294	negative in training	amyloid
1	43473840	0.998942	positive in training	amyloid
1	43738732	0.512546	negative not in training	amyloid
1	43751270	0.599443	negative not in training	amyloid
1	43814983	0.998232	positive in training	amyloid
1	44115737	0.254978	negative not in training	amyloid
1	44252126	0.132746	negative in training	amyloid
1	44457394	0.242318	negative not in training	amyloid
1	44679006	0.319418	negative not in training	amyloid
1	45274099	0.496326	negative in training	amyloid
1	45278971	0.964369	negative not in training	amyloid
1	46050239	0.321586	negative not in training	amyloid
1	46598380	0.494294	negative not in training	amyloid
1	46805334	0.0387256	negative not in training	amyloid
1	46972183	0.274456	negative not in training	amyloid
1	47073138	0.0224475	negative not in training	amyloid
1	48002630	0.0517578	negative in training	amyloid
1	49240625	0.017349	negative in training	amyloid
1	50798944	0.183394	negative not in training	amyloid
1	51796381	0.118054	negative not in training	amyloid
1	52456656	0.0405868	negative not in training	amyloid
1	52834398	0.14716	negative not in training	amyloid
1	53019814	0.0524946	negative not in training	amyloid
1	53542934	0.432778	negative in training	amyloid
1	53760337	0.22853	near positive	amyloid
1	54522821	0.00811439	negative not in training	amyloid
1	54665230	0.470088	negative in training	amyloid
1	54724125	0.108084	negative not in training	amyloid
1	54822008	0.14208	negative not in training	amyloid
1	54822503	0.145021	negative in training	amyloid
1	56883736	0.335517	near positive	amyloid
1	57887655	0.0630002	negative in training	amyloid
1	57983368	0.330357	negative in training	amyloid
1	59486037	0.472443	negative in training	amyloid
1	60392392	0.0528601	negative not in training	amyloid
1	61508955	0.22277	negative in training	amyloid
1	62660188	0.17761	negative in training	amyloid
1	64599338	0.416428	negative in training	amyloid
1	65531864	0.977595	positive in training	amyloid
1	67521487	0.0544742	negative in training	amyloid
1	67604092	0.185389	negative in training	amyloid
1	67636724	0.0179837	negative in training	amyloid
1	68296179	0.721159	negative in training	amyloid
1	68299493	0.496635	negative not in training	amyloid
1	68640392	0.485618	negative in training	amyloid
1	70671200	0.115095	negative not in training	amyloid
1	70816768	0.0701303	negative not in training	amyloid
1	74664061	0.00251936	negative not in training	amyloid
1	76734569	0.333187	negative in training	amyloid
1	77685094	0.0958818	negative not in training	amyloid
1	77746028	0.00544395	near positive	amyloid
1	78354235	0.409547	negative in training	amyloid
1	78354760	0.0589381	negative in training	amyloid
1	78442533	0.437478	negative in training	amyloid
1	78463620	0.0542547	negative in training	amyloid
1	78511488	0.0621755	negative not in training	amyloid
1	84857501	0.314599	negative in training	amyloid
1	84944298	0.00334186	negative in training	amyloid
1	85049548	0.0927468	negative in training	amyloid
1	86621354	0.239311	negative not in training	amyloid
1	89150056	0.0361269	negative not in training	amyloid
1	89356964	0.00802038	negative in training	amyloid
1	91192657	0.371677	negative in training	amyloid
1	91589803	0.0329446	negative in training	amyloid
1	92949829	0.200826	negative not in training	amyloid
1	92951487	0.353475	negative not in training	amyloid
1	93374979	0.138578	negative not in training	amyloid
1	94587031	0.364176	negative not in training	amyloid
1	95006729	0.425947	negative in training	amyloid
1	100944010	0.0245463	negative in training	amyloid
1	104068488	0.00994058	negative in training	amyloid
1	109642341	0.127659	negative in training	amyloid
1	109656777	0.181791	negative not in training	amyloid
1	110036897	0.062693	negative in training	amyloid
1	110993852	0.806526	positive in training	amyloid
1	111189871	0.22604	negative not in training	amyloid
1	111733668	0.726861	near positive	amyloid
1	111770291	0.982551	positive in training	amyloid
1	111889241	0.226138	negative not in training	amyloid
1	111969993	0.275499	negative in training	amyloid
1	112524496	0.0985015	negative not in training	amyloid
1	113051139	0.199541	negative in training	amyloid
1	113161937	0.00160931	negative not in training	amyloid
1	114451855	0.0528466	negative not in training	amyloid
1	116381304	0.424514	negative in training	amyloid
1	116549227	0.374443	negative in training	amyloid
1	117306669	0.338678	negative in training	amyloid
1	118471734	0.0308678	negative not in training	amyloid
1	145415441	0.16306	negative in training	amyloid
1	145438920	0.30979	negative in training	amyloid
1	145610875	0.14885	negative not in training	amyloid
1	146521800	0.0489003	negative in training	amyloid
1	149903315	0.604654	near positive	amyloid
1	150221793	0.0358352	negative not in training	amyloid
1	150337032	0.0120169	negative not in training	amyloid
1	150521201	0.30477	negative not in training	amyloid
1	150602168	0.303472	negative in training	amyloid
1	151132257	0.291821	negative in training	amyloid
1	151262619	0.0562858	negative not in training	amyloid
1	151512215	0.495756	negative not in training	amyloid
1	152974771	0.30144	negative not in training	amyloid
1	153508553	0.00694961	negative not in training	amyloid
1	153514482	0.298912	negative not in training	amyloid
1	153630883	0.0919981	negative in training	amyloid
1	153666106	0.707226	negative in training	amyloid
1	153762201	0.05067	negative in training	amyloid
1	154299179	0.874656	positive in training	amyloid
1	154325339	0.0874753	negative in training	amyloid
1	154359587	0.0319469	negative in training	amyloid
1	154976647	0.238522	negative in training	amyloid
1	155226127	0.576875	negative not in training	amyloid
1	155263058	0.449285	negative in training	amyloid
1	155948244	0.0472226	negative in training	amyloid
1	155971907	0.0293604	negative not in training	amyloid
1	156051792	0.101344	negative not in training	amyloid
1	156119618	0.54962	negative in training	amyloid
1	156637105	0.149762	negative in training	amyloid
1	156829377	0.229378	negative not in training	amyloid
1	156893873	0.25877	negative in training	amyloid
1	158072911	0.701726	negative not in training	amyloid
1	159893671	0.0545017	negative not in training	amyloid
1	160314061	0.360199	negative in training	amyloid
1	160385636	0.0281975	negative not in training	amyloid
1	160492861	0.0748439	negative in training	amyloid
1	160550647	0.0137314	negative not in training	amyloid
1	161067886	0.0053057	negative in training	amyloid
1	161196325	0.323936	negative in training	amyloid
1	161228203	0.00423879	negative in training	amyloid
1	161679461	0.404497	negative not in training	amyloid
1	163295979	0.368976	negative not in training	amyloid
1	163395211	0.188754	negative not in training	amyloid
1	165512980	0.144663	negative in training	amyloid
1	166710445	0.0424182	negative not in training	amyloid
1	166890293	0.160159	negative in training	amyloid
1	172714273	0.11506	negative not in training	amyloid
1	173639380	0.731927	positive in training	amyloid
1	173961904	0.496765	negative not in training	amyloid
1	175013352	0.163346	negative in training	amyloid
1	175162397	0.0586773	negative in training	amyloid
1	178232856	0.404317	negative in training	amyloid
1	180247821	0.983586	positive in training	amyloid
1	180247821	0.983586	positive in training	amyloid
1	182361557	0.244991	negative in training	amyloid
1	182923115	0.370995	near positive	amyloid
1	184006216	0.0442706	negative not in training	amyloid
1	184020410	0.175161	negative not in training	amyloid
1	184456417	0.380078	negative in training	amyloid
1	186157555	0.564418	negative in training	amyloid
1	187445635	0.0143536	negative in training	amyloid
1	192626671	0.136898	negative not in training	amyloid
1	200842145	0.107753	near positive	amyloid
1	200842282	0.69969	positive in training	amyloid
1	200994098	0.729571	negative in training	amyloid
1	201144179	0.423205	negative in training	amyloid
1	201330753	0.390462	negative in training	amyloid
1	201488725	0.0973728	negative not in training	amyloid
1	201578212	0.254419	negative in training	amyloid
1	201867354	0.55966	negative not in training	amyloid
1	202091933	0.996587	positive in training	amyloid
1	202091944	0.997651	positive in training	amyloid
1	202092005	0.940015	near positive	amyloid
1	203145064	0.477437	negative in training	amyloid
1	203599089	0.487222	negative not in training	amyloid
1	204183116	0.255717	negative not in training	amyloid
1	204486034	0.0512626	negative in training	amyloid
1	204796491	0.102831	negative not in training	amyloid
1	205210699	0.513436	negative in training	amyloid
1	205318888	0.491841	near positive	amyloid
1	208358018	0.295068	negative in training	amyloid
1	208390710	0.0637891	negative not in training	amyloid
1	209128316	0.086354	negative not in training	amyloid
1	209405050	0.00828865	negative in training	amyloid
1	209822928	0.538155	negative not in training	amyloid
1	210567887	0.130725	negative in training	amyloid
1	210855908	0.326686	negative not in training	amyloid
1	211665511	0.295488	negative in training	amyloid
1	211779638	0.0310373	negative not in training	amyloid
1	212541551	0.0329641	negative in training	amyloid
1	212605266	0.0252904	negative in training	amyloid
1	213128487	0.344362	negative in training	amyloid
1	214454661	0.0781424	negative in training	amyloid
1	214740759	0.10714	negative in training	amyloid
1	215179151	0.240446	negative in training	amyloid
1	218497739	0.521825	negative not in training	amyloid
1	219351218	0.0253117	negative not in training	amyloid
1	220267933	0.101364	negative in training	amyloid
1	220863796	0.545617	negative not in training	amyloid
1	221335745	0.458705	negative in training	amyloid
1	223835369	0.00941665	negative not in training	amyloid
1	223888431	0.544031	negative not in training	amyloid
1	224133090	0.0254467	negative not in training	amyloid
1	224675410	0.474906	negative in training	amyloid
1	224691275	0.0695258	negative not in training	amyloid
1	224716581	0.421875	negative not in training	amyloid
1	224803364	0.412226	negative in training	amyloid
1	226070709	0.434285	negative not in training	amyloid
1	226730561	0.437844	negative not in training	amyloid
1	226828650	0.0752955	negative in training	amyloid
1	228136982	0.409913	negative in training	amyloid
1	228295858	0.378163	negative not in training	amyloid
1	228337776	0.541287	negative not in training	amyloid
1	228613102	0.00588094	negative not in training	amyloid
1	228657627	0.361841	negative not in training	amyloid
1	229229512	0.461426	negative in training	amyloid
1	229294380	0.198407	negative in training	amyloid
1	230248121	0.00998019	negative not in training	amyloid
1	231179860	0.0144475	negative not in training	amyloid
1	231298758	0.0402078	negative in training	amyloid
1	231954287	0.498584	negative in training	amyloid
1	232711080	0.240949	negative in training	amyloid
1	232940371	0.131024	negative in training	amyloid
1	233086060	0.00767795	negative not in training	amyloid
1	233316809	0.265187	negative not in training	amyloid
1	234509500	0.0063025	negative not in training	amyloid
1	235492074	0.0422167	negative not in training	amyloid
1	235811811	0.224742	negative in training	amyloid
1	236309960	0.170811	negative not in training	amyloid
1	236445689	0.0384453	negative not in training	amyloid
1	236448232	0.256088	negative not in training	amyloid
1	238024463	0.188596	negative not in training	amyloid
1	240629046	0.313544	negative not in training	amyloid
1	240655362	0.127217	negative not in training	amyloid
1	240656513	0.751778	negative not in training	amyloid
1	240656737	0.188359	negative in training	amyloid
1	242097870	0.28649	negative in training	amyloid
1	243646235	0.217531	negative in training	amyloid
1	244264748	0.112171	negative in training	amyloid
1	244998544	0.0339811	negative not in training	amyloid
1	245755268	0.057821	negative not in training	amyloid
1	245855322	0.0282393	negative not in training	amyloid
1	247712377	0.0102043	negative in training	amyloid
1	248020812	0.340574	negative not in training	amyloid
2	388418	0.34655	negative in training	amyloid
2	579667	0.392234	negative in training	amyloid
2	629016	0.0518638	negative not in training	amyloid
2	629022	0.0308287	negative in training	amyloid
2	681320	0.0448115	negative in training	amyloid
2	1507739	0.189499	negative in training	amyloid
2	2009128	0.0665974	negative in training	amyloid
2	2321788	0.14672	negative not in training	amyloid
2	2402636	0.168103	negative in training	amyloid
2	3045241	0.13717	negative in training	amyloid
2	3063249	0.0191003	negative in training	amyloid
2	3622594	0.1065	negative in training	amyloid
2	4600973	0.0932094	negative not in training	amyloid
2	4704518	0.0429364	negative not in training	amyloid
2	5836181	0.0574076	negative in training	amyloid
2	8422236	0.123896	negative in training	amyloid
2	8776181	0.137753	negative not in training	amyloid
2	8819284	0.216237	negative in training	amyloid
2	9144618	0.500277	negative in training	amyloid
2	9401362	0.887568	near positive	amyloid
2	9563665	0.542967	negative not in training	amyloid
2	10365538	0.225106	negative in training	amyloid
2	10444921	0.400847	negative not in training	amyloid
2	11059462	0.174479	negative in training	amyloid
2	11810403	0.0410305	negative not in training	amyloid
2	16243377	0.996069	positive in training	amyloid
2	18621149	0.0137261	negative in training	amyloid
2	19556066	0.270564	negative in training	amyloid
2	20647987	0.99918	positive in training	amyloid
2	20739356	0.532319	negative not in training	amyloid
2	24537140	0.498958	negative not in training	amyloid
2	24735298	0.184189	near positive	amyloid
2	25050403	0.453335	negative in training	amyloid
2	26098817	0.0261625	negative in training	amyloid
2	26205517	0.0816344	negative not in training	amyloid
2	26725464	0.0652499	negative not in training	amyloid
2	26981306	0.629637	negative not in training	amyloid
2	26989503	0.354176	negative in training	amyloid
2	27166550	0.238612	negative in training	amyloid
2	27371840	0.467097	negative not in training	amyloid
2	27422532	0.315861	negative in training	amyloid
2	27440142	0.181309	negative not in training	amyloid
2	27498173	0.170648	negative not in training	amyloid
2	27720122	0.485821	negative in training	amyloid
2	27805893	0.0962436	negative in training	amyloid
2	29470049	0.211143	negative in training	amyloid
2	32390937	0.0307328	negative not in training	amyloid
2	32853069	0.195538	negative not in training	amyloid
2	33359356	0.859785	negative not in training	amyloid
2	33824170	0.0397626	negative not in training	amyloid
2	37075592	0.201052	negative not in training	amyloid
2	38303844	0.132829	negative in training	amyloid
2	40370829	0.877707	positive in training	amyloid
2	40740063	0.2488	negative not in training	amyloid
2	42795262	0.968966	positive in training	amyloid
2	43054826	0.325357	negative not in training	amyloid
2	43328424	0.561026	negative in training	amyloid
2	43328536	0.860825	negative not in training	amyloid
2	43454628	0.0657203	negative not in training	amyloid
2	43523983	0.0708799	negative not in training	amyloid
2	45175881	0.887138	positive in training	amyloid
2	45178474	0.978955	positive in training	amyloid
2	45182153	0.222671	negative in training	amyloid
2	45228334	0.0447676	negative in training	amyloid
2	46588351	0.619248	negative not in training	amyloid
2	46977373	0.0264114	negative in training	amyloid
2	47142883	0.321986	negative not in training	amyloid
2	47403928	0.00997761	negative not in training	amyloid
2	47562335	0.401616	negative not in training	amyloid
2	47797963	0.0635641	negative not in training	amyloid
2	48010336	0.671367	negative not in training	amyloid
2	50956659	0.410969	negative in training	amyloid
2	54789491	0.525453	negative not in training	amyloid
2	56213573	0.476436	negative not in training	amyloid
2	58797233	0.376038	negative not in training	amyloid
2	60777906	0.928543	positive in training	amyloid
2	60983440	0.0125136	negative not in training	amyloid
2	62081768	0.467067	negative not in training	amyloid
2	63284784	0.0209174	negative in training	amyloid
2	63816052	0.962283	positive in training	amyloid
2	64245679	0.0168036	negative not in training	amyloid
2	64994401	0.0595627	negative in training	amyloid
2	64995219	0.0128027	negative not in training	amyloid
2	66672337	0.0694059	negative in training	amyloid
2	69002218	0.2022	negative not in training	amyloid
2	70056267	0.0487185	negative in training	amyloid
2	70998383	0.508124	negative in training	amyloid
2	72317248	0.00770467	negative not in training	amyloid
2	73152975	0.228708	negative in training	amyloid
2	73340328	0.24717	negative not in training	amyloid
2	73495921	0.555378	negative in training	amyloid
2	74007425	0.0747874	negative in training	amyloid
2	74665089	0.0810942	negative not in training	amyloid
2	74753759	0.233865	near positive	amyloid
2	80531842	0.368083	negative not in training	amyloid
2	84513930	0.180236	negative not in training	amyloid
2	85980742	0.249513	negative in training	amyloid
2	86564659	0.116235	negative not in training	amyloid
2	87018958	0.123666	negative not in training	amyloid
2	88355186	0.122275	negative not in training	amyloid
2	95940111	0.439216	negative in training	amyloid
2	97174045	0.182954	negative not in training	amyloid
2	97214296	0.382843	negative in training	amyloid
2	97505599	0.00208714	negative not in training	amyloid
2	98409379	0.338345	negative in training	amyloid
2	101872163	0.0784698	negative in training	amyloid
2	102012904	0.323963	negative in training	amyloid
2	102737379	0.215606	negative in training	amyloid
2	105478395	0.220744	negative not in training	amyloid
2	105488326	0.361816	negative not in training	amyloid
2	105853672	0.374321	negative in training	amyloid
2	105853796	0.270926	negative in training	amyloid
2	106120415	0.0813815	negative not in training	amyloid
2	108994366	0.477401	near positive	amyloid
2	109065127	0.158397	negative in training	amyloid
2	110973946	0.043668	negative not in training	amyloid
2	113032661	0.0164156	negative not in training	amyloid
2	113856266	0.154645	negative in training	amyloid
2	115919785	0.106777	negative not in training	amyloid
2	118593926	0.346824	negative in training	amyloid
2	118849751	0.0753325	negative not in training	amyloid
2	119607636	0.202405	negative in training	amyloid
2	119615496	0.336054	negative not in training	amyloid
2	119977813	0.957495	positive in training	amyloid
2	120063914	0.456935	negative in training	amyloid
2	120786380	0.0343369	negative in training	amyloid
2	121317623	0.0327926	negative not in training	amyloid
2	121494701	0.506329	negative in training	amyloid
2	121496875	0.987443	positive in training	amyloid
2	122370354	0.155707	negative in training	amyloid
2	125733618	0.390765	negative in training	amyloid
2	128244940	0.0499811	negative in training	amyloid
2	128455024	0.154009	negative not in training	amyloid
2	129439854	0.0850675	negative in training	amyloid
2	130237627	0.177929	negative in training	amyloid
2	131113015	0.0708704	negative in training	amyloid
2	131485262	0.0693456	negative not in training	amyloid
2	131512768	0.504895	negative not in training	amyloid
2	131792238	0.0538556	negative not in training	amyloid
2	132250205	0.386467	negative in training	amyloid
2	135594780	0.0599188	negative in training	amyloid
2	136499099	0.254879	negative not in training	amyloid
2	136636976	0.0590634	negative not in training	amyloid
2	136879327	0.462939	negative in training	amyloid
2	143044057	0.123857	negative in training	amyloid
2	148779683	0.243851	negative in training	amyloid
2	150346350	0.280196	negative in training	amyloid
2	151061125	0.0878046	negative not in training	amyloid
2	152267492	0.209777	negative in training	amyloid
2	153318682	0.0194952	negative in training	amyloid
2	154669330	0.0584423	negative not in training	amyloid
2	157184880	0.514473	negative not in training	amyloid
2	157314925	0.174363	near positive	amyloid
2	160573494	0.369525	negative not in training	amyloid
2	165070982	0.0829262	negative in training	amyloid
2	166262886	0.421623	negative in training	amyloid
2	166650805	0.506476	negative not in training	amyloid
2	169658881	0.864918	near positive	amyloid
2	170589904	0.0917938	negative in training	amyloid
2	171679114	0.00976378	negative not in training	amyloid
2	171822907	0.160191	negative not in training	amyloid
2	173327921	0.332427	negative in training	amyloid
2	173701464	0.521908	negative not in training	amyloid
2	173792545	0.39445	negative in training	amyloid
2	174171585	0.643138	negative not in training	amyloid
2	174936518	0.0809171	negative not in training	amyloid
2	175199315	0.0238359	negative in training	amyloid
2	175260109	0.00114476	negative not in training	amyloid
2	176047949	0.156131	negative not in training	amyloid
2	176944601	0.171695	negative in training	amyloid
2	176970064	0.417175	near positive	amyloid
2	177001883	0.231995	negative not in training	amyloid
2	177014949	0.369327	near positive	amyloid
2	178128234	0.422547	negative not in training	amyloid
2	178257559	0.326076	negative in training	amyloid
2	179245704	0.0130953	negative not in training	amyloid
2	179246660	0.128743	negative in training	amyloid
2	179315623	0.0599402	negative not in training	amyloid
2	179341804	0.0775816	negative not in training	amyloid
2	180871809	0.00561389	negative not in training	amyloid
2	182322699	0.0045282	negative not in training	amyloid
2	183731676	0.0442073	negative in training	amyloid
2	185019269	0.16327	negative in training	amyloid
2	186603561	0.0997418	negative in training	amyloid
2	190392259	0.254699	negative in training	amyloid
2	190537981	0.0850545	negative not in training	amyloid
2	190627496	0.220058	negative in training	amyloid
2	192109755	0.345469	negative not in training	amyloid
2	192746685	0.377849	negative not in training	amyloid
2	196520760	0.168788	negative not in training	amyloid
2	196944767	0.00540874	negative in training	amyloid
2	198651498	0.00991929	negative not in training	amyloid
2	201981873	0.0022004	negative in training	amyloid
2	202097129	0.365567	negative in training	amyloid
2	202316682	0.406507	negative not in training	amyloid
2	202483868	0.383957	negative not in training	amyloid
2	202484156	0.169078	negative in training	amyloid
2	202896898	0.473637	negative in training	amyloid
2	203877082	0.05733	negative not in training	amyloid
2	204399188	0.0288402	negative not in training	amyloid
2	206411031	0.0299565	negative not in training	amyloid
2	207127364	0.0752311	negative in training	amyloid
2	207194123	0.0866082	negative not in training	amyloid
2	208546089	0.0223053	negative in training	amyloid
2	208636304	0.433601	negative in training	amyloid
2	209010896	0.291341	near positive	amyloid
2	209048830	0.341978	negative in training	amyloid
2	210444154	0.255799	negative not in training	amyloid
2	210648692	0.00573149	negative in training	amyloid
2	213586019	0.0143592	negative in training	amyloid
2	216769199	0.953842	positive in training	amyloid
2	217205778	0.49948	negative in training	amyloid
2	217275842	0.0372704	negative not in training	amyloid
2	218466307	0.0553721	negative in training	amyloid
2	218621552	0.363815	negative in training	amyloid
2	218713647	0.806825	negative not in training	amyloid
2	218785909	0.996644	near positive	amyloid
2	218841049	0.264556	near positive	amyloid
2	219252533	0.993835	positive in training	amyloid
2	219252551	0.993723	positive in training	amyloid
2	219646657	0.351367	negative not in training	amyloid
2	219727965	0.101495	negative in training	amyloid
2	219773473	0.0400873	negative in training	amyloid
2	220269401	0.619959	negative in training	amyloid
2	220299116	0.718212	near positive	amyloid
2	220437318	0.751709	negative in training	amyloid
2	220563631	0.152957	negative not in training	amyloid
2	222845639	0.224428	negative not in training	amyloid
2	223521088	0.00225903	negative not in training	amyloid
2	230786584	0.0182397	negative not in training	amyloid
2	231732249	0.92856	positive in training	amyloid
2	231737958	0.00673489	negative in training	amyloid
2	232063189	0.460864	negative not in training	amyloid
2	232085909	0.328902	negative in training	amyloid
2	233215939	0.0312078	negative in training	amyloid
2	233320486	0.211916	negative in training	amyloid
2	233327189	0.105831	negative in training	amyloid
2	233388901	0.130123	negative not in training	amyloid
2	233792732	0.0647379	negative not in training	amyloid
2	233981999	0.146673	negative not in training	amyloid
2	235908503	0.229839	negative not in training	amyloid
2	235949598	0.481149	negative not in training	amyloid
2	236656087	0.182951	negative in training	amyloid
2	236720914	0.286823	negative not in training	amyloid
2	236750693	0.0485718	negative in training	amyloid
2	236774071	0.0304955	negative not in training	amyloid
2	237085626	0.0169647	negative not in training	amyloid
2	238768032	0.240469	negative in training	amyloid
2	239330202	0.488109	negative not in training	amyloid
2	240040089	0.489305	negative in training	amyloid
2	240086087	0.383649	negative not in training	amyloid
2	240241218	0.50474	negative in training	amyloid
2	240259915	0.692425	negative not in training	amyloid
2	240294362	0.0255956	negative not in training	amyloid
2	240568824	0.0261435	near positive	amyloid
2	241230376	0.332586	negative in training	amyloid
2	241858322	0.134397	negative in training	amyloid
2	242169895	0.493532	negative in training	amyloid
2	242448802	0.227614	negative in training	amyloid
2	242573972	0.234934	negative in training	amyloid
2	242642372	0.0428878	negative not in training	amyloid
3	3080327	0.23767	negative not in training	amyloid
3	5019494	0.00141538	negative in training	amyloid
3	5207429	0.096948	negative not in training	amyloid
3	6902432	0.0781738	negative not in training	amyloid
3	8543732	0.419096	negative in training	amyloid
3	9808060	0.160758	negative in training	amyloid
3	9904903	0.787665	near positive	amyloid
3	9944537	0.61565	negative in training	amyloid
3	10206628	0.115393	negative not in training	amyloid
3	12750130	0.123213	negative in training	amyloid
3	12882335	0.225458	negative in training	amyloid
3	13457267	0.316513	negative not in training	amyloid
3	13462903	0.207882	negative not in training	amyloid
3	13692169	0.412591	negative not in training	amyloid
3	14481550	0.526131	negative in training	amyloid
3	15116218	0.237017	negative not in training	amyloid
3	16924563	0.450652	negative in training	amyloid
3	19335138	0.0682426	negative in training	amyloid
3	24647281	0.0599358	negative in training	amyloid
3	27674461	0.0431308	negative in training	amyloid
3	27762916	0.651256	negative not in training	amyloid
3	27766284	0.431991	negative in training	amyloid
3	33316989	0.193067	negative not in training	amyloid
3	38065536	0.192049	negative in training	amyloid
3	38687164	0.896882	positive in training	amyloid
3	38835276	0.254592	negative in training	amyloid
3	42742993	0.117698	negative in training	amyloid
3	42846184	0.0687467	negative in training	amyloid
3	42850848	0.241301	negative in training	amyloid
3	42977777	0.159636	negative not in training	amyloid
3	42977896	0.0830402	negative in training	amyloid
3	42977953	0.142112	negative in training	amyloid
3	43360626	0.0513056	negative in training	amyloid
3	45505334	0.247419	negative in training	amyloid
3	46411447	0.0712486	negative in training	amyloid
3	47020919	0.0644648	negative not in training	amyloid
3	47555315	0.00516657	negative in training	amyloid
3	48615932	0.151398	negative in training	amyloid
3	48633441	0.500458	negative in training	amyloid
3	48711501	0.072964	negative in training	amyloid
3	49044374	0.466993	negative not in training	amyloid
3	49967669	0.2794	negative not in training	amyloid
3	50312389	0.0902268	negative in training	amyloid
3	50312913	0.0952222	negative in training	amyloid
3	50373641	0.545034	near positive	amyloid
3	50376216	0.178291	negative not in training	amyloid
3	50391305	0.0200239	negative not in training	amyloid
3	50650410	0.148159	negative not in training	amyloid
3	51742878	0.471369	negative in training	amyloid
3	51975770	0.310521	negative not in training	amyloid
3	52316296	0.00100205	negative not in training	amyloid
3	52721831	0.511379	negative in training	amyloid
3	52813873	0.130352	negative not in training	amyloid
3	53233269	0.273763	negative in training	amyloid
3	55033444	0.370739	negative in training	amyloid
3	55517659	0.346521	negative in training	amyloid
3	56500015	0.067568	negative not in training	amyloid
3	58158888	0.230004	negative not in training	amyloid
3	59391231	0.0185529	negative in training	amyloid
3	59752350	0.0511976	negative not in training	amyloid
3	63602009	0.0441333	negative in training	amyloid
3	63604493	0.108561	negative not in training	amyloid
3	63849756	0.052994	negative not in training	amyloid
3	64430667	0.0619806	negative not in training	amyloid
3	64672197	0.203041	negative in training	amyloid
3	65532188	0.186554	negative not in training	amyloid
3	67706500	0.00153008	negative in training	amyloid
3	68039483	0.0522039	negative in training	amyloid
3	69588171	0.286285	negative in training	amyloid
3	71481486	0.742193	near positive	amyloid
3	72701850	0.0851497	near positive	amyloid
3	75833811	0.0699388	negative in training	amyloid
3	77267467	0.00326582	negative in training	amyloid
3	87137933	0.00871954	negative in training	amyloid
3	89163702	0.0100336	negative in training	amyloid
3	97594786	0.00129815	negative not in training	amyloid
3	97596840	0.0264468	negative not in training	amyloid
3	97754720	0.187201	negative not in training	amyloid
3	98451718	0.469913	negative in training	amyloid
3	107601033	0.014208	negative in training	amyloid
3	110831177	0.0713577	negative not in training	amyloid
3	111629875	0.43447	negative not in training	amyloid
3	111846889	0.359636	negative not in training	amyloid
3	112360754	0.526204	negative in training	amyloid
3	113667389	0.314823	negative not in training	amyloid
3	114012806	0.0200154	negative not in training	amyloid
3	116428385	0.0235962	negative not in training	amyloid
3	119030023	0.493468	negative in training	amyloid
3	120026159	0.0540676	negative in training	amyloid
3	121264278	0.259774	negative in training	amyloid
3	121613396	0.502222	near positive	amyloid
3	121904275	0.0146353	negative not in training	amyloid
3	122401343	0.993353	positive in training	amyloid
3	124128381	0.388196	negative in training	amyloid
3	124282766	0.0596298	negative in training	amyloid
3	125238508	0.218927	negative not in training	amyloid
3	128205496	0.238591	negative in training	amyloid
3	128714144	0.171768	negative in training	amyloid
3	128764940	0.00153562	negative not in training	amyloid
3	128765374	0.309304	negative in training	amyloid
3	128778699	0.0273015	near positive	amyloid
3	128778738	0.04806	near positive	amyloid
3	129295896	0.0624875	negative in training	amyloid
3	129322537	0.511699	negative in training	amyloid
3	134146405	0.931456	negative not in training	amyloid
3	134204543	0.0046985	negative not in training	amyloid
3	139108972	0.00505887	negative not in training	amyloid
3	140813919	0.316538	negative in training	amyloid
3	141495947	0.452246	negative not in training	amyloid
3	141496874	0.105329	negative not in training	amyloid
3	142677860	0.117172	negative in training	amyloid
3	142681015	0.418401	negative not in training	amyloid
3	145878177	0.476378	negative not in training	amyloid
3	147079053	0.333717	negative in training	amyloid
3	147126638	0.210721	negative not in training	amyloid
3	147126763	0.18168	negative in training	amyloid
3	148738666	0.385751	negative in training	amyloid
3	148844300	0.0888528	negative not in training	amyloid
3	148847287	0.122181	negative not in training	amyloid
3	149454106	0.0437569	negative in training	amyloid
3	149535200	0.684558	negative not in training	amyloid
3	150800762	0.881119	negative not in training	amyloid
3	154042611	0.0297114	negative in training	amyloid
3	156838096	0.64408	negative not in training	amyloid
3	158362181	0.346396	near positive	amyloid
3	158450590	0.471944	negative in training	amyloid
3	160167317	0.160469	negative not in training	amyloid
3	164913627	0.0197477	negative not in training	amyloid
3	169755602	0.470065	negative not in training	amyloid
3	169940196	0.525093	negative not in training	amyloid
3	170159062	0.195123	negative in training	amyloid
3	170183336	0.348312	negative not in training	amyloid
3	171283606	0.321248	negative in training	amyloid
3	171500354	0.255455	negative in training	amyloid
3	171758723	0.0341179	negative not in training	amyloid
3	172578576	0.250241	negative not in training	amyloid
3	173681262	0.0156925	negative in training	amyloid
3	174722125	0.0356649	negative not in training	amyloid
3	178276460	0.122326	negative not in training	amyloid
3	178831804	0.0895708	negative in training	amyloid
3	179037970	0.0478008	negative in training	amyloid
3	179964589	0.0179868	negative not in training	amyloid
3	180319718	0.0136989	negative not in training	amyloid
3	180319907	0.0631574	negative in training	amyloid
3	180502503	0.039463	negative not in training	amyloid
3	181428298	0.543488	negative in training	amyloid
3	182434233	0.163524	negative not in training	amyloid
3	182971483	0.20429	negative in training	amyloid
3	183966634	0.565875	negative not in training	amyloid
3	184013877	0.37036	negative not in training	amyloid
3	184209105	0.591589	negative in training	amyloid
3	184527511	0.0151187	negative in training	amyloid
3	185653035	0.195938	negative not in training	amyloid
3	185661662	0.0266148	negative not in training	amyloid
3	186383386	0.86758	positive in training	amyloid
3	186666376	0.28846	negative in training	amyloid
3	187871024	0.513335	negative in training	amyloid
3	187916442	0.314365	negative not in training	amyloid
3	187941999	0.169804	negative not in training	amyloid
3	188664632	0.969238	positive in training	amyloid
3	188664747	0.997069	positive in training	amyloid
3	190030195	0.0165503	negative not in training	amyloid
3	190038679	0.0425745	negative in training	amyloid
3	190204073	0.0799584	negative in training	amyloid
3	191797208	0.568499	negative in training	amyloid
3	193308169	0.0746869	negative not in training	amyloid
3	193310026	0.0166845	negative not in training	amyloid
3	195447551	0.0524296	negative in training	amyloid
3	195600608	0.157038	negative not in training	amyloid
3	195637027	0.103578	negative in training	amyloid
3	196756631	0.250149	negative in training	amyloid
3	197090774	0.689557	near positive	amyloid
4	529371	0.0251698	negative not in training	amyloid
4	571675	0.402353	near positive	amyloid
4	619162	0.312228	negative in training	amyloid
4	658981	0.365076	negative not in training	amyloid
4	674399	0.504168	negative in training	amyloid
4	694166	0.511229	negative in training	amyloid
4	865852	0.0240083	negative in training	amyloid
4	956377	0.221101	negative in training	amyloid
4	1043631	0.0490883	negative not in training	amyloid
4	1144077	0.0145306	negative not in training	amyloid
4	1165267	0.171749	negative not in training	amyloid
4	1202861	0.137138	negative in training	amyloid
4	1202898	0.231619	negative not in training	amyloid
4	1523074	0.143497	negative in training	amyloid
4	1634673	0.163024	negative in training	amyloid
4	1661356	0.305238	negative in training	amyloid
4	1994849	0.0067286	negative not in training	amyloid
4	2061512	0.090105	negative not in training	amyloid
4	2243986	0.259481	negative not in training	amyloid
4	2252007	0.560656	negative not in training	amyloid
4	2344249	0.0417727	negative in training	amyloid
4	2388738	0.0785096	negative in training	amyloid
4	2561631	0.120174	negative in training	amyloid
4	2627039	0.493687	negative in training	amyloid
4	2930073	0.545658	negative not in training	amyloid
4	3453754	0.32257	negative in training	amyloid
4	3578583	0.135598	negative not in training	amyloid
4	3664240	0.043944	negative in training	amyloid
4	3747424	0.085215	negative in training	amyloid
4	4253223	0.384381	negative in training	amyloid
4	4295024	0.114146	negative not in training	amyloid
4	6380812	0.413177	negative in training	amyloid
4	6564640	0.0870917	negative in training	amyloid
4	6729744	0.47614	negative in training	amyloid
4	6909718	0.219557	negative in training	amyloid
4	7026903	0.644103	negative not in training	amyloid
4	7657708	0.263481	near positive	amyloid
4	7741680	0.365826	negative not in training	amyloid
4	7768040	0.482671	negative in training	amyloid
4	7973701	0.400267	negative in training	amyloid
4	7980661	0.981073	negative in training	amyloid
4	8007014	0.213367	negative in training	amyloid
4	8643813	0.367898	near positive	amyloid
4	9981202	0.595525	negative not in training	amyloid
4	10020882	0.260342	negative in training	amyloid
4	10116515	0.215154	negative in training	amyloid
4	15429572	0.439685	negative in training	amyloid
4	18580125	0.281043	negative in training	amyloid
4	20528506	0.00765922	negative not in training	amyloid
4	21699373	0.134819	negative not in training	amyloid
4	21950952	0.0336796	negative in training	amyloid
4	23892621	0.290965	negative in training	amyloid
4	25097661	0.104395	negative in training	amyloid
4	25310668	0.389848	negative not in training	amyloid
4	25578986	0.221417	negative in training	amyloid
4	27024486	0.639364	negative not in training	amyloid
4	30724915	0.98048	negative not in training	amyloid
4	36376417	0.0170032	negative not in training	amyloid
4	37604480	0.331136	negative in training	amyloid
4	38606942	0.431759	negative not in training	amyloid
4	39184472	0.0884046	negative not in training	amyloid
4	39900602	0.00125547	negative not in training	amyloid
4	41700693	0.509391	negative not in training	amyloid
4	41869433	0.275932	negative in training	amyloid
4	41983611	0.0535794	near positive	amyloid
4	46995203	0.076667	negative in training	amyloid
4	48905159	0.253754	negative not in training	amyloid
4	53591105	0.151486	negative not in training	amyloid
4	53617679	0.218069	negative not in training	amyloid
4	54518744	0.894918	positive in training	amyloid
4	56814931	0.113658	negative not in training	amyloid
4	57547699	0.298458	negative not in training	amyloid
4	57845048	0.107711	negative not in training	amyloid
4	58060609	0.507464	negative in training	amyloid
4	62383146	0.344196	negative not in training	amyloid
4	69215675	0.495901	negative in training	amyloid
4	71587722	0.484144	negative in training	amyloid
4	71859030	0.00545031	negative not in training	amyloid
4	71862187	0.0597593	negative not in training	amyloid
4	72118736	0.092102	negative in training	amyloid
4	75174074	0.0603207	negative in training	amyloid
4	75719320	0.333196	negative not in training	amyloid
4	76932316	0.2604	negative not in training	amyloid
4	77061304	0.0803149	negative not in training	amyloid
4	78432204	0.0140381	negative not in training	amyloid
4	78783082	0.0455074	negative not in training	amyloid
4	79861284	0.232092	negative in training	amyloid
4	82391576	0.305021	negative in training	amyloid
4	82958259	0.00751323	negative in training	amyloid
4	84255978	0.261513	negative not in training	amyloid
4	84457387	0.217928	negative not in training	amyloid
4	87857413	0.227894	near positive	amyloid
4	88450824	0.0869606	negative in training	amyloid
4	88570587	0.0926915	negative in training	amyloid
4	91764255	0.100048	negative in training	amyloid
4	97047512	0.0975438	negative not in training	amyloid
4	100488671	0.096749	negative in training	amyloid
4	100574653	0.129405	negative not in training	amyloid
4	104227316	0.0533545	negative in training	amyloid
4	108911077	0.511615	negative not in training	amyloid
4	110651822	0.0153084	negative in training	amyloid
4	111533823	0.115942	negative in training	amyloid
4	117626794	0.0138752	negative not in training	amyloid
4	119274192	0.143364	negative not in training	amyloid
4	124814442	0.225874	negative in training	amyloid
4	126240744	0.312556	negative in training	amyloid
4	126279846	0.473455	negative in training	amyloid
4	128543924	0.0705935	negative not in training	amyloid
4	130017530	0.000352712	negative in training	amyloid
4	130446750	0.284274	negative in training	amyloid
4	138114823	0.658924	positive in training	amyloid
4	139330289	0.00412631	negative not in training	amyloid
4	141676849	0.127063	negative not in training	amyloid
4	142253700	0.0136225	near positive	amyloid
4	145111000	0.0806124	negative in training	amyloid
4	147164778	0.398786	negative not in training	amyloid
4	147443209	0.0080151	negative not in training	amyloid
4	147556288	0.0649126	negative in training	amyloid
4	148787393	0.0627678	negative in training	amyloid
4	151287731	0.620476	negative not in training	amyloid
4	152147803	0.334148	negative in training	amyloid
4	152330872	0.279091	negative in training	amyloid
4	153701185	0.257528	negative not in training	amyloid
4	155661758	0.946959	near positive	amyloid
4	155661849	0.995077	positive in training	amyloid
4	155661929	0.993412	positive in training	amyloid
4	158281194	0.157076	negative not in training	amyloid
4	163530781	0.00996333	negative in training	amyloid
4	164246900	0.466148	negative in training	amyloid
4	164394898	0.214519	negative not in training	amyloid
4	165111372	0.312683	negative in training	amyloid
4	165304531	0.0125853	negative not in training	amyloid
4	166322679	0.00629151	negative not in training	amyloid
4	171011099	0.248615	negative not in training	amyloid
4	174091422	0.185495	negative not in training	amyloid
4	174291991	0.27645	negative not in training	amyloid
4	174292144	0.442973	negative in training	amyloid
4	174421377	0.00547521	negative in training	amyloid
4	174427507	0.495128	negative not in training	amyloid
4	174448341	0.80715	near positive	amyloid
4	175140004	0.0352843	negative in training	amyloid
4	175443569	0.125812	negative not in training	amyloid
4	176826907	0.0913585	negative in training	amyloid
4	178377613	0.0761029	negative not in training	amyloid
4	183721183	0.138952	negative not in training	amyloid
4	184207126	0.188859	negative not in training	amyloid
4	187475841	0.187844	negative not in training	amyloid
4	187491428	0.455159	negative not in training	amyloid
4	189024495	0.296524	negative in training	amyloid
5	205863	0.160997	negative in training	amyloid
5	1016460	0.193747	negative not in training	amyloid
5	1059192	0.0993319	negative in training	amyloid
5	1068913	0.250639	negative in training	amyloid
5	1069235	0.0901785	negative not in training	amyloid
5	1119025	0.496922	negative in training	amyloid
5	1227286	0.28714	negative not in training	amyloid
5	1417706	0.398237	negative not in training	amyloid
5	1660205	0.161831	negative in training	amyloid
5	2180824	0.0578334	negative in training	amyloid
5	2225323	0.149203	negative not in training	amyloid
5	2866465	0.15237	negative not in training	amyloid
5	3288637	0.100461	negative in training	amyloid
5	3601357	0.190692	negative in training	amyloid
5	6755265	0.0219166	negative in training	amyloid
5	7827486	0.311256	negative not in training	amyloid
5	7983594	0.0469906	negative not in training	amyloid
5	10595660	0.639627	negative not in training	amyloid
5	14152408	0.0663278	negative in training	amyloid
5	16670964	0.73119	negative not in training	amyloid
5	16886424	0.71141	positive in training	amyloid
5	17147858	0.600955	negative not in training	amyloid
5	19928399	0.177498	negative in training	amyloid
5	27036352	0.13717	negative in training	amyloid
5	27084372	0.137086	negative not in training	amyloid
5	31323107	0.397332	negative not in training	amyloid
5	31362491	0.202115	negative in training	amyloid
5	31538347	0.482507	negative in training	amyloid
5	32584912	0.458043	negative in training	amyloid
5	32585604	0.0422156	negative not in training	amyloid
5	33339102	0.17743	negative in training	amyloid
5	33737936	0.117943	negative not in training	amyloid
5	33982208	0.0432146	negative in training	amyloid
5	34839189	0.138407	negative not in training	amyloid
5	35088958	0.0106123	negative not in training	amyloid
5	35925474	0.0715344	negative not in training	amyloid
5	35946095	0.0548626	negative not in training	amyloid
5	35957835	0.0204007	negative in training	amyloid
5	36662829	0.224754	negative not in training	amyloid
5	38134954	0.182027	negative in training	amyloid
5	38262316	0.127227	negative not in training	amyloid
5	42993450	0.0188667	negative in training	amyloid
5	42993978	0.00173278	near positive	amyloid
5	43019773	0.00582675	negative in training	amyloid
5	43039867	0.033638	negative not in training	amyloid
5	43040438	0.304795	negative in training	amyloid
5	43302133	0.239852	negative in training	amyloid
5	43772975	0.237546	negative not in training	amyloid
5	44808879	0.499356	negative not in training	amyloid
5	50685698	0.314562	negative in training	amyloid
5	52083609	0.0308553	negative in training	amyloid
5	52285560	0.241931	negative not in training	amyloid
5	52776694	0.249075	negative in training	amyloid
5	53751493	0.122544	negative in training	amyloid
5	54100067	0.61639	positive in training	amyloid
5	54601060	0.0336778	negative not in training	amyloid
5	55117965	0.0577414	negative in training	amyloid
5	56718310	0.10942	negative not in training	amyloid
5	59189849	0.341976	negative in training	amyloid
5	63461305	0.323575	negative in training	amyloid
5	64064520	0.184881	negative not in training	amyloid
5	65020927	0.147017	negative in training	amyloid
5	67089012	0.184742	negative not in training	amyloid
5	67127836	0.0965523	negative not in training	amyloid
5	67595709	0.24637	negative in training	amyloid
5	68628431	0.0664743	negative in training	amyloid
5	68665548	0.0918817	negative not in training	amyloid
5	68665590	0.0816556	negative not in training	amyloid
5	71015523	0.0586136	negative not in training	amyloid
5	71310320	0.0591458	negative in training	amyloid
5	72415687	0.0341101	negative in training	amyloid
5	72511623	0.240466	negative in training	amyloid
5	72739768	0.503345	negative not in training	amyloid
5	72746867	0.129561	negative in training	amyloid
5	72794738	0.394493	negative not in training	amyloid
5	72921439	0.00938442	negative in training	amyloid
5	76112996	0.324578	near positive	amyloid
5	76505840	0.100396	negative not in training	amyloid
5	82322115	0.457513	negative not in training	amyloid
5	87985589	0.186975	negative in training	amyloid
5	87989373	0.460263	negative in training	amyloid
5	89458394	0.371519	negative not in training	amyloid
5	92909968	0.204566	negative in training	amyloid
5	96256918	0.342929	negative not in training	amyloid
5	102091118	0.185222	negative not in training	amyloid
5	102091191	0.195724	negative in training	amyloid
5	102608478	0.413172	negative not in training	amyloid
5	107716468	0.17017	negative in training	amyloid
5	110844727	0.171213	negative in training	amyloid
5	111095756	0.162303	negative not in training	amyloid
5	112824746	0.208903	negative in training	amyloid
5	112824765	0.232016	negative not in training	amyloid
5	112849156	0.132684	negative in training	amyloid
5	114633468	0.325466	negative not in training	amyloid
5	122420638	0.224818	negative not in training	amyloid
5	122424408	0.204124	negative not in training	amyloid
5	126409227	0.0109296	negative not in training	amyloid
5	128734215	0.0498578	negative not in training	amyloid
5	129338100	0.0348727	negative not in training	amyloid
5	130762714	0.3545	negative in training	amyloid
5	131396250	0.0115255	negative not in training	amyloid
5	131396253	0.00790382	negative in training	amyloid
5	131561292	0.111642	negative in training	amyloid
5	131893301	0.0304486	negative not in training	amyloid
5	132114623	0.139362	negative not in training	amyloid
5	132149076	0.157212	negative in training	amyloid
5	132161867	0.0512014	negative in training	amyloid
5	133747726	0.0490372	negative not in training	amyloid
5	134690408	0.249994	negative in training	amyloid
5	134871807	0.104963	negative not in training	amyloid
5	137072746	0.58122	negative not in training	amyloid
5	137089872	0.0109025	negative in training	amyloid
5	137613999	0.160349	negative not in training	amyloid
5	137667807	0.017888	negative not in training	amyloid
5	137946599	0.118865	negative in training	amyloid
5	138720490	0.0244128	negative not in training	amyloid
5	138725482	0.0864947	near positive	amyloid
5	139090314	0.324612	negative in training	amyloid
5	139682734	0.0299484	negative not in training	amyloid
5	139781927	0.404303	negative not in training	amyloid
5	140070172	0.174677	negative not in training	amyloid
5	140182956	0.0190379	negative in training	amyloid
5	140344483	0.48761	negative in training	amyloid
5	140734721	0.00753706	negative not in training	amyloid
5	140792511	0.0300387	negative in training	amyloid
5	140798161	0.0474391	negative not in training	amyloid
5	140864701	0.00978591	negative in training	amyloid
5	140903294	0.420396	negative not in training	amyloid
5	141855127	0.0576389	negative not in training	amyloid
5	142150321	0.242163	negative not in training	amyloid
5	142757312	0.245182	negative not in training	amyloid
5	145718597	0.0522662	negative in training	amyloid
5	145790404	0.319868	negative not in training	amyloid
5	147160551	0.187464	negative in training	amyloid
5	148754068	0.245168	negative in training	amyloid
5	148809664	0.907281	near positive	amyloid
5	148810177	0.994871	near positive	amyloid
5	148810180	0.99474	positive in training	amyloid
5	148894958	0.0410126	negative not in training	amyloid
5	148908014	0.522452	negative not in training	amyloid
5	149219027	0.672534	negative not in training	amyloid
5	149569810	0.441258	negative not in training	amyloid
5	149829668	0.0853839	near positive	amyloid
5	149887422	0.448086	negative in training	amyloid
5	150020212	0.87048	negative in training	amyloid
5	151986804	0.0161765	negative not in training	amyloid
5	153418326	0.0177207	negative not in training	amyloid
5	153859049	0.483418	negative in training	amyloid
5	154092360	0.660923	negative in training	amyloid
5	154347281	0.496807	negative not in training	amyloid
5	158531394	0.347475	negative not in training	amyloid
5	162929830	0.0574939	negative not in training	amyloid
5	167157137	0.217014	negative in training	amyloid
5	167718496	0.208996	negative in training	amyloid
5	169407472	0.706001	negative not in training	amyloid
5	171808200	0.550452	negative in training	amyloid
5	171879957	0.849463	positive in training	amyloid
5	172024892	0.494047	negative in training	amyloid
5	172068999	0.33705	negative in training	amyloid
5	172175721	0.997426	positive in training	amyloid
5	172757074	0.0751901	negative not in training	amyloid
5	173317332	0.995934	near positive	amyloid
5	173317342	0.996645	positive in training	amyloid
5	173738923	0.176421	negative not in training	amyloid
5	174487008	0.174664	negative not in training	amyloid
5	175612438	0.0186537	negative not in training	amyloid
5	175788968	0.0693875	negative in training	amyloid
5	176046902	0.417401	negative in training	amyloid
5	176056682	0.230056	negative in training	amyloid
5	176233844	0.135778	negative not in training	amyloid
5	176245309	0.183504	negative not in training	amyloid
5	176450179	0.248193	negative not in training	amyloid
5	176827392	0.808982	near positive	amyloid
5	176836535	0.185196	negative in training	amyloid
5	176918190	0.411995	negative in training	amyloid
5	177811349	0.344025	negative not in training	amyloid
5	178413313	0.00719824	negative in training	amyloid
5	178420527	0.00950617	negative not in training	amyloid
5	178461226	0.00153117	negative not in training	amyloid
5	178902699	0.247609	negative in training	amyloid
5	178902790	0.143809	negative not in training	amyloid
5	178913683	0.329278	negative in training	amyloid
5	178956838	0.011179	negative not in training	amyloid
5	178977648	0.0112463	negative in training	amyloid
5	179401804	0.0615238	negative not in training	amyloid
5	179602982	0.141459	negative not in training	amyloid
5	179621621	0.808475	positive in training	amyloid
5	180036399	0.244376	negative not in training	amyloid
5	180111800	0.030492	negative in training	amyloid
5	180699004	0.0647798	negative not in training	amyloid
6	351402	0.108211	negative in training	amyloid
6	362023	0.515875	negative not in training	amyloid
6	1286762	0.32918	negative in training	amyloid
6	1378346	0.0915694	negative in training	amyloid
6	1635611	0.983098	positive in training	amyloid
6	2948822	0.504991	negative in training	amyloid
6	3455459	0.31021	near positive	amyloid
6	3724407	0.319526	negative in training	amyloid
6	3751076	0.186326	negative not in training	amyloid
6	3770466	0.485299	negative in training	amyloid
6	4892662	0.496349	negative in training	amyloid
6	5086610	0.178767	negative not in training	amyloid
6	7112846	0.290072	negative in training	amyloid
6	10419835	0.477166	negative in training	amyloid
6	10731080	0.499666	negative not in training	amyloid
6	10884140	0.157171	negative in training	amyloid
6	11435054	0.295854	negative in training	amyloid
6	12012242	0.0168503	negative in training	amyloid
6	12290322	0.00629498	negative in training	amyloid
6	13328969	0.0376876	negative not in training	amyloid
6	13711921	0.011887	negative not in training	amyloid
6	17033543	0.527685	negative in training	amyloid
6	19692418	0.146041	negative in training	amyloid
6	21596573	0.238825	negative not in training	amyloid
6	24206177	0.0150607	negative not in training	amyloid
6	24251735	0.489988	negative in training	amyloid
6	24718589	0.199006	negative in training	amyloid
6	25761690	0.0618488	negative not in training	amyloid
6	26156499	0.0389693	negative not in training	amyloid
6	26271718	0.552788	negative in training	amyloid
6	26332252	0.00751422	negative in training	amyloid
6	27228749	0.032922	negative in training	amyloid
6	27463217	0.00307189	negative not in training	amyloid
6	27730563	0.622208	near positive	amyloid
6	27806234	0.0797671	negative not in training	amyloid
6	27835385	0.502851	negative not in training	amyloid
6	27841352	0.185346	negative not in training	amyloid
6	27841633	0.270229	negative in training	amyloid
6	28367898	0.00418729	negative in training	amyloid
6	28403086	0.0724911	negative not in training	amyloid
6	28446840	0.0336286	negative in training	amyloid
6	28458328	0.0216262	negative in training	amyloid
6	28510376	0.0869378	negative in training	amyloid
6	28555601	0.0586313	negative in training	amyloid
6	28603161	0.0302431	near positive	amyloid
6	28706472	0.0307913	negative not in training	amyloid
6	28885017	0.0710555	negative not in training	amyloid
6	28890911	0.324094	negative not in training	amyloid
6	28910953	0.0152183	negative in training	amyloid
6	29443400	0.12646	negative not in training	amyloid
6	29521143	0.0555754	negative not in training	amyloid
6	29598285	0.523211	negative not in training	amyloid
6	29618315	0.252781	negative not in training	amyloid
6	29933697	0.281161	negative in training	amyloid
6	29974844	0.382126	negative in training	amyloid
6	30042980	0.22235	negative not in training	amyloid
6	30043325	0.229811	negative not in training	amyloid
6	30080393	0.0429162	negative in training	amyloid
6	30139979	0.0226202	negative in training	amyloid
6	30173974	0.359539	negative in training	amyloid
6	30459595	0.6096	near positive	amyloid
6	30509366	0.199336	negative not in training	amyloid
6	30526487	0.0311621	negative in training	amyloid
6	30538523	0.0242228	negative in training	amyloid
6	30568668	0.101696	negative not in training	amyloid
6	30623779	0.435641	negative not in training	amyloid
6	30647588	0.0599424	negative not in training	amyloid
6	30853948	0.927285	near positive	amyloid
6	30865926	0.016054	negative not in training	amyloid
6	30951917	0.45638	negative not in training	amyloid
6	31127357	0.436054	negative in training	amyloid
6	31165819	0.00279733	negative in training	amyloid
6	31364902	0.451037	negative not in training	amyloid
6	31496752	0.203767	negative not in training	amyloid
6	31591345	0.0192318	negative in training	amyloid
6	31604108	0.220207	negative not in training	amyloid
6	31625701	0.199297	negative not in training	amyloid
6	31628050	0.0305122	negative in training	amyloid
6	31634821	0.1186	negative in training	amyloid
6	31649469	0.283987	negative in training	amyloid
6	31670795	0.000538283	negative not in training	amyloid
6	31671154	0.0208865	negative not in training	amyloid
6	31691870	0.0951289	negative not in training	amyloid
6	31744628	0.0672494	negative not in training	amyloid
6	31760762	0.268118	negative not in training	amyloid
6	31774610	0.184566	negative not in training	amyloid
6	31789941	0.00305235	negative not in training	amyloid
6	31830729	0.492408	negative not in training	amyloid
6	31832657	0.39797	negative not in training	amyloid
6	31852980	0.0134252	negative in training	amyloid
6	31855269	0.209868	negative in training	amyloid
6	31936514	0.0942273	negative not in training	amyloid
6	32094907	0.370195	negative not in training	amyloid
6	32095545	0.31166	negative not in training	amyloid
6	32118811	0.448036	negative not in training	amyloid
6	32165877	0.102164	negative not in training	amyloid
6	32185984	0.127834	negative not in training	amyloid
6	32381531	0.391808	negative not in training	amyloid
6	32798182	0.464136	negative not in training	amyloid
6	32800591	0.544576	near positive	amyloid
6	32819921	0.928803	positive in training	amyloid
6	32820893	0.540738	negative not in training	amyloid
6	32847585	0.22665	negative not in training	amyloid
6	33050888	0.444065	negative in training	amyloid
6	33139581	0.157769	negative in training	amyloid
6	33147514	0.0350679	negative in training	amyloid
6	33147659	0.132321	negative in training	amyloid
6	33160250	0.0305858	negative in training	amyloid
6	33176613	0.438528	negative in training	amyloid
6	33244172	0.683278	negative in training	amyloid
6	33273716	0.11733	negative not in training	amyloid
6	33283055	0.731297	negative not in training	amyloid
6	33286558	0.188582	negative in training	amyloid
6	33359652	0.184288	negative not in training	amyloid
6	33360836	0.03991	negative not in training	amyloid
6	33391259	0.0384068	negative not in training	amyloid
6	33914814	0.128709	near positive	amyloid
6	33994263	0.0461642	negative not in training	amyloid
6	35635985	0.47288	negative in training	amyloid
6	35704149	0.326182	negative in training	amyloid
6	35887678	0.137206	negative in training	amyloid
6	35888891	0.380433	negative not in training	amyloid
6	35995354	0.469193	negative in training	amyloid
6	36165617	0.126886	negative in training	amyloid
6	36238230	0.395034	negative not in training	amyloid
6	36410747	0.0276995	negative not in training	amyloid
6	36842651	0.00613332	negative in training	amyloid
6	36996068	0.424609	negative not in training	amyloid
6	37752301	0.395872	negative not in training	amyloid
6	38451031	0.064332	negative in training	amyloid
6	39902296	0.428854	negative not in training	amyloid
6	40698276	0.0593318	negative not in training	amyloid
6	41343210	0.340008	negative in training	amyloid
6	41373258	0.19525	negative not in training	amyloid
6	41375881	0.781695	near positive	amyloid
6	41377288	0.977975	positive in training	amyloid
6	41621208	0.0957959	negative in training	amyloid
6	42162796	0.213408	negative not in training	amyloid
6	42450495	0.00247421	negative in training	amyloid
6	42928079	0.223051	negative in training	amyloid
6	42928303	0.376232	negative in training	amyloid
6	43142014	0.980931	positive in training	amyloid
6	43272572	0.43086	negative not in training	amyloid
6	43276756	0.282373	negative in training	amyloid
6	43603375	0.0161242	negative in training	amyloid
6	43612520	0.427675	negative in training	amyloid
6	43964296	0.42912	negative in training	amyloid
6	44217559	0.528555	negative not in training	amyloid
6	46620647	0.484793	negative not in training	amyloid
6	46703123	0.489967	negative not in training	amyloid
6	46967866	0.0111175	negative not in training	amyloid
6	47010177	0.189013	negative not in training	amyloid
6	50813859	0.460586	negative in training	amyloid
6	50817400	0.132269	near positive	amyloid
6	53375279	0.396924	negative in training	amyloid
6	56114591	0.0160303	negative not in training	amyloid
6	57040282	0.0259375	negative not in training	amyloid
6	62737607	0.0136558	negative in training	amyloid
6	66205227	0.0719762	negative in training	amyloid
6	70506983	0.30952	negative not in training	amyloid
6	70762024	0.0174005	negative in training	amyloid
6	71012852	0.0135276	negative in training	amyloid
6	71378252	0.365405	negative not in training	amyloid
6	72086737	0.0393121	negative in training	amyloid
6	74074136	0.103787	negative not in training	amyloid
6	74162074	0.0198858	negative not in training	amyloid
6	75794800	0.203578	negative in training	amyloid
6	75911956	0.00705446	negative in training	amyloid
6	78360341	0.213156	negative in training	amyloid
6	78362377	0.0781168	negative not in training	amyloid
6	84172561	0.491868	near positive	amyloid
6	84743236	0.0352053	negative in training	amyloid
6	85473344	0.222692	negative in training	amyloid
6	88877216	0.175892	negative in training	amyloid
6	88986780	0.186048	negative not in training	amyloid
6	90276141	0.0396522	negative not in training	amyloid
6	90597591	0.014181	negative not in training	amyloid
6	97345925	0.125376	negative in training	amyloid
6	99380488	0.00309515	negative not in training	amyloid
6	100054987	0.254953	negative in training	amyloid
6	100055039	0.161752	negative not in training	amyloid
6	100439050	0.345505	negative not in training	amyloid
6	100675273	0.0267931	negative not in training	amyloid
6	100896803	0.437058	negative in training	amyloid
6	100914480	0.207911	negative not in training	amyloid
6	105307729	0.667652	near positive	amyloid
6	105405275	0.429606	negative in training	amyloid
6	106252695	0.0720183	negative in training	amyloid
6	106429610	0.230496	negative not in training	amyloid
6	106533958	0.0391229	negative in training	amyloid
6	108492358	0.268143	negative in training	amyloid
6	108495385	0.0257698	negative in training	amyloid
6	108918822	0.0136725	near positive	amyloid
6	109775161	0.239703	negative not in training	amyloid
6	110501610	0.203179	negative not in training	amyloid
6	110677913	0.0574803	negative not in training	amyloid
6	110678179	0.409044	negative not in training	amyloid
6	111889939	0.518462	negative in training	amyloid
6	112194613	0.87085	negative not in training	amyloid
6	113340447	0.980844	positive in training	amyloid
6	116691382	0.00886104	negative not in training	amyloid
6	117584596	0.0288901	negative in training	amyloid
6	122792987	0.00470554	negative not in training	amyloid
6	126101997	0.000474036	negative not in training	amyloid
6	126660984	0.135095	negative not in training	amyloid
6	127797208	0.0167507	negative not in training	amyloid
6	128813319	0.68359	negative not in training	amyloid
6	131222276	0.468451	negative not in training	amyloid
6	131457146	0.0132387	negative not in training	amyloid
6	131613706	0.488531	negative not in training	amyloid
6	131657922	0.222003	negative not in training	amyloid
6	133116721	0.389999	negative not in training	amyloid
6	133753539	0.0868174	negative in training	amyloid
6	134856977	0.028262	negative not in training	amyloid
6	137114513	0.0991545	negative not in training	amyloid
6	138744549	0.41064	negative not in training	amyloid
6	138866887	0.998637	near positive	amyloid
6	139488309	0.458353	negative not in training	amyloid
6	140175142	0.00597075	negative not in training	amyloid
6	142409507	0.0112445	negative not in training	amyloid
6	142409630	0.0426787	negative in training	amyloid
6	142767650	0.00302947	negative in training	amyloid
6	143607364	0.0646414	negative in training	amyloid
6	143832933	0.650908	negative not in training	amyloid
6	148476471	0.308678	negative in training	amyloid
6	148627789	0.0233336	negative not in training	amyloid
6	149381604	0.0275039	negative not in training	amyloid
6	150688748	0.0125534	negative not in training	amyloid
6	151687925	0.411655	negative not in training	amyloid
6	151811868	0.381368	negative not in training	amyloid
6	153536198	0.309931	near positive	amyloid
6	154830561	0.329998	negative not in training	amyloid
6	155967739	0.119974	negative in training	amyloid
6	156829146	0.230109	negative in training	amyloid
6	156950855	0.0337061	negative not in training	amyloid
6	156952297	0.262299	negative in training	amyloid
6	156983315	0.466017	negative in training	amyloid
6	158184542	0.533955	negative not in training	amyloid
6	158403321	0.268415	negative in training	amyloid
6	160388924	0.0943783	negative in training	amyloid
6	161583516	0.00111614	negative not in training	amyloid
6	163475718	0.107821	negative not in training	amyloid
6	163755094	0.912786	positive in training	amyloid
6	163755165	0.970247	positive in training	amyloid
6	163851615	0.40278	negative in training	amyloid
6	164758516	0.257666	negative in training	amyloid
6	166100314	0.357578	negative in training	amyloid
6	166131985	0.0734181	negative in training	amyloid
6	166260532	0.0931272	negative in training	amyloid
6	166400494	0.152948	negative not in training	amyloid
6	166445460	0.041559	negative not in training	amyloid
6	166582159	0.230802	negative in training	amyloid
6	166755991	0.00876762	negative in training	amyloid
6	166797286	0.115787	negative in training	amyloid
6	166907748	0.810435	positive in training	amyloid
6	166911767	0.0831901	negative in training	amyloid
6	167536521	0.0196117	negative not in training	amyloid
6	168122607	0.0072301	negative not in training	amyloid
6	168226576	0.829875	positive in training	amyloid
6	168450901	0.0377588	negative not in training	amyloid
6	168479649	0.482654	negative in training	amyloid
6	168498470	0.100143	negative in training	amyloid
6	168609219	0.0236806	negative in training	amyloid
6	168613133	0.0474668	negative in training	amyloid
6	168720183	0.18275	negative in training	amyloid
6	169117811	0.0827311	negative not in training	amyloid
6	169185399	0.0669094	negative not in training	amyloid
6	169497584	0.0380848	negative in training	amyloid
6	170191082	0.465469	negative not in training	amyloid
6	170488281	0.103671	negative not in training	amyloid
6	170525426	0.0664656	negative not in training	amyloid
6	170595195	0.0987426	negative not in training	amyloid
6	170615451	0.252458	negative not in training	amyloid
6	170615752	0.134079	negative not in training	amyloid
7	205900	0.359269	negative in training	amyloid
7	229388	0.381123	negative in training	amyloid
7	853229	0.561353	negative not in training	amyloid
7	891106	0.539332	negative not in training	amyloid
7	926431	0.132539	negative not in training	amyloid
7	1107887	0.197485	negative in training	amyloid
7	1110784	0.461372	negative not in training	amyloid
7	1120860	0.0468844	negative in training	amyloid
7	1394014	0.0776067	negative not in training	amyloid
7	1510742	0.0630204	negative not in training	amyloid
7	1514361	0.263779	negative not in training	amyloid
7	1569242	0.157197	negative in training	amyloid
7	1913505	0.478252	negative not in training	amyloid
7	1956121	0.454729	near positive	amyloid
7	2165688	0.266785	negative in training	amyloid
7	2248948	0.28668	negative in training	amyloid
7	2557446	0.504486	negative in training	amyloid
7	3127028	0.205769	negative in training	amyloid
7	3988772	0.557742	negative not in training	amyloid
7	4175865	0.507988	negative in training	amyloid
7	4218795	0.14182	negative in training	amyloid
7	4749206	0.309145	negative in training	amyloid
7	4754502	0.0569226	negative not in training	amyloid
7	4786943	0.888497	positive in training	amyloid
7	4802876	0.0125315	negative in training	amyloid
7	5013490	0.170979	negative not in training	amyloid
7	6548780	0.172046	negative not in training	amyloid
7	8301660	0.480138	negative not in training	amyloid
7	8481994	0.0715023	negative not in training	amyloid
7	11013526	0.050813	negative not in training	amyloid
7	11675931	0.131098	negative not in training	amyloid
7	19147307	0.37618	negative in training	amyloid
7	22893374	0.128119	negative in training	amyloid
7	23086395	0.0830364	negative not in training	amyloid
7	23387365	0.17542	near positive	amyloid
7	24376838	0.184163	negative in training	amyloid
7	24613126	0.106321	negative not in training	amyloid
7	25164935	0.0636809	negative not in training	amyloid
7	25219914	0.0377408	negative in training	amyloid
7	26437192	0.24459	negative in training	amyloid
7	27137922	0.992378	near positive	amyloid
7	27138396	0.988691	positive in training	amyloid
7	27142810	0.977122	positive in training	amyloid
7	27143046	0.915202	positive in training	amyloid
7	27147513	0.987221	positive in training	amyloid
7	27153580	0.98282	positive in training	amyloid
7	27153605	0.951474	near positive	amyloid
7	27153847	0.996503	positive in training	amyloid
7	27155036	0.998367	near positive	amyloid
7	27170241	0.361817	negative not in training	amyloid
7	27178861	0.799284	near positive	amyloid
7	27187269	0.511039	negative in training	amyloid
7	27192656	0.386545	negative not in training	amyloid
7	27220047	0.985189	positive in training	amyloid
7	27220398	0.918553	positive in training	amyloid
7	27225319	0.358227	negative not in training	amyloid
7	27242161	0.947165	positive in training	amyloid
7	27245296	0.485788	negative in training	amyloid
7	27284520	0.415017	negative not in training	amyloid
7	28338757	0.910695	positive in training	amyloid
7	28450001	0.37095	negative not in training	amyloid
7	29153560	0.521925	negative not in training	amyloid
7	29233705	0.286958	negative not in training	amyloid
7	29603370	0.173207	near positive	amyloid
7	29606082	0.395445	negative in training	amyloid
7	30722643	0.304021	negative not in training	amyloid
7	32106580	0.353149	negative in training	amyloid
7	32466775	0.0625121	negative not in training	amyloid
7	33944359	0.179851	negative not in training	amyloid
7	34191722	0.0500725	negative in training	amyloid
7	35293884	0.198615	negative in training	amyloid
7	38331753	0.0310391	negative not in training	amyloid
7	38340103	0.0856661	negative in training	amyloid
7	42192975	0.304947	negative in training	amyloid
7	42265817	0.1981	negative in training	amyloid
7	42740486	0.035387	negative in training	amyloid
7	42760642	0.339738	negative in training	amyloid
7	42951436	0.89312	positive in training	amyloid
7	42951557	0.89785	negative not in training	amyloid
7	43485141	0.384668	negative not in training	amyloid
7	43946391	0.0559086	negative not in training	amyloid
7	44924598	0.128284	negative not in training	amyloid
7	46754068	0.122268	negative in training	amyloid
7	47443041	0.137848	negative not in training	amyloid
7	47539837	0.0307051	negative not in training	amyloid
7	50861487	0.117762	negative in training	amyloid
7	50861549	0.151884	negative not in training	amyloid
7	52156489	0.278573	negative not in training	amyloid
7	64454811	0.0257731	negative in training	amyloid
7	65447339	0.105745	near positive	amyloid
7	70038627	0.0180135	negative in training	amyloid
7	70172515	0.240892	negative not in training	amyloid
7	73097740	0.225272	negative not in training	amyloid
7	73153162	0.21236	negative not in training	amyloid
7	73497616	0.103711	negative in training	amyloid
7	74978127	0.0299675	negative in training	amyloid
7	75624460	0.511374	negative in training	amyloid
7	76898695	0.00625912	negative in training	amyloid
7	80080213	0.0182384	negative not in training	amyloid
7	86274769	0.0475123	negative in training	amyloid
7	88387861	0.0404363	negative not in training	amyloid
7	91405728	0.0428258	negative not in training	amyloid
7	91570673	0.000511854	negative not in training	amyloid
7	91767798	0.030014	negative in training	amyloid
7	92076700	0.281771	negative not in training	amyloid
7	92463218	0.0700981	negative not in training	amyloid
7	92463390	0.0542085	negative in training	amyloid
7	93190462	0.0682316	negative in training	amyloid
7	94138947	0.150344	negative not in training	amyloid
7	94284539	0.00215252	negative not in training	amyloid
7	96652153	0.293275	negative in training	amyloid
7	97361148	0.0232428	negative not in training	amyloid
7	97680731	0.160351	negative in training	amyloid
7	98741587	0.0356304	negative not in training	amyloid
7	99217644	0.201928	negative in training	amyloid
7	99424203	0.0932646	negative not in training	amyloid
7	99716514	0.370598	negative not in training	amyloid
7	99775425	0.226486	negative in training	amyloid
7	100171198	0.520229	negative not in training	amyloid
7	100182075	0.153163	negative not in training	amyloid
7	100484514	0.505806	negative in training	amyloid
7	101936230	0.21133	negative in training	amyloid
7	102921513	0.0553385	negative not in training	amyloid
7	102937814	0.216799	negative not in training	amyloid
7	105429512	0.0452866	negative not in training	amyloid
7	105925837	0.0242388	negative not in training	amyloid
7	112725899	0.0185193	negative in training	amyloid
7	112726396	0.115759	negative in training	amyloid
7	113728506	0.685929	near positive	amyloid
7	114628176	0.863001	positive in training	amyloid
7	115849899	0.0728942	negative not in training	amyloid
7	116963259	0.120602	negative not in training	amyloid
7	117476040	0.510702	negative not in training	amyloid
7	119691078	0.020099	negative not in training	amyloid
7	121950429	0.407766	negative in training	amyloid
7	122636635	0.0376521	negative in training	amyloid
7	122953117	0.0081742	negative in training	amyloid
7	127627251	0.508355	negative in training	amyloid
7	127703101	0.494904	negative not in training	amyloid
7	127749463	0.00813219	near positive	amyloid
7	128469799	0.441355	negative in training	amyloid
7	128696983	0.0926841	negative not in training	amyloid
7	128784712	0.203719	negative not in training	amyloid
7	129588864	0.546473	negative not in training	amyloid
7	129847153	0.0278213	negative in training	amyloid
7	130005852	0.374551	negative in training	amyloid
7	130130481	0.200153	negative not in training	amyloid
7	130419173	0.0857098	negative in training	amyloid
7	131217668	0.980202	positive in training	amyloid
7	131217668	0.980202	positive in training	amyloid
7	131223417	0.990302	positive in training	amyloid
7	133245852	0.220326	negative not in training	amyloid
7	134550430	0.793405	negative not in training	amyloid
7	134832770	0.00755008	negative not in training	amyloid
7	134933830	0.0670092	negative not in training	amyloid
7	137028604	0.156214	negative in training	amyloid
7	137505606	0.983205	positive in training	amyloid
7	138719784	0.0181653	negative not in training	amyloid
7	138723354	0.888209	positive in training	amyloid
7	140628445	0.10832	negative in training	amyloid
7	141353255	0.294109	negative in training	amyloid
7	141695623	0.284894	negative not in training	amyloid
7	142378117	0.00984402	negative in training	amyloid
7	144533376	0.00382058	negative in training	amyloid
7	148844053	0.0621653	negative in training	amyloid
7	148892492	0.178719	negative not in training	amyloid
7	149530984	0.432809	negative in training	amyloid
7	150026998	0.788814	negative not in training	amyloid
7	150039342	0.588858	negative not in training	amyloid
7	150174540	0.962047	negative not in training	amyloid
7	150745494	0.359841	negative not in training	amyloid
7	150754081	0.390403	negative in training	amyloid
7	150846128	0.128696	negative in training	amyloid
7	150884641	0.338215	negative in training	amyloid
7	152591343	0.201163	negative not in training	amyloid
7	152594636	0.0380229	negative in training	amyloid
7	152620090	0.132814	negative not in training	amyloid
7	152622022	0.0500371	near positive	amyloid
7	154704574	0.0937986	negative not in training	amyloid
7	154705189	0.105902	negative not in training	amyloid
7	155166554	0.487519	negative in training	amyloid
7	155258253	0.256498	negative in training	amyloid
7	155284331	0.150646	negative in training	amyloid
7	155289712	0.153169	negative in training	amyloid
7	155556590	0.750222	positive in training	amyloid
7	155556590	0.750222	positive in training	amyloid
7	155556652	0.131776	near positive	amyloid
7	156432293	0.0186433	negative not in training	amyloid
7	156741514	0.107543	negative in training	amyloid
7	156759363	0.0779286	negative not in training	amyloid
7	156782611	0.128856	negative not in training	amyloid
7	156813602	0.141159	negative in training	amyloid
7	157314356	0.231486	negative not in training	amyloid
7	157345566	0.15259	negative not in training	amyloid
7	157366979	0.234786	negative in training	amyloid
7	157387361	0.000476076	negative not in training	amyloid
7	157412739	0.0688854	negative not in training	amyloid
7	157437844	0.0100515	negative not in training	amyloid
7	157444235	0.0301076	negative in training	amyloid
7	157444501	0.0337866	negative in training	amyloid
7	157612249	0.0275425	negative in training	amyloid
7	157986877	0.0016331	negative not in training	amyloid
7	158110068	0.0638485	negative in training	amyloid
8	619965	0.679617	near positive	amyloid
8	644521	0.505724	near positive	amyloid
8	709624	0.363818	negative in training	amyloid
8	1431308	0.00284262	negative not in training	amyloid
8	1626697	0.119236	negative in training	amyloid
8	1765477	0.358027	negative not in training	amyloid
8	1993125	0.148206	negative in training	amyloid
8	2480426	0.104758	negative in training	amyloid
8	6569043	0.0139723	negative not in training	amyloid
8	6664281	0.0484207	negative not in training	amyloid
8	6693247	0.157899	negative in training	amyloid
8	8185742	0.245099	negative not in training	amyloid
8	8239288	0.521772	negative not in training	amyloid
8	10865623	0.253749	negative in training	amyloid
8	11594003	0.141277	negative in training	amyloid
8	17089328	0.502029	negative not in training	amyloid
8	21268342	0.0413991	negative not in training	amyloid
8	21771278	0.0297882	negative in training	amyloid
8	21960456	0.478711	negative in training	amyloid
8	22084442	0.613005	negative not in training	amyloid
8	22409254	0.719926	positive in training	amyloid
8	23022692	0.242358	negative not in training	amyloid
8	23161764	0.938921	positive in training	amyloid
8	24749345	0.223412	negative in training	amyloid
8	25898839	0.0547677	negative in training	amyloid
8	25908279	0.349118	negative not in training	amyloid
8	27630920	0.0394577	negative in training	amyloid
8	28929078	0.483986	negative in training	amyloid
8	30318172	0.0526654	negative not in training	amyloid
8	34280422	0.282816	negative not in training	amyloid
8	37378276	0.320643	negative in training	amyloid
8	37550126	0.149202	negative not in training	amyloid
8	37699923	0.492833	negative in training	amyloid
8	38961696	0.341028	negative not in training	amyloid
8	40736768	0.49942	negative in training	amyloid
8	41508618	0.198782	negative in training	amyloid
8	41519308	0.969185	positive in training	amyloid
8	41519399	0.96518	positive in training	amyloid
8	41580903	0.468798	negative not in training	amyloid
8	41655078	0.0424046	negative in training	amyloid
8	42033472	0.181138	near positive	amyloid
8	42163265	0.690435	negative in training	amyloid
8	42552470	0.36817	negative in training	amyloid
8	47109311	0.00680187	negative in training	amyloid
8	48172889	0.697376	negative not in training	amyloid
8	48743625	0.037667	negative not in training	amyloid
8	55533939	0.177029	negative not in training	amyloid
8	57123418	0.0160565	negative not in training	amyloid
8	57232688	0.1672	negative in training	amyloid
8	57350735	0.0987636	negative in training	amyloid
8	57358130	0.188781	negative not in training	amyloid
8	61765432	0.492784	negative not in training	amyloid
8	62825339	0.863386	positive in training	amyloid
8	67092562	0.0192169	negative in training	amyloid
8	67340748	0.174443	negative not in training	amyloid
8	67687406	0.71872	negative not in training	amyloid
8	68658943	0.0435801	negative in training	amyloid
8	70378380	0.446217	negative in training	amyloid
8	70404780	0.460742	negative not in training	amyloid
8	70983741	0.557863	negative not in training	amyloid
8	71581315	0.126552	negative not in training	amyloid
8	73164024	0.0736572	negative in training	amyloid
8	74005697	0.125097	negative in training	amyloid
8	74208178	0.0950508	negative in training	amyloid
8	74282865	0.517958	negative in training	amyloid
8	74332435	0.600428	negative not in training	amyloid
8	75213778	0.499901	negative in training	amyloid
8	76320362	0.0954904	negative in training	amyloid
8	80695847	0.401994	negative in training	amyloid
8	81020215	0.368826	negative not in training	amyloid
8	81491905	0.203157	negative not in training	amyloid
8	82006417	0.0911031	negative in training	amyloid
8	87404176	0.114411	negative not in training	amyloid
8	91997001	0.26938	negative not in training	amyloid
8	94931371	0.224955	negative in training	amyloid
8	97170364	0.465199	negative in training	amyloid
8	98640309	0.0531901	negative not in training	amyloid
8	99950917	0.0869729	negative in training	amyloid
8	99959549	0.0544081	negative not in training	amyloid
8	100024465	0.357384	negative in training	amyloid
8	100104103	0.425119	negative not in training	amyloid
8	101303628	0.283044	negative in training	amyloid
8	101774065	0.364307	negative not in training	amyloid
8	101912325	0.833865	negative not in training	amyloid
8	102217292	0.00468409	negative not in training	amyloid
8	104033118	0.0515689	negative not in training	amyloid
8	105351190	0.514476	negative not in training	amyloid
8	105703739	0.051487	near positive	amyloid
8	110346293	0.56513	negative not in training	amyloid
8	113113972	0.0175038	negative in training	amyloid
8	119122430	0.998777	positive in training	amyloid
8	119476471	0.00959287	negative in training	amyloid
8	125123369	0.0854022	negative in training	amyloid
8	126448033	0.922703	negative not in training	amyloid
8	128139451	0.458222	negative not in training	amyloid
8	131773696	0.0169461	negative in training	amyloid
8	133068463	0.220204	negative not in training	amyloid
8	134588243	0.290058	negative in training	amyloid
8	134657812	0.558888	near positive	amyloid
8	137878016	0.0383218	negative in training	amyloid
8	140716505	0.0879385	negative not in training	amyloid
8	140717689	0.150945	negative in training	amyloid
8	140991037	0.307583	negative not in training	amyloid
8	142070685	0.5009	negative in training	amyloid
8	142278230	0.395947	negative not in training	amyloid
8	142377489	0.0598089	negative not in training	amyloid
8	142450231	0.060901	negative in training	amyloid
8	143442626	0.107545	negative in training	amyloid
8	143505825	0.0263704	negative in training	amyloid
8	143545574	0.0405704	negative in training	amyloid
8	143591568	0.166898	negative in training	amyloid
8	143999155	0.174423	negative in training	amyloid
8	144099822	0.106013	negative in training	amyloid
8	144254866	0.102706	negative not in training	amyloid
8	144367265	0.395008	negative not in training	amyloid
8	144551088	0.0484958	negative in training	amyloid
8	144568483	0.174755	negative in training	amyloid
8	144653944	0.0166622	negative not in training	amyloid
8	144696651	0.212415	negative in training	amyloid
8	144809598	0.38468	negative in training	amyloid
8	144905047	0.182951	negative in training	amyloid
8	144911748	0.115951	negative not in training	amyloid
8	145015964	0.00313121	negative in training	amyloid
8	145026613	0.0143716	negative not in training	amyloid
8	145057141	0.912175	negative not in training	amyloid
8	145129278	0.0653894	negative in training	amyloid
8	145240760	0.0258967	negative not in training	amyloid
8	145559792	0.0391199	negative in training	amyloid
8	145700821	0.441877	negative in training	amyloid
8	145911897	0.26099	negative in training	amyloid
8	146079007	0.0194781	near positive	amyloid
9	3305273	0.00111519	negative in training	amyloid
9	4792649	0.121502	negative not in training	amyloid
9	8711763	0.0167171	negative in training	amyloid
9	19048850	0.0112965	negative in training	amyloid
9	21409505	0.122856	negative not in training	amyloid
9	30575346	0.299079	negative in training	amyloid
9	33850099	0.487609	negative not in training	amyloid
9	35076434	0.122394	negative not in training	amyloid
9	35107056	0.281067	negative in training	amyloid
9	35690928	0.0623398	negative not in training	amyloid
9	37559166	0.324928	negative in training	amyloid
9	38000175	0.508335	negative not in training	amyloid
9	69651991	0.0889245	negative in training	amyloid
9	77567974	0.0709035	negative in training	amyloid
9	86615267	0.0476173	negative not in training	amyloid
9	91014994	0.555863	negative not in training	amyloid
9	91605999	0.269719	negative in training	amyloid
9	92806854	0.304397	negative in training	amyloid
9	93660470	0.835858	negative not in training	amyloid
9	95497984	0.318763	negative not in training	amyloid
9	96338308	0.0151536	negative in training	amyloid
9	99637871	0.196817	negative in training	amyloid
9	100850391	0.410851	negative not in training	amyloid
9	103236030	0.324083	negative not in training	amyloid
9	112540087	0.00812627	negative not in training	amyloid
9	115818495	0.000591731	negative in training	amyloid
9	116262291	0.222163	near positive	amyloid
9	117265998	0.36433	negative in training	amyloid
9	117673469	0.147423	negative in training	amyloid
9	120507179	0.248553	negative in training	amyloid
9	124462172	0.0816687	negative in training	amyloid
9	124887818	0.55984	negative not in training	amyloid
9	124990276	0.962485	positive in training	amyloid
9	125692931	0.348663	negative not in training	amyloid
9	127020740	0.0802712	negative in training	amyloid
9	127212219	0.230496	negative not in training	amyloid
9	127269807	0.273403	negative not in training	amyloid
9	128469783	0.712989	positive in training	amyloid
9	128819969	0.0626104	negative not in training	amyloid
9	130454499	0.632688	negative not in training	amyloid
9	130659142	0.0844143	negative not in training	amyloid
9	130854313	0.165461	negative not in training	amyloid
9	130995828	0.505665	negative in training	amyloid
9	131133717	0.232196	negative not in training	amyloid
9	131464729	0.243293	negative not in training	amyloid
9	132439055	0.204336	negative in training	amyloid
9	133794519	0.454272	negative not in training	amyloid
9	134151519	0.40771	negative in training	amyloid
9	134158503	0.268191	negative not in training	amyloid
9	134370028	0.1082	negative in training	amyloid
9	135037134	0.262579	negative not in training	amyloid
9	136019899	0.0483181	negative not in training	amyloid
9	136342580	0.436826	negative in training	amyloid
9	136740954	0.47794	negative not in training	amyloid
9	136758143	0.524056	negative not in training	amyloid
9	136918894	0.501267	negative not in training	amyloid
9	137973723	0.457984	negative in training	amyloid
9	138029591	0.583806	negative in training	amyloid
9	138897027	0.301129	negative in training	amyloid
9	138951648	0.70463	negative not in training	amyloid
9	139941567	0.023511	negative in training	amyloid
9	140060268	0.29686	negative not in training	amyloid
9	140171342	0.495352	negative not in training	amyloid
9	140174522	0.501585	negative in training	amyloid
9	140209133	0.347261	negative in training	amyloid
9	140297969	0.068673	negative in training	amyloid
9	140311919	0.426922	negative not in training	amyloid
9	140331284	0.302358	negative in training	amyloid
9	140391480	0.21086	negative not in training	amyloid
9	140725587	0.0465958	negative not in training	amyloid
10	96551	0.0105147	negative not in training	amyloid
10	698258	0.226627	negative not in training	amyloid
10	708425	0.0351794	negative not in training	amyloid
10	833127	0.266933	negative in training	amyloid
10	1021712	0.242628	negative not in training	amyloid
10	1175000	0.0274518	negative not in training	amyloid
10	1198689	0.0432546	negative in training	amyloid
10	1448043	0.0021726	negative in training	amyloid
10	2542242	0.0133383	negative not in training	amyloid
10	3185704	0.223019	negative in training	amyloid
10	3186114	0.149096	negative in training	amyloid
10	3576868	0.133445	negative in training	amyloid
10	3789788	0.99309	positive in training	amyloid
10	3789788	0.99309	near positive	amyloid
10	6645837	0.348395	negative in training	amyloid
10	7536500	0.335154	near positive	amyloid
10	7564401	0.208683	negative in training	amyloid
10	8093239	0.200417	negative in training	amyloid
10	11284548	0.488616	negative not in training	amyloid
10	11978707	0.172072	negative not in training	amyloid
10	12629812	0.105633	negative not in training	amyloid
10	13089772	0.0445028	near positive	amyloid
10	13516746	0.055587	negative not in training	amyloid
10	15412027	0.235715	negative in training	amyloid
10	17713581	0.4351	negative in training	amyloid
10	18948272	0.26829	negative not in training	amyloid
10	18964622	0.413429	negative not in training	amyloid
10	23482255	0.416554	negative in training	amyloid
10	23632825	0.256135	negative in training	amyloid
10	25012019	0.0536922	negative not in training	amyloid
10	25305096	0.10102	negative not in training	amyloid
10	25305695	0.105758	negative not in training	amyloid
10	30351259	0.214082	negative not in training	amyloid
10	31422942	0.408366	negative not in training	amyloid
10	32218319	0.0244935	negative not in training	amyloid
10	43375484	0.338633	negative in training	amyloid
10	43882723	0.391361	near positive	amyloid
10	44881750	0.0610379	negative in training	amyloid
10	45324999	0.110329	negative not in training	amyloid
10	45877997	0.541034	negative not in training	amyloid
10	48426124	0.369403	negative not in training	amyloid
10	48485073	0.0151444	negative in training	amyloid
10	49731563	0.7722	positive in training	amyloid
10	49940677	0.0937807	negative in training	amyloid
10	60094994	0.151631	negative in training	amyloid
10	60401105	0.145242	negative in training	amyloid
10	61468757	0.134941	negative not in training	amyloid
10	62495797	0.281569	negative not in training	amyloid
10	62761819	0.337952	negative not in training	amyloid
10	63422555	0.938787	positive in training	amyloid
10	63809073	0.998483	positive in training	amyloid
10	63809098	0.998682	positive in training	amyloid
10	63809121	0.998075	positive in training	amyloid
10	65225544	0.497155	negative not in training	amyloid
10	67691951	0.027849	negative in training	amyloid
10	68687951	0.38555	negative not in training	amyloid
10	71078533	0.310049	negative not in training	amyloid
10	71905226	0.416636	negative not in training	amyloid
10	72015695	0.036494	negative in training	amyloid
10	72059799	0.201604	negative in training	amyloid
10	72362618	0.00606013	negative in training	amyloid
10	72576586	0.124436	negative in training	amyloid
10	73521631	0.997906	positive in training	amyloid
10	74008773	0.361367	negative not in training	amyloid
10	74804603	0.46031	negative in training	amyloid
10	74856975	0.109663	negative not in training	amyloid
10	76349278	0.95826	positive in training	amyloid
10	77155697	0.438362	negative in training	amyloid
10	77188318	0.997246	positive in training	amyloid
10	78392320	0.0301871	negative in training	amyloid
10	79686682	0.13413	negative not in training	amyloid
10	80193635	0.00301797	negative in training	amyloid
10	80195602	0.33294	negative not in training	amyloid
10	81158982	0.163466	negative not in training	amyloid
10	81316188	0.00731728	negative not in training	amyloid
10	82295723	0.09087	negative not in training	amyloid
10	85932763	0.918884	positive in training	amyloid
10	89510422	0.0294229	negative in training	amyloid
10	92810359	0.263644	negative in training	amyloid
10	93999904	0.0392878	negative in training	amyloid
10	95654752	0.480854	negative in training	amyloid
10	95752893	0.2119	negative in training	amyloid
10	96443165	0.0838444	negative not in training	amyloid
10	97056219	0.220439	negative in training	amyloid
10	97197475	0.0900489	negative in training	amyloid
10	99609865	0.161929	negative not in training	amyloid
10	100206094	0.154876	negative not in training	amyloid
10	100206860	0.126998	negative in training	amyloid
10	100993108	0.0164432	negative in training	amyloid
10	101189611	0.238288	negative in training	amyloid
10	101492029	0.129236	negative not in training	amyloid
10	101841416	0.278399	negative in training	amyloid
10	102045846	0.0576714	negative in training	amyloid
10	102241820	0.225021	negative in training	amyloid
10	102494320	0.464368	near positive	amyloid
10	102589545	0.116173	negative in training	amyloid
10	102626652	0.102494	negative in training	amyloid
10	102881456	0.292107	negative not in training	amyloid
10	102998073	0.279348	negative not in training	amyloid
10	102998081	0.260844	negative in training	amyloid
10	103880627	0.137935	negative not in training	amyloid
10	103881107	0.666718	negative in training	amyloid
10	104574906	0.615604	negative not in training	amyloid
10	104613767	0.0510704	negative in training	amyloid
10	104813866	0.328179	negative in training	amyloid
10	105209522	0.540266	negative in training	amyloid
10	105454768	0.260649	negative in training	amyloid
10	106113391	0.314813	negative not in training	amyloid
10	111935236	0.251732	negative not in training	amyloid
10	114043548	0.0732966	negative not in training	amyloid
10	114711603	0.451695	negative not in training	amyloid
10	115370894	0.350748	near positive	amyloid
10	115514781	0.237758	negative in training	amyloid
10	118369843	0.169673	negative in training	amyloid
10	118594601	0.357506	negative in training	amyloid
10	119000638	0.1396	negative not in training	amyloid
10	119295056	0.172061	negative in training	amyloid
10	119296942	0.145697	negative not in training	amyloid
10	120031911	0.0216685	negative in training	amyloid
10	120355419	0.161183	negative in training	amyloid
10	120356072	0.0187776	negative not in training	amyloid
10	121259610	0.965981	positive in training	amyloid
10	121297031	0.0369006	negative not in training	amyloid
10	124402857	0.12515	negative in training	amyloid
10	124610984	0.449081	negative not in training	amyloid
10	124901908	0.0891308	negative in training	amyloid
10	124911034	0.332117	negative not in training	amyloid
10	125034002	0.349536	negative not in training	amyloid
10	126354093	0.198785	negative not in training	amyloid
10	126490449	0.439547	negative not in training	amyloid
10	126713638	0.195534	negative in training	amyloid
10	126792753	0.589504	negative not in training	amyloid
10	127408004	0.492509	negative not in training	amyloid
10	127408065	0.50438	negative not in training	amyloid
10	130230059	0.106267	negative in training	amyloid
10	130339292	0.441708	near positive	amyloid
10	130833836	0.364313	negative not in training	amyloid
10	131264846	0.359758	negative in training	amyloid
10	131631816	0.0460017	negative in training	amyloid
10	131904236	0.363116	negative not in training	amyloid
10	132031306	0.146861	negative not in training	amyloid
10	132734310	0.319172	negative in training	amyloid
10	133357247	0.161214	negative not in training	amyloid
10	133651815	0.234376	negative not in training	amyloid
10	133760775	0.257724	negative not in training	amyloid
10	133784298	0.39212	negative not in training	amyloid
10	134149184	0.0183317	negative in training	amyloid
10	134165390	0.00804483	negative in training	amyloid
10	134584660	0.081075	negative in training	amyloid
10	134751673	0.0859832	negative not in training	amyloid
10	134833825	0.115635	negative in training	amyloid
10	134901301	0.020331	negative not in training	amyloid
10	134910421	0.0290948	negative in training	amyloid
10	134925816	0.00151869	negative in training	amyloid
10	135052004	0.990526	near positive	amyloid
10	135150517	0.00236898	negative not in training	amyloid
10	135367706	0.0770567	negative in training	amyloid
10	135387962	0.0222902	negative in training	amyloid
10	135462590	0.303014	negative in training	amyloid
11	207529	0.0890427	negative not in training	amyloid
11	394199	0.38455	negative not in training	amyloid
11	434467	0.435675	negative not in training	amyloid
11	624908	0.220313	negative not in training	amyloid
11	640606	0.0865123	negative not in training	amyloid
11	719633	0.0378041	negative in training	amyloid
11	1146470	0.0102731	negative in training	amyloid
11	1242756	0.0362489	negative not in training	amyloid
11	1274018	0.0595402	negative in training	amyloid
11	1475820	0.0170629	negative in training	amyloid
11	1579331	0.04217	negative in training	amyloid
11	1661972	0.0215231	negative in training	amyloid
11	1980277	0.145685	negative not in training	amyloid
11	1994927	0.0313385	negative in training	amyloid
11	2013668	0.463911	negative in training	amyloid
11	2181269	0.156759	negative in training	amyloid
11	2182573	0.258088	negative in training	amyloid
11	2293074	0.470255	negative in training	amyloid
11	2421746	0.567466	negative not in training	amyloid
11	2422256	0.00514915	negative not in training	amyloid
11	2693141	0.137923	negative not in training	amyloid
[truncated: 27,754 more rows]

## Sheet: supple_fig3_auc_source_data
x	y	method
0	0	amyloid_Zhang(2015)(0.478)
0.002	0	amyloid_Zhang(2015)(0.478)
0.004	0	amyloid_Zhang(2015)(0.478)
0.006	0	amyloid_Zhang(2015)(0.478)
0.006	0.002	amyloid_Zhang(2015)(0.478)
0.008	0.002	amyloid_Zhang(2015)(0.478)
0.01	0.002	amyloid_Zhang(2015)(0.478)
0.012	0.002	amyloid_Zhang(2015)(0.478)
0.012	0.004	amyloid_Zhang(2015)(0.478)
0.014	0.004	amyloid_Zhang(2015)(0.478)
0.016	0.004	amyloid_Zhang(2015)(0.478)
0.016	0.006	amyloid_Zhang(2015)(0.478)
0.018	0.006	amyloid_Zhang(2015)(0.478)
0.02	0.006	amyloid_Zhang(2015)(0.478)
0.02	0.008	amyloid_Zhang(2015)(0.478)
0.022	0.008	amyloid_Zhang(2015)(0.478)
0.022	0.01	amyloid_Zhang(2015)(0.478)
0.022	0.012	amyloid_Zhang(2015)(0.478)
0.024	0.012	amyloid_Zhang(2015)(0.478)
0.026	0.012	amyloid_Zhang(2015)(0.478)
0.026	0.014	amyloid_Zhang(2015)(0.478)
0.026	0.016	amyloid_Zhang(2015)(0.478)
0.028	0.016	amyloid_Zhang(2015)(0.478)
0.03	0.016	amyloid_Zhang(2015)(0.478)
0.03	0.018	amyloid_Zhang(2015)(0.478)
0.032	0.018	amyloid_Zhang(2015)(0.478)
0.032	0.02	amyloid_Zhang(2015)(0.478)
0.034	0.02	amyloid_Zhang(2015)(0.478)
0.034	0.022	amyloid_Zhang(2015)(0.478)
0.034	0.024	amyloid_Zhang(2015)(0.478)
0.036	0.024	amyloid_Zhang(2015)(0.478)
0.038	0.024	amyloid_Zhang(2015)(0.478)
0.038	0.026	amyloid_Zhang(2015)(0.478)
0.038	0.028	amyloid_Zhang(2015)(0.478)
0.038	0.03	amyloid_Zhang(2015)(0.478)
0.038	0.032	amyloid_Zhang(2015)(0.478)
0.038	0.034	amyloid_Zhang(2015)(0.478)
0.038	0.036	amyloid_Zhang(2015)(0.478)
0.04	0.036	amyloid_Zhang(2015)(0.478)
0.042	0.036	amyloid_Zhang(2015)(0.478)
0.044	0.036	amyloid_Zhang(2015)(0.478)
0.046	0.036	amyloid_Zhang(2015)(0.478)
0.046	0.038	amyloid_Zhang(2015)(0.478)
0.048	0.038	amyloid_Zhang(2015)(0.478)
0.048	0.04	amyloid_Zhang(2015)(0.478)
0.05	0.04	amyloid_Zhang(2015)(0.478)
0.052	0.04	amyloid_Zhang(2015)(0.478)
0.052	0.042	amyloid_Zhang(2015)(0.478)
0.054	0.042	amyloid_Zhang(2015)(0.478)
0.056	0.042	amyloid_Zhang(2015)(0.478)
0.058	0.042	amyloid_Zhang(2015)(0.478)
0.058	0.044	amyloid_Zhang(2015)(0.478)
0.058	0.046	amyloid_Zhang(2015)(0.478)
0.06	0.046	amyloid_Zhang(2015)(0.478)
0.062	0.046	amyloid_Zhang(2015)(0.478)
0.062	0.048	amyloid_Zhang(2015)(0.478)
0.062	0.05	amyloid_Zhang(2015)(0.478)
0.062	0.052	amyloid_Zhang(2015)(0.478)
0.062	0.054	amyloid_Zhang(2015)(0.478)
0.064	0.054	amyloid_Zhang(2015)(0.478)
0.064	0.056	amyloid_Zhang(2015)(0.478)
0.064	0.058	amyloid_Zhang(2015)(0.478)
0.064	0.06	amyloid_Zhang(2015)(0.478)
0.066	0.06	amyloid_Zhang(2015)(0.478)
0.066	0.062	amyloid_Zhang(2015)(0.478)
0.068	0.062	amyloid_Zhang(2015)(0.478)
0.068	0.064	amyloid_Zhang(2015)(0.478)
0.07	0.064	amyloid_Zhang(2015)(0.478)
0.072	0.064	amyloid_Zhang(2015)(0.478)
0.074	0.064	amyloid_Zhang(2015)(0.478)
0.076	0.064	amyloid_Zhang(2015)(0.478)
0.076	0.066	amyloid_Zhang(2015)(0.478)
0.078	0.066	amyloid_Zhang(2015)(0.478)
0.08	0.066	amyloid_Zhang(2015)(0.478)
0.08	0.068	amyloid_Zhang(2015)(0.478)
0.082	0.068	amyloid_Zhang(2015)(0.478)
0.084	0.068	amyloid_Zhang(2015)(0.478)
0.084	0.07	amyloid_Zhang(2015)(0.478)
0.086	0.07	amyloid_Zhang(2015)(0.478)
0.088	0.07	amyloid_Zhang(2015)(0.478)
0.088	0.072	amyloid_Zhang(2015)(0.478)
0.088	0.074	amyloid_Zhang(2015)(0.478)
0.088	0.076	amyloid_Zhang(2015)(0.478)
0.09	0.076	amyloid_Zhang(2015)(0.478)
0.09	0.078	amyloid_Zhang(2015)(0.478)
0.092	0.078	amyloid_Zhang(2015)(0.478)
0.092	0.08	amyloid_Zhang(2015)(0.478)
0.092	0.082	amyloid_Zhang(2015)(0.478)
0.092	0.084	amyloid_Zhang(2015)(0.478)
0.092	0.086	amyloid_Zhang(2015)(0.478)
0.094	0.086	amyloid_Zhang(2015)(0.478)
0.094	0.088	amyloid_Zhang(2015)(0.478)
0.094	0.09	amyloid_Zhang(2015)(0.478)
0.094	0.092	amyloid_Zhang(2015)(0.478)
0.094	0.094	amyloid_Zhang(2015)(0.478)
0.094	0.096	amyloid_Zhang(2015)(0.478)
0.094	0.098	amyloid_Zhang(2015)(0.478)
0.094	0.1	amyloid_Zhang(2015)(0.478)
0.094	0.102	amyloid_Zhang(2015)(0.478)
0.096	0.102	amyloid_Zhang(2015)(0.478)
0.096	0.104	amyloid_Zhang(2015)(0.478)
0.096	0.106	amyloid_Zhang(2015)(0.478)
0.098	0.106	amyloid_Zhang(2015)(0.478)
0.1	0.106	amyloid_Zhang(2015)(0.478)
0.102	0.106	amyloid_Zhang(2015)(0.478)
0.104	0.106	amyloid_Zhang(2015)(0.478)
0.104	0.108	amyloid_Zhang(2015)(0.478)
0.104	0.11	amyloid_Zhang(2015)(0.478)
0.106	0.11	amyloid_Zhang(2015)(0.478)
0.106	0.112	amyloid_Zhang(2015)(0.478)
0.108	0.112	amyloid_Zhang(2015)(0.478)
0.11	0.112	amyloid_Zhang(2015)(0.478)
0.11	0.114	amyloid_Zhang(2015)(0.478)
0.11	0.116	amyloid_Zhang(2015)(0.478)
0.112	0.116	amyloid_Zhang(2015)(0.478)
0.112	0.118	amyloid_Zhang(2015)(0.478)
0.112	0.12	amyloid_Zhang(2015)(0.478)
0.112	0.122	amyloid_Zhang(2015)(0.478)
0.112	0.124	amyloid_Zhang(2015)(0.478)
0.112	0.126	amyloid_Zhang(2015)(0.478)
0.114	0.126	amyloid_Zhang(2015)(0.478)
0.116	0.126	amyloid_Zhang(2015)(0.478)
0.118	0.126	amyloid_Zhang(2015)(0.478)
0.118	0.128	amyloid_Zhang(2015)(0.478)
0.118	0.13	amyloid_Zhang(2015)(0.478)
0.118	0.132	amyloid_Zhang(2015)(0.478)
0.12	0.132	amyloid_Zhang(2015)(0.478)
0.122	0.132	amyloid_Zhang(2015)(0.478)
0.122	0.134	amyloid_Zhang(2015)(0.478)
0.122	0.136	amyloid_Zhang(2015)(0.478)
0.124	0.136	amyloid_Zhang(2015)(0.478)
0.126	0.136	amyloid_Zhang(2015)(0.478)
0.126	0.138	amyloid_Zhang(2015)(0.478)
0.128	0.138	amyloid_Zhang(2015)(0.478)
0.128	0.14	amyloid_Zhang(2015)(0.478)
0.13	0.14	amyloid_Zhang(2015)(0.478)
0.132	0.14	amyloid_Zhang(2015)(0.478)
0.132	0.142	amyloid_Zhang(2015)(0.478)
0.132	0.144	amyloid_Zhang(2015)(0.478)
0.134	0.144	amyloid_Zhang(2015)(0.478)
0.134	0.146	amyloid_Zhang(2015)(0.478)
0.134	0.148	amyloid_Zhang(2015)(0.478)
0.134	0.15	amyloid_Zhang(2015)(0.478)
0.136	0.15	amyloid_Zhang(2015)(0.478)
0.136	0.152	amyloid_Zhang(2015)(0.478)
0.138	0.152	amyloid_Zhang(2015)(0.478)
0.14	0.152	amyloid_Zhang(2015)(0.478)
0.14	0.154	amyloid_Zhang(2015)(0.478)
0.142	0.154	amyloid_Zhang(2015)(0.478)
0.142	0.156	amyloid_Zhang(2015)(0.478)
0.144	0.156	amyloid_Zhang(2015)(0.478)
0.146	0.156	amyloid_Zhang(2015)(0.478)
0.146	0.158	amyloid_Zhang(2015)(0.478)
0.146	0.16	amyloid_Zhang(2015)(0.478)
0.148	0.16	amyloid_Zhang(2015)(0.478)
0.15	0.16	amyloid_Zhang(2015)(0.478)
0.152	0.16	amyloid_Zhang(2015)(0.478)
0.154	0.16	amyloid_Zhang(2015)(0.478)
0.154	0.162	amyloid_Zhang(2015)(0.478)
0.156	0.162	amyloid_Zhang(2015)(0.478)
0.158	0.162	amyloid_Zhang(2015)(0.478)
0.16	0.162	amyloid_Zhang(2015)(0.478)
0.16	0.164	amyloid_Zhang(2015)(0.478)
0.162	0.164	amyloid_Zhang(2015)(0.478)
0.164	0.164	amyloid_Zhang(2015)(0.478)
0.164	0.166	amyloid_Zhang(2015)(0.478)
0.166	0.166	amyloid_Zhang(2015)(0.478)
0.168	0.166	amyloid_Zhang(2015)(0.478)
0.17	0.166	amyloid_Zhang(2015)(0.478)
0.17	0.168	amyloid_Zhang(2015)(0.478)
0.17	0.17	amyloid_Zhang(2015)(0.478)
0.172	0.17	amyloid_Zhang(2015)(0.478)
0.174	0.17	amyloid_Zhang(2015)(0.478)
0.176	0.17	amyloid_Zhang(2015)(0.478)
0.176	0.172	amyloid_Zhang(2015)(0.478)
0.176	0.174	amyloid_Zhang(2015)(0.478)
0.178	0.174	amyloid_Zhang(2015)(0.478)
0.178	0.176	amyloid_Zhang(2015)(0.478)
0.18	0.176	amyloid_Zhang(2015)(0.478)
0.182	0.176	amyloid_Zhang(2015)(0.478)
0.184	0.176	amyloid_Zhang(2015)(0.478)
0.184	0.178	amyloid_Zhang(2015)(0.478)
0.184	0.18	amyloid_Zhang(2015)(0.478)
0.184	0.182	amyloid_Zhang(2015)(0.478)
0.186	0.182	amyloid_Zhang(2015)(0.478)
0.186	0.184	amyloid_Zhang(2015)(0.478)
0.188	0.184	amyloid_Zhang(2015)(0.478)
0.19	0.184	amyloid_Zhang(2015)(0.478)
0.19	0.186	amyloid_Zhang(2015)(0.478)
0.19	0.188	amyloid_Zhang(2015)(0.478)
0.19	0.19	amyloid_Zhang(2015)(0.478)
0.192	0.19	amyloid_Zhang(2015)(0.478)
0.192	0.192	amyloid_Zhang(2015)(0.478)
0.194	0.192	amyloid_Zhang(2015)(0.478)
0.194	0.194	amyloid_Zhang(2015)(0.478)
0.196	0.194	amyloid_Zhang(2015)(0.478)
0.198	0.194	amyloid_Zhang(2015)(0.478)
0.198	0.196	amyloid_Zhang(2015)(0.478)
0.2	0.196	amyloid_Zhang(2015)(0.478)
0.2	0.198	amyloid_Zhang(2015)(0.478)
0.2	0.2	amyloid_Zhang(2015)(0.478)
0.202	0.2	amyloid_Zhang(2015)(0.478)
0.202	0.202	amyloid_Zhang(2015)(0.478)
0.204	0.202	amyloid_Zhang(2015)(0.478)
0.204	0.204	amyloid_Zhang(2015)(0.478)
0.206	0.204	amyloid_Zhang(2015)(0.478)
0.206	0.206	amyloid_Zhang(2015)(0.478)
0.208	0.206	amyloid_Zhang(2015)(0.478)
0.208	0.208	amyloid_Zhang(2015)(0.478)
0.21	0.208	amyloid_Zhang(2015)(0.478)
0.21	0.21	amyloid_Zhang(2015)(0.478)
0.212	0.21	amyloid_Zhang(2015)(0.478)
0.214	0.21	amyloid_Zhang(2015)(0.478)
0.214	0.212	amyloid_Zhang(2015)(0.478)
0.216	0.212	amyloid_Zhang(2015)(0.478)
0.216	0.214	amyloid_Zhang(2015)(0.478)
0.218	0.214	amyloid_Zhang(2015)(0.478)
0.22	0.214	amyloid_Zhang(2015)(0.478)
0.222	0.214	amyloid_Zhang(2015)(0.478)
0.224	0.214	amyloid_Zhang(2015)(0.478)
0.226	0.214	amyloid_Zhang(2015)(0.478)
0.226	0.216	amyloid_Zhang(2015)(0.478)
0.228	0.216	amyloid_Zhang(2015)(0.478)
0.228	0.218	amyloid_Zhang(2015)(0.478)
0.23	0.218	amyloid_Zhang(2015)(0.478)
0.232	0.218	amyloid_Zhang(2015)(0.478)
0.232	0.22	amyloid_Zhang(2015)(0.478)
0.232	0.222	amyloid_Zhang(2015)(0.478)
0.234	0.222	amyloid_Zhang(2015)(0.478)
0.234	0.224	amyloid_Zhang(2015)(0.478)
0.236	0.224	amyloid_Zhang(2015)(0.478)
0.238	0.224	amyloid_Zhang(2015)(0.478)
0.238	0.226	amyloid_Zhang(2015)(0.478)
0.24	0.226	amyloid_Zhang(2015)(0.478)
0.242	0.226	amyloid_Zhang(2015)(0.478)
0.242	0.228	amyloid_Zhang(2015)(0.478)
0.242	0.23	amyloid_Zhang(2015)(0.478)
0.242	0.232	amyloid_Zhang(2015)(0.478)
0.242	0.234	amyloid_Zhang(2015)(0.478)
0.244	0.234	amyloid_Zhang(2015)(0.478)
0.244	0.236	amyloid_Zhang(2015)(0.478)
0.246	0.236	amyloid_Zhang(2015)(0.478)
0.248	0.236	amyloid_Zhang(2015)(0.478)
0.248	0.238	amyloid_Zhang(2015)(0.478)
0.25	0.238	amyloid_Zhang(2015)(0.478)
0.252	0.238	amyloid_Zhang(2015)(0.478)
0.254	0.238	amyloid_Zhang(2015)(0.478)
0.254	0.24	amyloid_Zhang(2015)(0.478)
0.254	0.242	amyloid_Zhang(2015)(0.478)
0.254	0.244	amyloid_Zhang(2015)(0.478)
0.256	0.244	amyloid_Zhang(2015)(0.478)
0.256	0.246	amyloid_Zhang(2015)(0.478)
0.258	0.246	amyloid_Zhang(2015)(0.478)
0.258	0.248	amyloid_Zhang(2015)(0.478)
0.258	0.25	amyloid_Zhang(2015)(0.478)
0.26	0.25	amyloid_Zhang(2015)(0.478)
0.262	0.25	amyloid_Zhang(2015)(0.478)
0.264	0.25	amyloid_Zhang(2015)(0.478)
0.264	0.252	amyloid_Zhang(2015)(0.478)
0.266	0.252	amyloid_Zhang(2015)(0.478)
0.266	0.254	amyloid_Zhang(2015)(0.478)
0.268	0.254	amyloid_Zhang(2015)(0.478)
0.268	0.256	amyloid_Zhang(2015)(0.478)
0.27	0.256	amyloid_Zhang(2015)(0.478)
0.27	0.258	amyloid_Zhang(2015)(0.478)
0.272	0.258	amyloid_Zhang(2015)(0.478)
0.274	0.258	amyloid_Zhang(2015)(0.478)
0.274	0.26	amyloid_Zhang(2015)(0.478)
0.276	0.26	amyloid_Zhang(2015)(0.478)
0.278	0.26	amyloid_Zhang(2015)(0.478)
0.28	0.26	amyloid_Zhang(2015)(0.478)
0.28	0.262	amyloid_Zhang(2015)(0.478)
0.28	0.264	amyloid_Zhang(2015)(0.478)
0.28	0.266	amyloid_Zhang(2015)(0.478)
0.28	0.268	amyloid_Zhang(2015)(0.478)
0.282	0.268	amyloid_Zhang(2015)(0.478)
0.282	0.27	amyloid_Zhang(2015)(0.478)
0.284	0.27	amyloid_Zhang(2015)(0.478)
0.286	0.27	amyloid_Zhang(2015)(0.478)
0.288	0.27	amyloid_Zhang(2015)(0.478)
0.288	0.272	amyloid_Zhang(2015)(0.478)
0.29	0.272	amyloid_Zhang(2015)(0.478)
0.292	0.272	amyloid_Zhang(2015)(0.478)
0.292	0.274	amyloid_Zhang(2015)(0.478)
0.294	0.274	amyloid_Zhang(2015)(0.478)
0.294	0.276	amyloid_Zhang(2015)(0.478)
0.296	0.276	amyloid_Zhang(2015)(0.478)
0.296	0.278	amyloid_Zhang(2015)(0.478)
0.298	0.278	amyloid_Zhang(2015)(0.478)
0.298	0.28	amyloid_Zhang(2015)(0.478)
0.3	0.28	amyloid_Zhang(2015)(0.478)
0.302	0.28	amyloid_Zhang(2015)(0.478)
0.302	0.282	amyloid_Zhang(2015)(0.478)
0.304	0.282	amyloid_Zhang(2015)(0.478)
0.304	0.284	amyloid_Zhang(2015)(0.478)
0.306	0.284	amyloid_Zhang(2015)(0.478)
0.306	0.286	amyloid_Zhang(2015)(0.478)
0.308	0.286	amyloid_Zhang(2015)(0.478)
0.308	0.288	amyloid_Zhang(2015)(0.478)
0.308	0.29	amyloid_Zhang(2015)(0.478)
0.308	0.292	amyloid_Zhang(2015)(0.478)
0.308	0.294	amyloid_Zhang(2015)(0.478)
0.308	0.296	amyloid_Zhang(2015)(0.478)
0.31	0.296	amyloid_Zhang(2015)(0.478)
0.312	0.296	amyloid_Zhang(2015)(0.478)
0.312	0.298	amyloid_Zhang(2015)(0.478)
0.314	0.298	amyloid_Zhang(2015)(0.478)
0.314	0.3	amyloid_Zhang(2015)(0.478)
0.314	0.302	amyloid_Zhang(2015)(0.478)
0.316	0.302	amyloid_Zhang(2015)(0.478)
0.316	0.304	amyloid_Zhang(2015)(0.478)
0.318	0.304	amyloid_Zhang(2015)(0.478)
0.318	0.306	amyloid_Zhang(2015)(0.478)
0.32	0.306	amyloid_Zhang(2015)(0.478)
0.322	0.306	amyloid_Zhang(2015)(0.478)
0.324	0.306	amyloid_Zhang(2015)(0.478)
0.324	0.308	amyloid_Zhang(2015)(0.478)
0.326	0.308	amyloid_Zhang(2015)(0.478)
0.328	0.308	amyloid_Zhang(2015)(0.478)
0.328	0.31	amyloid_Zhang(2015)(0.478)
0.33	0.31	amyloid_Zhang(2015)(0.478)
0.332	0.31	amyloid_Zhang(2015)(0.478)
0.334	0.31	amyloid_Zhang(2015)(0.478)
0.334	0.312	amyloid_Zhang(2015)(0.478)
0.334	0.314	amyloid_Zhang(2015)(0.478)
0.336	0.314	amyloid_Zhang(2015)(0.478)
0.338	0.314	amyloid_Zhang(2015)(0.478)
0.338	0.316	amyloid_Zhang(2015)(0.478)
0.338	0.318	amyloid_Zhang(2015)(0.478)
0.34	0.318	amyloid_Zhang(2015)(0.478)
0.34	0.32	amyloid_Zhang(2015)(0.478)
0.342	0.32	amyloid_Zhang(2015)(0.478)
0.342	0.322	amyloid_Zhang(2015)(0.478)
0.342	0.324	amyloid_Zhang(2015)(0.478)
0.344	0.324	amyloid_Zhang(2015)(0.478)
0.344	0.326	amyloid_Zhang(2015)(0.478)
0.346	0.326	amyloid_Zhang(2015)(0.478)
0.348	0.326	amyloid_Zhang(2015)(0.478)
0.348	0.328	amyloid_Zhang(2015)(0.478)
0.348	0.33	amyloid_Zhang(2015)(0.478)
0.35	0.33	amyloid_Zhang(2015)(0.478)
0.35	0.332	amyloid_Zhang(2015)(0.478)
0.352	0.332	amyloid_Zhang(2015)(0.478)
0.352	0.334	amyloid_Zhang(2015)(0.478)
0.352	0.336	amyloid_Zhang(2015)(0.478)
0.354	0.336	amyloid_Zhang(2015)(0.478)
0.356	0.336	amyloid_Zhang(2015)(0.478)
0.356	0.338	amyloid_Zhang(2015)(0.478)
0.358	0.338	amyloid_Zhang(2015)(0.478)
0.36	0.338	amyloid_Zhang(2015)(0.478)
0.36	0.34	amyloid_Zhang(2015)(0.478)
0.362	0.34	amyloid_Zhang(2015)(0.478)
0.364	0.34	amyloid_Zhang(2015)(0.478)
0.366	0.34	amyloid_Zhang(2015)(0.478)
0.368	0.34	amyloid_Zhang(2015)(0.478)
0.368	0.342	amyloid_Zhang(2015)(0.478)
0.37	0.342	amyloid_Zhang(2015)(0.478)
0.372	0.342	amyloid_Zhang(2015)(0.478)
0.372	0.344	amyloid_Zhang(2015)(0.478)
0.372	0.346	amyloid_Zhang(2015)(0.478)
0.374	0.346	amyloid_Zhang(2015)(0.478)
0.374	0.348	amyloid_Zhang(2015)(0.478)
0.376	0.348	amyloid_Zhang(2015)(0.478)
0.378	0.348	amyloid_Zhang(2015)(0.478)
0.378	0.35	amyloid_Zhang(2015)(0.478)
0.38	0.35	amyloid_Zhang(2015)(0.478)
0.38	0.352	amyloid_Zhang(2015)(0.478)
0.38	0.354	amyloid_Zhang(2015)(0.478)
0.382	0.354	amyloid_Zhang(2015)(0.478)
0.384	0.354	amyloid_Zhang(2015)(0.478)
0.386	0.354	amyloid_Zhang(2015)(0.478)
0.386	0.356	amyloid_Zhang(2015)(0.478)
0.388	0.356	amyloid_Zhang(2015)(0.478)
0.39	0.356	amyloid_Zhang(2015)(0.478)
0.39	0.358	amyloid_Zhang(2015)(0.478)
0.39	0.36	amyloid_Zhang(2015)(0.478)
0.39	0.362	amyloid_Zhang(2015)(0.478)
0.39	0.364	amyloid_Zhang(2015)(0.478)
0.392	0.364	amyloid_Zhang(2015)(0.478)
0.394	0.364	amyloid_Zhang(2015)(0.478)
0.394	0.366	amyloid_Zhang(2015)(0.478)
0.396	0.366	amyloid_Zhang(2015)(0.478)
0.398	0.366	amyloid_Zhang(2015)(0.478)
0.398	0.368	amyloid_Zhang(2015)(0.478)
0.4	0.368	amyloid_Zhang(2015)(0.478)
0.4	0.37	amyloid_Zhang(2015)(0.478)
0.4	0.372	amyloid_Zhang(2015)(0.478)
0.4	0.374	amyloid_Zhang(2015)(0.478)
0.402	0.374	amyloid_Zhang(2015)(0.478)
0.402	0.376	amyloid_Zhang(2015)(0.478)
0.404	0.376	amyloid_Zhang(2015)(0.478)
0.406	0.376	amyloid_Zhang(2015)(0.478)
0.406	0.378	amyloid_Zhang(2015)(0.478)
0.406	0.38	amyloid_Zhang(2015)(0.478)
0.406	0.382	amyloid_Zhang(2015)(0.478)
0.406	0.384	amyloid_Zhang(2015)(0.478)
0.406	0.386	amyloid_Zhang(2015)(0.478)
0.408	0.386	amyloid_Zhang(2015)(0.478)
0.408	0.388	amyloid_Zhang(2015)(0.478)
0.41	0.388	amyloid_Zhang(2015)(0.478)
0.41	0.39	amyloid_Zhang(2015)(0.478)
0.41	0.392	amyloid_Zhang(2015)(0.478)
0.412	0.392	amyloid_Zhang(2015)(0.478)
0.414	0.392	amyloid_Zhang(2015)(0.478)
0.414	0.394	amyloid_Zhang(2015)(0.478)
0.416	0.394	amyloid_Zhang(2015)(0.478)
0.416	0.396	amyloid_Zhang(2015)(0.478)
0.416	0.398	amyloid_Zhang(2015)(0.478)
0.416	0.4	amyloid_Zhang(2015)(0.478)
0.416	0.402	amyloid_Zhang(2015)(0.478)
0.416	0.404	amyloid_Zhang(2015)(0.478)
0.416	0.406	amyloid_Zhang(2015)(0.478)
0.418	0.406	amyloid_Zhang(2015)(0.478)
0.42	0.406	amyloid_Zhang(2015)(0.478)
0.422	0.406	amyloid_Zhang(2015)(0.478)
0.424	0.406	amyloid_Zhang(2015)(0.478)
0.424	0.408	amyloid_Zhang(2015)(0.478)
0.426	0.408	amyloid_Zhang(2015)(0.478)
0.428	0.408	amyloid_Zhang(2015)(0.478)
0.43	0.408	amyloid_Zhang(2015)(0.478)
0.432	0.408	amyloid_Zhang(2015)(0.478)
0.434	0.408	amyloid_Zhang(2015)(0.478)
0.434	0.41	amyloid_Zhang(2015)(0.478)
0.436	0.41	amyloid_Zhang(2015)(0.478)
0.438	0.41	amyloid_Zhang(2015)(0.478)
0.44	0.41	amyloid_Zhang(2015)(0.478)
0.44	0.412	amyloid_Zhang(2015)(0.478)
0.442	0.412	amyloid_Zhang(2015)(0.478)
0.442	0.414	amyloid_Zhang(2015)(0.478)
0.444	0.414	amyloid_Zhang(2015)(0.478)
0.446	0.414	amyloid_Zhang(2015)(0.478)
0.448	0.414	amyloid_Zhang(2015)(0.478)
0.448	0.416	amyloid_Zhang(2015)(0.478)
0.45	0.416	amyloid_Zhang(2015)(0.478)
0.452	0.416	amyloid_Zhang(2015)(0.478)
0.452	0.418	amyloid_Zhang(2015)(0.478)
0.454	0.418	amyloid_Zhang(2015)(0.478)
0.454	0.42	amyloid_Zhang(2015)(0.478)
0.454	0.422	amyloid_Zhang(2015)(0.478)
0.454	0.424	amyloid_Zhang(2015)(0.478)
0.456	0.424	amyloid_Zhang(2015)(0.478)
0.456	0.426	amyloid_Zhang(2015)(0.478)
0.458	0.426	amyloid_Zhang(2015)(0.478)
0.46	0.426	amyloid_Zhang(2015)(0.478)
0.462	0.426	amyloid_Zhang(2015)(0.478)
0.462	0.428	amyloid_Zhang(2015)(0.478)
0.464	0.428	amyloid_Zhang(2015)(0.478)
0.464	0.43	amyloid_Zhang(2015)(0.478)
0.464	0.432	amyloid_Zhang(2015)(0.478)
0.466	0.432	amyloid_Zhang(2015)(0.478)
0.466	0.434	amyloid_Zhang(2015)(0.478)
0.468	0.434	amyloid_Zhang(2015)(0.478)
0.468	0.436	amyloid_Zhang(2015)(0.478)
0.468	0.438	amyloid_Zhang(2015)(0.478)
0.468	0.44	amyloid_Zhang(2015)(0.478)
0.47	0.44	amyloid_Zhang(2015)(0.478)
0.47	0.442	amyloid_Zhang(2015)(0.478)
0.472	0.442	amyloid_Zhang(2015)(0.478)
0.474	0.442	amyloid_Zhang(2015)(0.478)
0.476	0.442	amyloid_Zhang(2015)(0.478)
0.476	0.444	amyloid_Zhang(2015)(0.478)
0.476	0.446	amyloid_Zhang(2015)(0.478)
0.476	0.448	amyloid_Zhang(2015)(0.478)
0.476	0.45	amyloid_Zhang(2015)(0.478)
0.478	0.45	amyloid_Zhang(2015)(0.478)
0.48	0.45	amyloid_Zhang(2015)(0.478)
0.482	0.45	amyloid_Zhang(2015)(0.478)
0.482	0.452	amyloid_Zhang(2015)(0.478)
0.484	0.452	amyloid_Zhang(2015)(0.478)
0.486	0.452	amyloid_Zhang(2015)(0.478)
0.488	0.452	amyloid_Zhang(2015)(0.478)
0.488	0.454	amyloid_Zhang(2015)(0.478)
0.49	0.454	amyloid_Zhang(2015)(0.478)
0.49	0.456	amyloid_Zhang(2015)(0.478)
0.492	0.456	amyloid_Zhang(2015)(0.478)
0.492	0.458	amyloid_Zhang(2015)(0.478)
0.492	0.46	amyloid_Zhang(2015)(0.478)
0.492	0.462	amyloid_Zhang(2015)(0.478)
0.492	0.464	amyloid_Zhang(2015)(0.478)
0.494	0.464	amyloid_Zhang(2015)(0.478)
0.494	0.466	amyloid_Zhang(2015)(0.478)
0.494	0.468	amyloid_Zhang(2015)(0.478)
0.496	0.468	amyloid_Zhang(2015)(0.478)
0.496	0.47	amyloid_Zhang(2015)(0.478)
0.498	0.47	amyloid_Zhang(2015)(0.478)
0.5	0.47	amyloid_Zhang(2015)(0.478)
0.502	0.47	amyloid_Zhang(2015)(0.478)
0.504	0.47	amyloid_Zhang(2015)(0.478)
0.506	0.47	amyloid_Zhang(2015)(0.478)
0.506	0.472	amyloid_Zhang(2015)(0.478)
0.508	0.472	amyloid_Zhang(2015)(0.478)
0.508	0.474	amyloid_Zhang(2015)(0.478)
0.51	0.474	amyloid_Zhang(2015)(0.478)
0.51	0.476	amyloid_Zhang(2015)(0.478)
0.51	0.478	amyloid_Zhang(2015)(0.478)
0.512	0.478	amyloid_Zhang(2015)(0.478)
0.512	0.48	amyloid_Zhang(2015)(0.478)
0.512	0.482	amyloid_Zhang(2015)(0.478)
0.512	0.484	amyloid_Zhang(2015)(0.478)
0.514	0.484	amyloid_Zhang(2015)(0.478)
0.516	0.484	amyloid_Zhang(2015)(0.478)
0.516	0.486	amyloid_Zhang(2015)(0.478)
0.516	0.488	amyloid_Zhang(2015)(0.478)
0.518	0.488	amyloid_Zhang(2015)(0.478)
0.52	0.488	amyloid_Zhang(2015)(0.478)
0.52	0.49	amyloid_Zhang(2015)(0.478)
0.522	0.49	amyloid_Zhang(2015)(0.478)
0.522	0.492	amyloid_Zhang(2015)(0.478)
0.524	0.492	amyloid_Zhang(2015)(0.478)
0.526	0.492	amyloid_Zhang(2015)(0.478)
0.528	0.492	amyloid_Zhang(2015)(0.478)
0.528	0.494	amyloid_Zhang(2015)(0.478)
0.53	0.494	amyloid_Zhang(2015)(0.478)
0.532	0.494	amyloid_Zhang(2015)(0.478)
0.532	0.496	amyloid_Zhang(2015)(0.478)
0.534	0.496	amyloid_Zhang(2015)(0.478)
0.536	0.496	amyloid_Zhang(2015)(0.478)
0.536	0.498	amyloid_Zhang(2015)(0.478)
0.536	0.5	amyloid_Zhang(2015)(0.478)
0.538	0.5	amyloid_Zhang(2015)(0.478)
0.54	0.5	amyloid_Zhang(2015)(0.478)
0.542	0.5	amyloid_Zhang(2015)(0.478)
0.544	0.5	amyloid_Zhang(2015)(0.478)
0.546	0.5	amyloid_Zhang(2015)(0.478)
0.546	0.502	amyloid_Zhang(2015)(0.478)
0.548	0.502	amyloid_Zhang(2015)(0.478)
0.55	0.502	amyloid_Zhang(2015)(0.478)
0.552	0.502	amyloid_Zhang(2015)(0.478)
0.552	0.504	amyloid_Zhang(2015)(0.478)
0.552	0.506	amyloid_Zhang(2015)(0.478)
0.554	0.506	amyloid_Zhang(2015)(0.478)
0.554	0.508	amyloid_Zhang(2015)(0.478)
0.554	0.51	amyloid_Zhang(2015)(0.478)
0.554	0.512	amyloid_Zhang(2015)(0.478)
0.556	0.512	amyloid_Zhang(2015)(0.478)
0.556	0.514	amyloid_Zhang(2015)(0.478)
0.558	0.514	amyloid_Zhang(2015)(0.478)
0.56	0.514	amyloid_Zhang(2015)(0.478)
0.56	0.516	amyloid_Zhang(2015)(0.478)
0.56	0.518	amyloid_Zhang(2015)(0.478)
0.56	0.52	amyloid_Zhang(2015)(0.478)
0.562	0.52	amyloid_Zhang(2015)(0.478)
0.562	0.522	amyloid_Zhang(2015)(0.478)
0.562	0.524	amyloid_Zhang(2015)(0.478)
0.562	0.526	amyloid_Zhang(2015)(0.478)
0.562	0.528	amyloid_Zhang(2015)(0.478)
0.564	0.528	amyloid_Zhang(2015)(0.478)
0.566	0.528	amyloid_Zhang(2015)(0.478)
0.568	0.528	amyloid_Zhang(2015)(0.478)
0.568	0.53	amyloid_Zhang(2015)(0.478)
0.568	0.532	amyloid_Zhang(2015)(0.478)
0.568	0.534	amyloid_Zhang(2015)(0.478)
0.568	0.536	amyloid_Zhang(2015)(0.478)
0.568	0.538	amyloid_Zhang(2015)(0.478)
0.57	0.538	amyloid_Zhang(2015)(0.478)
0.57	0.54	amyloid_Zhang(2015)(0.478)
0.572	0.54	amyloid_Zhang(2015)(0.478)
0.574	0.54	amyloid_Zhang(2015)(0.478)
0.574	0.542	amyloid_Zhang(2015)(0.478)
0.574	0.544	amyloid_Zhang(2015)(0.478)
0.574	0.546	amyloid_Zhang(2015)(0.478)
0.576	0.546	amyloid_Zhang(2015)(0.478)
0.576	0.548	amyloid_Zhang(2015)(0.478)
0.576	0.55	amyloid_Zhang(2015)(0.478)
0.576	0.552	amyloid_Zhang(2015)(0.478)
0.576	0.554	amyloid_Zhang(2015)(0.478)
0.576	0.556	amyloid_Zhang(2015)(0.478)
0.576	0.558	amyloid_Zhang(2015)(0.478)
0.578	0.558	amyloid_Zhang(2015)(0.478)
0.58	0.558	amyloid_Zhang(2015)(0.478)
0.58	0.56	amyloid_Zhang(2015)(0.478)
0.58	0.562	amyloid_Zhang(2015)(0.478)
0.58	0.564	amyloid_Zhang(2015)(0.478)
0.582	0.564	amyloid_Zhang(2015)(0.478)
0.582	0.566	amyloid_Zhang(2015)(0.478)
0.582	0.568	amyloid_Zhang(2015)(0.478)
0.582	0.57	amyloid_Zhang(2015)(0.478)
0.584	0.57	amyloid_Zhang(2015)(0.478)
0.586	0.57	amyloid_Zhang(2015)(0.478)
0.586	0.572	amyloid_Zhang(2015)(0.478)
0.588	0.572	amyloid_Zhang(2015)(0.478)
0.59	0.572	amyloid_Zhang(2015)(0.478)
0.592	0.572	amyloid_Zhang(2015)(0.478)
0.592	0.574	amyloid_Zhang(2015)(0.478)
0.594	0.574	amyloid_Zhang(2015)(0.478)
0.594	0.576	amyloid_Zhang(2015)(0.478)
0.594	0.578	amyloid_Zhang(2015)(0.478)
0.594	0.58	amyloid_Zhang(2015)(0.478)
0.596	0.58	amyloid_Zhang(2015)(0.478)
0.596	0.582	amyloid_Zhang(2015)(0.478)
0.596	0.584	amyloid_Zhang(2015)(0.478)
0.598	0.584	amyloid_Zhang(2015)(0.478)
0.598	0.586	amyloid_Zhang(2015)(0.478)
0.598	0.588	amyloid_Zhang(2015)(0.478)
0.598	0.59	amyloid_Zhang(2015)(0.478)
0.6	0.59	amyloid_Zhang(2015)(0.478)
0.602	0.59	amyloid_Zhang(2015)(0.478)
0.604	0.59	amyloid_Zhang(2015)(0.478)
0.604	0.592	amyloid_Zhang(2015)(0.478)
0.606	0.592	amyloid_Zhang(2015)(0.478)
0.606	0.594	amyloid_Zhang(2015)(0.478)
0.608	0.594	amyloid_Zhang(2015)(0.478)
0.608	0.596	amyloid_Zhang(2015)(0.478)
0.61	0.596	amyloid_Zhang(2015)(0.478)
0.612	0.596	amyloid_Zhang(2015)(0.478)
0.612	0.598	amyloid_Zhang(2015)(0.478)
0.612	0.6	amyloid_Zhang(2015)(0.478)
0.614	0.6	amyloid_Zhang(2015)(0.478)
0.614	0.602	amyloid_Zhang(2015)(0.478)
0.616	0.602	amyloid_Zhang(2015)(0.478)
0.616	0.604	amyloid_Zhang(2015)(0.478)
0.618	0.604	amyloid_Zhang(2015)(0.478)
0.62	0.604	amyloid_Zhang(2015)(0.478)
0.622	0.604	amyloid_Zhang(2015)(0.478)
0.622	0.606	amyloid_Zhang(2015)(0.478)
0.622	0.608	amyloid_Zhang(2015)(0.478)
0.622	0.61	amyloid_Zhang(2015)(0.478)
0.624	0.61	amyloid_Zhang(2015)(0.478)
0.626	0.61	amyloid_Zhang(2015)(0.478)
0.628	0.61	amyloid_Zhang(2015)(0.478)
0.628	0.612	amyloid_Zhang(2015)(0.478)
0.63	0.612	amyloid_Zhang(2015)(0.478)
0.63	0.614	amyloid_Zhang(2015)(0.478)
0.632	0.614	amyloid_Zhang(2015)(0.478)
0.632	0.616	amyloid_Zhang(2015)(0.478)
0.632	0.618	amyloid_Zhang(2015)(0.478)
0.632	0.62	amyloid_Zhang(2015)(0.478)
0.634	0.62	amyloid_Zhang(2015)(0.478)
0.636	0.62	amyloid_Zhang(2015)(0.478)
0.638	0.62	amyloid_Zhang(2015)(0.478)
0.64	0.62	amyloid_Zhang(2015)(0.478)
0.64	0.622	amyloid_Zhang(2015)(0.478)
0.642	0.622	amyloid_Zhang(2015)(0.478)
0.642	0.624	amyloid_Zhang(2015)(0.478)
0.642	0.626	amyloid_Zhang(2015)(0.478)
0.644	0.626	amyloid_Zhang(2015)(0.478)
0.644	0.628	amyloid_Zhang(2015)(0.478)
0.646	0.628	amyloid_Zhang(2015)(0.478)
0.648	0.628	amyloid_Zhang(2015)(0.478)
0.648	0.63	amyloid_Zhang(2015)(0.478)
0.65	0.63	amyloid_Zhang(2015)(0.478)
0.65	0.632	amyloid_Zhang(2015)(0.478)
0.652	0.632	amyloid_Zhang(2015)(0.478)
0.654	0.632	amyloid_Zhang(2015)(0.478)
0.656	0.632	amyloid_Zhang(2015)(0.478)
0.656	0.634	amyloid_Zhang(2015)(0.478)
0.656	0.636	amyloid_Zhang(2015)(0.478)
0.658	0.636	amyloid_Zhang(2015)(0.478)
0.66	0.636	amyloid_Zhang(2015)(0.478)
0.66	0.638	amyloid_Zhang(2015)(0.478)
0.662	0.638	amyloid_Zhang(2015)(0.478)
0.662	0.64	amyloid_Zhang(2015)(0.478)
0.664	0.64	amyloid_Zhang(2015)(0.478)
0.666	0.64	amyloid_Zhang(2015)(0.478)
0.668	0.64	amyloid_Zhang(2015)(0.478)
0.67	0.64	amyloid_Zhang(2015)(0.478)
0.67	0.642	amyloid_Zhang(2015)(0.478)
0.672	0.642	amyloid_Zhang(2015)(0.478)
0.674	0.642	amyloid_Zhang(2015)(0.478)
0.674	0.644	amyloid_Zhang(2015)(0.478)
0.674	0.646	amyloid_Zhang(2015)(0.478)
0.676	0.646	amyloid_Zhang(2015)(0.478)
0.676	0.648	amyloid_Zhang(2015)(0.478)
0.678	0.648	amyloid_Zhang(2015)(0.478)
0.678	0.65	amyloid_Zhang(2015)(0.478)
0.68	0.65	amyloid_Zhang(2015)(0.478)
0.68	0.652	amyloid_Zhang(2015)(0.478)
0.682	0.652	amyloid_Zhang(2015)(0.478)
0.682	0.654	amyloid_Zhang(2015)(0.478)
0.684	0.654	amyloid_Zhang(2015)(0.478)
0.684	0.656	amyloid_Zhang(2015)(0.478)
0.684	0.658	amyloid_Zhang(2015)(0.478)
0.686	0.658	amyloid_Zhang(2015)(0.478)
0.686	0.66	amyloid_Zhang(2015)(0.478)
0.686	0.662	amyloid_Zhang(2015)(0.478)
0.688	0.662	amyloid_Zhang(2015)(0.478)
0.69	0.662	amyloid_Zhang(2015)(0.478)
0.692	0.662	amyloid_Zhang(2015)(0.478)
0.694	0.662	amyloid_Zhang(2015)(0.478)
0.696	0.662	amyloid_Zhang(2015)(0.478)
0.698	0.662	amyloid_Zhang(2015)(0.478)
0.7	0.662	amyloid_Zhang(2015)(0.478)
0.702	0.662	amyloid_Zhang(2015)(0.478)
0.704	0.662	amyloid_Zhang(2015)(0.478)
0.704	0.664	amyloid_Zhang(2015)(0.478)
0.704	0.666	amyloid_Zhang(2015)(0.478)
0.706	0.666	amyloid_Zhang(2015)(0.478)
0.706	0.668	amyloid_Zhang(2015)(0.478)
0.706	0.67	amyloid_Zhang(2015)(0.478)
0.706	0.672	amyloid_Zhang(2015)(0.478)
0.708	0.672	amyloid_Zhang(2015)(0.478)
0.708	0.674	amyloid_Zhang(2015)(0.478)
0.71	0.674	amyloid_Zhang(2015)(0.478)
0.712	0.674	amyloid_Zhang(2015)(0.478)
0.714	0.674	amyloid_Zhang(2015)(0.478)
0.714	0.676	amyloid_Zhang(2015)(0.478)
0.714	0.678	amyloid_Zhang(2015)(0.478)
0.714	0.68	amyloid_Zhang(2015)(0.478)
0.716	0.68	amyloid_Zhang(2015)(0.478)
0.718	0.68	amyloid_Zhang(2015)(0.478)
0.718	0.682	amyloid_Zhang(2015)(0.478)
0.718	0.684	amyloid_Zhang(2015)(0.478)
0.72	0.684	amyloid_Zhang(2015)(0.478)
0.72	0.686	amyloid_Zhang(2015)(0.478)
0.722	0.686	amyloid_Zhang(2015)(0.478)
0.724	0.686	amyloid_Zhang(2015)(0.478)
0.726	0.686	amyloid_Zhang(2015)(0.478)
0.728	0.686	amyloid_Zhang(2015)(0.478)
0.73	0.686	amyloid_Zhang(2015)(0.478)
0.73	0.688	amyloid_Zhang(2015)(0.478)
0.732	0.688	amyloid_Zhang(2015)(0.478)
0.732	0.69	amyloid_Zhang(2015)(0.478)
0.734	0.69	amyloid_Zhang(2015)(0.478)
0.736	0.69	amyloid_Zhang(2015)(0.478)
0.738	0.69	amyloid_Zhang(2015)(0.478)
0.74	0.69	amyloid_Zhang(2015)(0.478)
0.742	0.69	amyloid_Zhang(2015)(0.478)
0.744	0.69	amyloid_Zhang(2015)(0.478)
0.744	0.692	amyloid_Zhang(2015)(0.478)
0.746	0.692	amyloid_Zhang(2015)(0.478)
0.746	0.694	amyloid_Zhang(2015)(0.478)
0.746	0.696	amyloid_Zhang(2015)(0.478)
0.748	0.696	amyloid_Zhang(2015)(0.478)
0.75	0.696	amyloid_Zhang(2015)(0.478)
0.75	0.698	amyloid_Zhang(2015)(0.478)
0.752	0.698	amyloid_Zhang(2015)(0.478)
0.752	0.7	amyloid_Zhang(2015)(0.478)
0.754	0.7	amyloid_Zhang(2015)(0.478)
0.756	0.7	amyloid_Zhang(2015)(0.478)
0.756	0.702	amyloid_Zhang(2015)(0.478)
0.756	0.704	amyloid_Zhang(2015)(0.478)
0.756	0.706	amyloid_Zhang(2015)(0.478)
0.756	0.708	amyloid_Zhang(2015)(0.478)
0.756	0.71	amyloid_Zhang(2015)(0.478)
0.758	0.71	amyloid_Zhang(2015)(0.478)
0.758	0.712	amyloid_Zhang(2015)(0.478)
0.758	0.714	amyloid_Zhang(2015)(0.478)
0.758	0.716	amyloid_Zhang(2015)(0.478)
0.758	0.718	amyloid_Zhang(2015)(0.478)
0.758	0.72	amyloid_Zhang(2015)(0.478)
0.758	0.722	amyloid_Zhang(2015)(0.478)
0.758	0.724	amyloid_Zhang(2015)(0.478)
0.76	0.724	amyloid_Zhang(2015)(0.478)
0.76	0.726	amyloid_Zhang(2015)(0.478)
0.76	0.728	amyloid_Zhang(2015)(0.478)
0.76	0.73	amyloid_Zhang(2015)(0.478)
0.762	0.73	amyloid_Zhang(2015)(0.478)
0.764	0.73	amyloid_Zhang(2015)(0.478)
0.766	0.73	amyloid_Zhang(2015)(0.478)
0.766	0.732	amyloid_Zhang(2015)(0.478)
0.768	0.732	amyloid_Zhang(2015)(0.478)
0.768	0.734	amyloid_Zhang(2015)(0.478)
0.77	0.734	amyloid_Zhang(2015)(0.478)
0.77	0.736	amyloid_Zhang(2015)(0.478)
0.772	0.736	amyloid_Zhang(2015)(0.478)
0.772	0.738	amyloid_Zhang(2015)(0.478)
0.772	0.74	amyloid_Zhang(2015)(0.478)
0.774	0.74	amyloid_Zhang(2015)(0.478)
0.776	0.74	amyloid_Zhang(2015)(0.478)
0.776	0.742	amyloid_Zhang(2015)(0.478)
0.776	0.744	amyloid_Zhang(2015)(0.478)
0.778	0.744	amyloid_Zhang(2015)(0.478)
0.78	0.744	amyloid_Zhang(2015)(0.478)
0.782	0.744	amyloid_Zhang(2015)(0.478)
0.782	0.746	amyloid_Zhang(2015)(0.478)
0.782	0.748	amyloid_Zhang(2015)(0.478)
0.782	0.75	amyloid_Zhang(2015)(0.478)
0.784	0.75	amyloid_Zhang(2015)(0.478)
0.784	0.752	amyloid_Zhang(2015)(0.478)
0.786	0.752	amyloid_Zhang(2015)(0.478)
0.788	0.752	amyloid_Zhang(2015)(0.478)
0.788	0.754	amyloid_Zhang(2015)(0.478)
0.79	0.754	amyloid_Zhang(2015)(0.478)
0.79	0.756	amyloid_Zhang(2015)(0.478)
0.79	0.758	amyloid_Zhang(2015)(0.478)
0.792	0.758	amyloid_Zhang(2015)(0.478)
0.792	0.76	amyloid_Zhang(2015)(0.478)
0.794	0.76	amyloid_Zhang(2015)(0.478)
0.794	0.762	amyloid_Zhang(2015)(0.478)
0.796	0.762	amyloid_Zhang(2015)(0.478)
0.798	0.762	amyloid_Zhang(2015)(0.478)
0.798	0.764	amyloid_Zhang(2015)(0.478)
0.8	0.764	amyloid_Zhang(2015)(0.478)
0.802	0.764	amyloid_Zhang(2015)(0.478)
0.804	0.764	amyloid_Zhang(2015)(0.478)
0.806	0.764	amyloid_Zhang(2015)(0.478)
0.806	0.766	amyloid_Zhang(2015)(0.478)
0.806	0.768	amyloid_Zhang(2015)(0.478)
0.806	0.77	amyloid_Zhang(2015)(0.478)
0.808	0.77	amyloid_Zhang(2015)(0.478)
0.81	0.77	amyloid_Zhang(2015)(0.478)
0.812	0.77	amyloid_Zhang(2015)(0.478)
0.812	0.772	amyloid_Zhang(2015)(0.478)
0.814	0.772	amyloid_Zhang(2015)(0.478)
0.814	0.774	amyloid_Zhang(2015)(0.478)
0.814	0.776	amyloid_Zhang(2015)(0.478)
0.816	0.776	amyloid_Zhang(2015)(0.478)
0.816	0.778	amyloid_Zhang(2015)(0.478)
0.818	0.778	amyloid_Zhang(2015)(0.478)
0.82	0.778	amyloid_Zhang(2015)(0.478)
0.822	0.778	amyloid_Zhang(2015)(0.478)
0.822	0.78	amyloid_Zhang(2015)(0.478)
0.824	0.78	amyloid_Zhang(2015)(0.478)
0.826	0.78	amyloid_Zhang(2015)(0.478)
0.828	0.78	amyloid_Zhang(2015)(0.478)
0.83	0.78	amyloid_Zhang(2015)(0.478)
0.83	0.782	amyloid_Zhang(2015)(0.478)
0.832	0.782	amyloid_Zhang(2015)(0.478)
0.834	0.782	amyloid_Zhang(2015)(0.478)
0.834	0.784	amyloid_Zhang(2015)(0.478)
0.834	0.786	amyloid_Zhang(2015)(0.478)
0.834	0.788	amyloid_Zhang(2015)(0.478)
0.836	0.788	amyloid_Zhang(2015)(0.478)
0.836	0.79	amyloid_Zhang(2015)(0.478)
0.838	0.79	amyloid_Zhang(2015)(0.478)
0.838	0.792	amyloid_Zhang(2015)(0.478)
0.838	0.794	amyloid_Zhang(2015)(0.478)
0.84	0.794	amyloid_Zhang(2015)(0.478)
0.842	0.794	amyloid_Zhang(2015)(0.478)
0.842	0.796	amyloid_Zhang(2015)(0.478)
0.842	0.798	amyloid_Zhang(2015)(0.478)
0.844	0.798	amyloid_Zhang(2015)(0.478)
0.844	0.8	amyloid_Zhang(2015)(0.478)
0.846	0.8	amyloid_Zhang(2015)(0.478)
0.848	0.8	amyloid_Zhang(2015)(0.478)
0.848	0.802	amyloid_Zhang(2015)(0.478)
0.848	0.804	amyloid_Zhang(2015)(0.478)
0.85	0.804	amyloid_Zhang(2015)(0.478)
0.85	0.806	amyloid_Zhang(2015)(0.478)
0.852	0.806	amyloid_Zhang(2015)(0.478)
0.854	0.806	amyloid_Zhang(2015)(0.478)
0.856	0.806	amyloid_Zhang(2015)(0.478)
0.858	0.806	amyloid_Zhang(2015)(0.478)
0.858	0.808	amyloid_Zhang(2015)(0.478)
0.86	0.808	amyloid_Zhang(2015)(0.478)
0.862	0.808	amyloid_Zhang(2015)(0.478)
0.862	0.81	amyloid_Zhang(2015)(0.478)
0.862	0.812	amyloid_Zhang(2015)(0.478)
0.862	0.814	amyloid_Zhang(2015)(0.478)
0.862	0.816	amyloid_Zhang(2015)(0.478)
0.862	0.818	amyloid_Zhang(2015)(0.478)
0.862	0.82	amyloid_Zhang(2015)(0.478)
0.862	0.822	amyloid_Zhang(2015)(0.478)
0.862	0.824	amyloid_Zhang(2015)(0.478)
0.862	0.826	amyloid_Zhang(2015)(0.478)
0.864	0.826	amyloid_Zhang(2015)(0.478)
0.866	0.826	amyloid_Zhang(2015)(0.478)
0.866	0.828	amyloid_Zhang(2015)(0.478)
0.866	0.83	amyloid_Zhang(2015)(0.478)
0.866	0.832	amyloid_Zhang(2015)(0.478)
0.866	0.834	amyloid_Zhang(2015)(0.478)
0.868	0.834	amyloid_Zhang(2015)(0.478)
0.868	0.836	amyloid_Zhang(2015)(0.478)
0.87	0.836	amyloid_Zhang(2015)(0.478)
0.872	0.836	amyloid_Zhang(2015)(0.478)
0.872	0.838	amyloid_Zhang(2015)(0.478)
0.874	0.838	amyloid_Zhang(2015)(0.478)
0.876	0.838	amyloid_Zhang(2015)(0.478)
0.878	0.838	amyloid_Zhang(2015)(0.478)
0.88	0.838	amyloid_Zhang(2015)(0.478)
0.88	0.84	amyloid_Zhang(2015)(0.478)
0.88	0.842	amyloid_Zhang(2015)(0.478)
0.88	0.844	amyloid_Zhang(2015)(0.478)
0.882	0.844	amyloid_Zhang(2015)(0.478)
0.884	0.844	amyloid_Zhang(2015)(0.478)
0.886	0.844	amyloid_Zhang(2015)(0.478)
0.888	0.844	amyloid_Zhang(2015)(0.478)
0.888	0.846	amyloid_Zhang(2015)(0.478)
0.888	0.848	amyloid_Zhang(2015)(0.478)
0.888	0.85	amyloid_Zhang(2015)(0.478)
0.89	0.85	amyloid_Zhang(2015)(0.478)
0.89	0.852	amyloid_Zhang(2015)(0.478)
0.892	0.852	amyloid_Zhang(2015)(0.478)
0.894	0.852	amyloid_Zhang(2015)(0.478)
0.896	0.852	amyloid_Zhang(2015)(0.478)
0.896	0.854	amyloid_Zhang(2015)(0.478)
0.898	0.854	amyloid_Zhang(2015)(0.478)
0.898	0.856	amyloid_Zhang(2015)(0.478)
0.898	0.858	amyloid_Zhang(2015)(0.478)
0.9	0.858	amyloid_Zhang(2015)(0.478)
0.902	0.858	amyloid_Zhang(2015)(0.478)
0.904	0.858	amyloid_Zhang(2015)(0.478)
0.904	0.86	amyloid_Zhang(2015)(0.478)
0.906	0.86	amyloid_Zhang(2015)(0.478)
0.906	0.862	amyloid_Zhang(2015)(0.478)
0.906	0.864	amyloid_Zhang(2015)(0.478)
0.906	0.866	amyloid_Zhang(2015)(0.478)
0.908	0.866	amyloid_Zhang(2015)(0.478)
0.908	0.868	amyloid_Zhang(2015)(0.478)
0.91	0.868	amyloid_Zhang(2015)(0.478)
0.912	0.868	amyloid_Zhang(2015)(0.478)
0.914	0.868	amyloid_Zhang(2015)(0.478)
0.914	0.87	amyloid_Zhang(2015)(0.478)
0.916	0.87	amyloid_Zhang(2015)(0.478)
0.916	0.872	amyloid_Zhang(2015)(0.478)
0.916	0.874	amyloid_Zhang(2015)(0.478)
0.916	0.876	amyloid_Zhang(2015)(0.478)
0.916	0.878	amyloid_Zhang(2015)(0.478)
0.916	0.88	amyloid_Zhang(2015)(0.478)
0.916	0.882	amyloid_Zhang(2015)(0.478)
0.916	0.884	amyloid_Zhang(2015)(0.478)
0.916	0.886	amyloid_Zhang(2015)(0.478)
0.916	0.888	amyloid_Zhang(2015)(0.478)
0.916	0.89	amyloid_Zhang(2015)(0.478)
0.916	0.892	amyloid_Zhang(2015)(0.478)
0.916	0.894	amyloid_Zhang(2015)(0.478)
0.916	0.896	amyloid_Zhang(2015)(0.478)
0.918	0.896	amyloid_Zhang(2015)(0.478)
0.918	0.898	amyloid_Zhang(2015)(0.478)
0.92	0.898	amyloid_Zhang(2015)(0.478)
0.922	0.898	amyloid_Zhang(2015)(0.478)
0.924	0.898	amyloid_Zhang(2015)(0.478)
0.926	0.898	amyloid_Zhang(2015)(0.478)
0.928	0.898	amyloid_Zhang(2015)(0.478)
0.928	0.9	amyloid_Zhang(2015)(0.478)
0.928	0.902	amyloid_Zhang(2015)(0.478)
0.928	0.904	amyloid_Zhang(2015)(0.478)
0.928	0.906	amyloid_Zhang(2015)(0.478)
0.93	0.906	amyloid_Zhang(2015)(0.478)
0.93	0.908	amyloid_Zhang(2015)(0.478)
0.93	0.91	amyloid_Zhang(2015)(0.478)
0.932	0.91	amyloid_Zhang(2015)(0.478)
0.932	0.912	amyloid_Zhang(2015)(0.478)
0.934	0.912	amyloid_Zhang(2015)(0.478)
0.934	0.914	amyloid_Zhang(2015)(0.478)
0.934	0.916	amyloid_Zhang(2015)(0.478)
0.934	0.918	amyloid_Zhang(2015)(0.478)
0.936	0.918	amyloid_Zhang(2015)(0.478)
0.938	0.918	amyloid_Zhang(2015)(0.478)
0.938	0.92	amyloid_Zhang(2015)(0.478)
0.94	0.92	amyloid_Zhang(2015)(0.478)
0.942	0.92	amyloid_Zhang(2015)(0.478)
0.944	0.92	amyloid_Zhang(2015)(0.478)
0.944	0.922	amyloid_Zhang(2015)(0.478)
0.946	0.922	amyloid_Zhang(2015)(0.478)
0.946	0.924	amyloid_Zhang(2015)(0.478)
0.948	0.924	amyloid_Zhang(2015)(0.478)
0.95	0.924	amyloid_Zhang(2015)(0.478)
0.95	0.926	amyloid_Zhang(2015)(0.478)
0.95	0.928	amyloid_Zhang(2015)(0.478)
0.952	0.928	amyloid_Zhang(2015)(0.478)
0.952	0.93	amyloid_Zhang(2015)(0.478)
0.952	0.932	amyloid_Zhang(2015)(0.478)
0.952	0.934	amyloid_Zhang(2015)(0.478)
0.954	0.934	amyloid_Zhang(2015)(0.478)
0.956	0.934	amyloid_Zhang(2015)(0.478)
0.956	0.936	amyloid_Zhang(2015)(0.478)
0.956	0.938	amyloid_Zhang(2015)(0.478)
0.958	0.938	amyloid_Zhang(2015)(0.478)
0.958	0.94	amyloid_Zhang(2015)(0.478)
0.958	0.942	amyloid_Zhang(2015)(0.478)
0.958	0.944	amyloid_Zhang(2015)(0.478)
0.96	0.944	amyloid_Zhang(2015)(0.478)
0.96	0.946	amyloid_Zhang(2015)(0.478)
0.962	0.946	amyloid_Zhang(2015)(0.478)
0.962	0.948	amyloid_Zhang(2015)(0.478)
0.962	0.95	amyloid_Zhang(2015)(0.478)
0.962	0.952	amyloid_Zhang(2015)(0.478)
0.962	0.954	amyloid_Zhang(2015)(0.478)
0.964	0.954	amyloid_Zhang(2015)(0.478)
0.964	0.956	amyloid_Zhang(2015)(0.478)
0.964	0.958	amyloid_Zhang(2015)(0.478)
0.964	0.96	amyloid_Zhang(2015)(0.478)
0.966	0.96	amyloid_Zhang(2015)(0.478)
0.966	0.962	amyloid_Zhang(2015)(0.478)
0.968	0.962	amyloid_Zhang(2015)(0.478)
0.97	0.962	amyloid_Zhang(2015)(0.478)
0.972	0.962	amyloid_Zhang(2015)(0.478)
0.972	0.964	amyloid_Zhang(2015)(0.478)
0.972	0.966	amyloid_Zhang(2015)(0.478)
0.974	0.966	amyloid_Zhang(2015)(0.478)
0.974	0.968	amyloid_Zhang(2015)(0.478)
0.976	0.968	amyloid_Zhang(2015)(0.478)
0.978	0.968	amyloid_Zhang(2015)(0.478)
0.978	0.97	amyloid_Zhang(2015)(0.478)
0.978	0.972	amyloid_Zhang(2015)(0.478)
0.98	0.972	amyloid_Zhang(2015)(0.478)
0.98	0.974	amyloid_Zhang(2015)(0.478)
0.98	0.976	amyloid_Zhang(2015)(0.478)
0.982	0.976	amyloid_Zhang(2015)(0.478)
0.982	0.978	amyloid_Zhang(2015)(0.478)
0.982	0.98	amyloid_Zhang(2015)(0.478)
0.984	0.98	amyloid_Zhang(2015)(0.478)
0.984	0.982	amyloid_Zhang(2015)(0.478)
0.986	0.982	amyloid_Zhang(2015)(0.478)
0.988	0.982	amyloid_Zhang(2015)(0.478)
0.988	0.984	amyloid_Zhang(2015)(0.478)
0.99	0.984	amyloid_Zhang(2015)(0.478)
0.99	0.986	amyloid_Zhang(2015)(0.478)
0.99	0.988	amyloid_Zhang(2015)(0.478)
0.992	0.988	amyloid_Zhang(2015)(0.478)
0.992	0.99	amyloid_Zhang(2015)(0.478)
0.992	0.992	amyloid_Zhang(2015)(0.478)
0.992	0.994	amyloid_Zhang(2015)(0.478)
0.992	0.996	amyloid_Zhang(2015)(0.478)
0.994	0.996	amyloid_Zhang(2015)(0.478)
0.996	0.996	amyloid_Zhang(2015)(0.478)
0.998	0.996	amyloid_Zhang(2015)(0.478)
1	0.996	amyloid_Zhang(2015)(0.478)
1	0.998	amyloid_Zhang(2015)(0.478)
1	1	amyloid_Zhang(2015)(0.478)
0	0	amyloid_EWASPlus(0.664)
0	0.002	amyloid_EWASPlus(0.664)
0	0.004	amyloid_EWASPlus(0.664)
0	0.006	amyloid_EWASPlus(0.664)
0	0.008	amyloid_EWASPlus(0.664)
0	0.01	amyloid_EWASPlus(0.664)
0	0.012	amyloid_EWASPlus(0.664)
0	0.014	amyloid_EWASPlus(0.664)
0	0.016	amyloid_EWASPlus(0.664)
0	0.018	amyloid_EWASPlus(0.664)
0	0.02	amyloid_EWASPlus(0.664)
0	0.022	amyloid_EWASPlus(0.664)
0	0.024	amyloid_EWASPlus(0.664)
0	0.026	amyloid_EWASPlus(0.664)
0	0.028	amyloid_EWASPlus(0.664)
0	0.03	amyloid_EWASPlus(0.664)
0	0.032	amyloid_EWASPlus(0.664)
0	0.034	amyloid_EWASPlus(0.664)
0	0.036	amyloid_EWASPlus(0.664)
0	0.038	amyloid_EWASPlus(0.664)
0	0.04	amyloid_EWASPlus(0.664)
0	0.042	amyloid_EWASPlus(0.664)
0	0.044	amyloid_EWASPlus(0.664)
0	0.046	amyloid_EWASPlus(0.664)
0	0.048	amyloid_EWASPlus(0.664)
0	0.05	amyloid_EWASPlus(0.664)
0	0.052	amyloid_EWASPlus(0.664)
0	0.054	amyloid_EWASPlus(0.664)
0	0.056	amyloid_EWASPlus(0.664)
0	0.058	amyloid_EWASPlus(0.664)
0.002	0.058	amyloid_EWASPlus(0.664)
0.002	0.06	amyloid_EWASPlus(0.664)
0.002	0.062	amyloid_EWASPlus(0.664)
0.002	0.064	amyloid_EWASPlus(0.664)
0.002	0.066	amyloid_EWASPlus(0.664)
0.002	0.068	amyloid_EWASPlus(0.664)
0.002	0.07	amyloid_EWASPlus(0.664)
0.002	0.072	amyloid_EWASPlus(0.664)
0.004	0.072	amyloid_EWASPlus(0.664)
0.004	0.074	amyloid_EWASPlus(0.664)
0.004	0.076	amyloid_EWASPlus(0.664)
0.004	0.078	amyloid_EWASPlus(0.664)
0.004	0.08	amyloid_EWASPlus(0.664)
0.004	0.082	amyloid_EWASPlus(0.664)
0.004	0.084	amyloid_EWASPlus(0.664)
0.004	0.086	amyloid_EWASPlus(0.664)
0.004	0.088	amyloid_EWASPlus(0.664)
0.004	0.09	amyloid_EWASPlus(0.664)
0.004	0.092	amyloid_EWASPlus(0.664)
0.004	0.094	amyloid_EWASPlus(0.664)
0.004	0.096	amyloid_EWASPlus(0.664)
0.004	0.098	amyloid_EWASPlus(0.664)
0.004	0.1	amyloid_EWASPlus(0.664)
0.004	0.102	amyloid_EWASPlus(0.664)
0.004	0.104	amyloid_EWASPlus(0.664)
0.004	0.106	amyloid_EWASPlus(0.664)
0.004	0.108	amyloid_EWASPlus(0.664)
0.004	0.11	amyloid_EWASPlus(0.664)
0.004	0.112	amyloid_EWASPlus(0.664)
0.004	0.114	amyloid_EWASPlus(0.664)
0.004	0.116	amyloid_EWASPlus(0.664)
0.004	0.118	amyloid_EWASPlus(0.664)
0.004	0.12	amyloid_EWASPlus(0.664)
0.006	0.12	amyloid_EWASPlus(0.664)
0.006	0.122	amyloid_EWASPlus(0.664)
0.006	0.124	amyloid_EWASPlus(0.664)
0.008	0.124	amyloid_EWASPlus(0.664)
0.01	0.124	amyloid_EWASPlus(0.664)
0.01	0.126	amyloid_EWASPlus(0.664)
0.01	0.128	amyloid_EWASPlus(0.664)
0.012	0.128	amyloid_EWASPlus(0.664)
0.012	0.13	amyloid_EWASPlus(0.664)
0.012	0.132	amyloid_EWASPlus(0.664)
0.012	0.134	amyloid_EWASPlus(0.664)
0.014	0.134	amyloid_EWASPlus(0.664)
0.014	0.136	amyloid_EWASPlus(0.664)
0.016	0.136	amyloid_EWASPlus(0.664)
0.016	0.138	amyloid_EWASPlus(0.664)
0.016	0.14	amyloid_EWASPlus(0.664)
0.016	0.142	amyloid_EWASPlus(0.664)
0.016	0.144	amyloid_EWASPlus(0.664)
0.016	0.146	amyloid_EWASPlus(0.664)
0.016	0.148	amyloid_EWASPlus(0.664)
0.016	0.15	amyloid_EWASPlus(0.664)
0.016	0.152	amyloid_EWASPlus(0.664)
0.016	0.154	amyloid_EWASPlus(0.664)
0.016	0.156	amyloid_EWASPlus(0.664)
0.018	0.156	amyloid_EWASPlus(0.664)
0.018	0.158	amyloid_EWASPlus(0.664)
0.018	0.16	amyloid_EWASPlus(0.664)
0.018	0.162	amyloid_EWASPlus(0.664)
0.018	0.164	amyloid_EWASPlus(0.664)
0.018	0.166	amyloid_EWASPlus(0.664)
0.018	0.168	amyloid_EWASPlus(0.664)
0.02	0.168	amyloid_EWASPlus(0.664)
0.02	0.17	amyloid_EWASPlus(0.664)
0.02	0.172	amyloid_EWASPlus(0.664)
0.02	0.174	amyloid_EWASPlus(0.664)
0.02	0.176	amyloid_EWASPlus(0.664)
0.02	0.178	amyloid_EWASPlus(0.664)
0.02	0.18	amyloid_EWASPlus(0.664)
0.02	0.182	amyloid_EWASPlus(0.664)
0.02	0.184	amyloid_EWASPlus(0.664)
0.02	0.186	amyloid_EWASPlus(0.664)
0.02	0.188	amyloid_EWASPlus(0.664)
0.02	0.19	amyloid_EWASPlus(0.664)
0.022	0.19	amyloid_EWASPlus(0.664)
0.022	0.192	amyloid_EWASPlus(0.664)
0.024	0.192	amyloid_EWASPlus(0.664)
0.024	0.194	amyloid_EWASPlus(0.664)
0.024	0.196	amyloid_EWASPlus(0.664)
0.026	0.196	amyloid_EWASPlus(0.664)
0.026	0.198	amyloid_EWASPlus(0.664)
0.026	0.2	amyloid_EWASPlus(0.664)
0.028	0.2	amyloid_EWASPlus(0.664)
0.028	0.202	amyloid_EWASPlus(0.664)
0.028	0.204	amyloid_EWASPlus(0.664)
0.028	0.206	amyloid_EWASPlus(0.664)
0.03	0.206	amyloid_EWASPlus(0.664)
0.03	0.208	amyloid_EWASPlus(0.664)
0.03	0.21	amyloid_EWASPlus(0.664)
0.03	0.212	amyloid_EWASPlus(0.664)
0.03	0.214	amyloid_EWASPlus(0.664)
0.032	0.214	amyloid_EWASPlus(0.664)
0.032	0.216	amyloid_EWASPlus(0.664)
0.032	0.218	amyloid_EWASPlus(0.664)
0.034	0.218	amyloid_EWASPlus(0.664)
0.034	0.22	amyloid_EWASPlus(0.664)
0.034	0.222	amyloid_EWASPlus(0.664)
0.034	0.224	amyloid_EWASPlus(0.664)
0.034	0.226	amyloid_EWASPlus(0.664)
0.036	0.226	amyloid_EWASPlus(0.664)
0.036	0.228	amyloid_EWASPlus(0.664)
0.036	0.23	amyloid_EWASPlus(0.664)
0.036	0.232	amyloid_EWASPlus(0.664)
0.036	0.234	amyloid_EWASPlus(0.664)
0.036	0.236	amyloid_EWASPlus(0.664)
0.036	0.238	amyloid_EWASPlus(0.664)
0.036	0.24	amyloid_EWASPlus(0.664)
0.036	0.242	amyloid_EWASPlus(0.664)
0.038	0.242	amyloid_EWASPlus(0.664)
0.04	0.242	amyloid_EWASPlus(0.664)
0.04	0.244	amyloid_EWASPlus(0.664)
0.04	0.246	amyloid_EWASPlus(0.664)
0.042	0.246	amyloid_EWASPlus(0.664)
0.042	0.248	amyloid_EWASPlus(0.664)
0.042	0.25	amyloid_EWASPlus(0.664)
0.042	0.252	amyloid_EWASPlus(0.664)
0.042	0.254	amyloid_EWASPlus(0.664)
0.044	0.254	amyloid_EWASPlus(0.664)
0.044	0.256	amyloid_EWASPlus(0.664)
0.046	0.256	amyloid_EWASPlus(0.664)
0.048	0.256	amyloid_EWASPlus(0.664)
0.05	0.256	amyloid_EWASPlus(0.664)
0.05	0.258	amyloid_EWASPlus(0.664)
0.052	0.258	amyloid_EWASPlus(0.664)
0.052	0.26	amyloid_EWASPlus(0.664)
0.052	0.262	amyloid_EWASPlus(0.664)
0.052	0.264	amyloid_EWASPlus(0.664)
0.052	0.266	amyloid_EWASPlus(0.664)
0.052	0.268	amyloid_EWASPlus(0.664)
0.052	0.27	amyloid_EWASPlus(0.664)
0.052	0.272	amyloid_EWASPlus(0.664)
0.052	0.274	amyloid_EWASPlus(0.664)
0.054	0.274	amyloid_EWASPlus(0.664)
0.054	0.276	amyloid_EWASPlus(0.664)
0.054	0.278	amyloid_EWASPlus(0.664)
0.054	0.28	amyloid_EWASPlus(0.664)
0.054	0.282	amyloid_EWASPlus(0.664)
0.056	0.282	amyloid_EWASPlus(0.664)
0.058	0.282	amyloid_EWASPlus(0.664)
0.058	0.284	amyloid_EWASPlus(0.664)
0.058	0.286	amyloid_EWASPlus(0.664)
0.058	0.288	amyloid_EWASPlus(0.664)
0.058	0.29	amyloid_EWASPlus(0.664)
0.058	0.292	amyloid_EWASPlus(0.664)
0.06	0.292	amyloid_EWASPlus(0.664)
0.06	0.294	amyloid_EWASPlus(0.664)
0.06	0.296	amyloid_EWASPlus(0.664)
0.06	0.298	amyloid_EWASPlus(0.664)
0.062	0.298	amyloid_EWASPlus(0.664)
0.062	0.3	amyloid_EWASPlus(0.664)
0.064	0.3	amyloid_EWASPlus(0.664)
0.064	0.302	amyloid_EWASPlus(0.664)
0.064	0.304	amyloid_EWASPlus(0.664)
0.064	0.306	amyloid_EWASPlus(0.664)
0.066	0.306	amyloid_EWASPlus(0.664)
0.068	0.306	amyloid_EWASPlus(0.664)
0.07	0.306	amyloid_EWASPlus(0.664)
0.07	0.308	amyloid_EWASPlus(0.664)
0.072	0.308	amyloid_EWASPlus(0.664)
0.072	0.31	amyloid_EWASPlus(0.664)
0.074	0.31	amyloid_EWASPlus(0.664)
0.074	0.312	amyloid_EWASPlus(0.664)
0.074	0.314	amyloid_EWASPlus(0.664)
0.076	0.314	amyloid_EWASPlus(0.664)
0.076	0.316	amyloid_EWASPlus(0.664)
0.076	0.318	amyloid_EWASPlus(0.664)
0.078	0.318	amyloid_EWASPlus(0.664)
0.08	0.318	amyloid_EWASPlus(0.664)
0.08	0.32	amyloid_EWASPlus(0.664)
0.08	0.322	amyloid_EWASPlus(0.664)
0.082	0.322	amyloid_EWASPlus(0.664)
0.082	0.324	amyloid_EWASPlus(0.664)
0.084	0.324	amyloid_EWASPlus(0.664)
0.086	0.324	amyloid_EWASPlus(0.664)
0.086	0.326	amyloid_EWASPlus(0.664)
0.088	0.326	amyloid_EWASPlus(0.664)
0.088	0.328	amyloid_EWASPlus(0.664)
0.088	0.33	amyloid_EWASPlus(0.664)
0.09	0.33	amyloid_EWASPlus(0.664)
0.09	0.332	amyloid_EWASPlus(0.664)
0.092	0.332	amyloid_EWASPlus(0.664)
0.092	0.334	amyloid_EWASPlus(0.664)
0.092	0.336	amyloid_EWASPlus(0.664)
0.094	0.336	amyloid_EWASPlus(0.664)
0.094	0.338	amyloid_EWASPlus(0.664)
0.096	0.338	amyloid_EWASPlus(0.664)
0.098	0.338	amyloid_EWASPlus(0.664)
0.098	0.34	amyloid_EWASPlus(0.664)
0.1	0.34	amyloid_EWASPlus(0.664)
0.102	0.34	amyloid_EWASPlus(0.664)
0.104	0.34	amyloid_EWASPlus(0.664)
0.104	0.342	amyloid_EWASPlus(0.664)
0.104	0.344	amyloid_EWASPlus(0.664)
0.104	0.346	amyloid_EWASPlus(0.664)
0.104	0.348	amyloid_EWASPlus(0.664)
0.106	0.348	amyloid_EWASPlus(0.664)
0.106	0.35	amyloid_EWASPlus(0.664)
0.108	0.35	amyloid_EWASPlus(0.664)
0.11	0.35	amyloid_EWASPlus(0.664)
0.112	0.35	amyloid_EWASPlus(0.664)
0.114	0.35	amyloid_EWASPlus(0.664)
0.116	0.35	amyloid_EWASPlus(0.664)
0.116	0.352	amyloid_EWASPlus(0.664)
0.116	0.354	amyloid_EWASPlus(0.664)
0.118	0.354	amyloid_EWASPlus(0.664)
0.118	0.356	amyloid_EWASPlus(0.664)
0.118	0.358	amyloid_EWASPlus(0.664)
0.12	0.358	amyloid_EWASPlus(0.664)
0.122	0.358	amyloid_EWASPlus(0.664)
0.124	0.358	amyloid_EWASPlus(0.664)
0.126	0.358	amyloid_EWASPlus(0.664)
0.128	0.358	amyloid_EWASPlus(0.664)
0.128	0.36	amyloid_EWASPlus(0.664)
0.128	0.362	amyloid_EWASPlus(0.664)
0.13	0.362	amyloid_EWASPlus(0.664)
0.13	0.364	amyloid_EWASPlus(0.664)
0.13	0.366	amyloid_EWASPlus(0.664)
0.132	0.366	amyloid_EWASPlus(0.664)
0.132	0.368	amyloid_EWASPlus(0.664)
0.132	0.37	amyloid_EWASPlus(0.664)
0.134	0.37	amyloid_EWASPlus(0.664)
0.134	0.372	amyloid_EWASPlus(0.664)
0.134	0.374	amyloid_EWASPlus(0.664)
0.134	0.376	amyloid_EWASPlus(0.664)
0.136	0.376	amyloid_EWASPlus(0.664)
0.138	0.376	amyloid_EWASPlus(0.664)
0.138	0.378	amyloid_EWASPlus(0.664)
0.138	0.38	amyloid_EWASPlus(0.664)
0.14	0.38	amyloid_EWASPlus(0.664)
0.14	0.382	amyloid_EWASPlus(0.664)
0.142	0.382	amyloid_EWASPlus(0.664)
0.144	0.382	amyloid_EWASPlus(0.664)
0.144	0.384	amyloid_EWASPlus(0.664)
0.144	0.386	amyloid_EWASPlus(0.664)
0.146	0.386	amyloid_EWASPlus(0.664)
0.146	0.388	amyloid_EWASPlus(0.664)
0.146	0.39	amyloid_EWASPlus(0.664)
0.146	0.392	amyloid_EWASPlus(0.664)
0.148	0.392	amyloid_EWASPlus(0.664)
0.148	0.394	amyloid_EWASPlus(0.664)
0.15	0.394	amyloid_EWASPlus(0.664)
0.15	0.396	amyloid_EWASPlus(0.664)
0.152	0.396	amyloid_EWASPlus(0.664)
0.152	0.398	amyloid_EWASPlus(0.664)
0.152	0.4	amyloid_EWASPlus(0.664)
0.154	0.4	amyloid_EWASPlus(0.664)
0.154	0.402	amyloid_EWASPlus(0.664)
0.156	0.402	amyloid_EWASPlus(0.664)
0.158	0.402	amyloid_EWASPlus(0.664)
0.16	0.402	amyloid_EWASPlus(0.664)
0.162	0.402	amyloid_EWASPlus(0.664)
0.162	0.404	amyloid_EWASPlus(0.664)
0.164	0.404	amyloid_EWASPlus(0.664)
0.166	0.404	amyloid_EWASPlus(0.664)
0.168	0.404	amyloid_EWASPlus(0.664)
0.168	0.406	amyloid_EWASPlus(0.664)
0.168	0.408	amyloid_EWASPlus(0.664)
0.168	0.41	amyloid_EWASPlus(0.664)
0.168	0.412	amyloid_EWASPlus(0.664)
0.17	0.412	amyloid_EWASPlus(0.664)
0.17	0.414	amyloid_EWASPlus(0.664)
0.172	0.414	amyloid_EWASPlus(0.664)
0.174	0.414	amyloid_EWASPlus(0.664)
0.176	0.414	amyloid_EWASPlus(0.664)
0.178	0.414	amyloid_EWASPlus(0.664)
0.178	0.416	amyloid_EWASPlus(0.664)
0.18	0.416	amyloid_EWASPlus(0.664)
0.182	0.416	amyloid_EWASPlus(0.664)
0.184	0.416	amyloid_EWASPlus(0.664)
0.186	0.416	amyloid_EWASPlus(0.664)
0.186	0.418	amyloid_EWASPlus(0.664)
0.188	0.418	amyloid_EWASPlus(0.664)
0.19	0.418	amyloid_EWASPlus(0.664)
0.192	0.418	amyloid_EWASPlus(0.664)
0.194	0.418	amyloid_EWASPlus(0.664)
0.194	0.42	amyloid_EWASPlus(0.664)
0.196	0.42	amyloid_EWASPlus(0.664)
0.196	0.422	amyloid_EWASPlus(0.664)
0.196	0.424	amyloid_EWASPlus(0.664)
0.198	0.424	amyloid_EWASPlus(0.664)
0.2	0.424	amyloid_EWASPlus(0.664)
0.202	0.424	amyloid_EWASPlus(0.664)
0.202	0.426	amyloid_EWASPlus(0.664)
0.204	0.426	amyloid_EWASPlus(0.664)
0.204	0.428	amyloid_EWASPlus(0.664)
0.206	0.428	amyloid_EWASPlus(0.664)
0.206	0.43	amyloid_EWASPlus(0.664)
0.206	0.432	amyloid_EWASPlus(0.664)
0.208	0.432	amyloid_EWASPlus(0.664)
0.21	0.432	amyloid_EWASPlus(0.664)
0.212	0.432	amyloid_EWASPlus(0.664)
0.212	0.434	amyloid_EWASPlus(0.664)
0.214	0.434	amyloid_EWASPlus(0.664)
0.214	0.436	amyloid_EWASPlus(0.664)
0.216	0.436	amyloid_EWASPlus(0.664)
0.218	0.436	amyloid_EWASPlus(0.664)
0.22	0.436	amyloid_EWASPlus(0.664)
0.222	0.436	amyloid_EWASPlus(0.664)
0.224	0.436	amyloid_EWASPlus(0.664)
0.226	0.436	amyloid_EWASPlus(0.664)
0.226	0.438	amyloid_EWASPlus(0.664)
0.226	0.44	amyloid_EWASPlus(0.664)
0.228	0.44	amyloid_EWASPlus(0.664)
0.23	0.44	amyloid_EWASPlus(0.664)
0.232	0.44	amyloid_EWASPlus(0.664)
0.234	0.44	amyloid_EWASPlus(0.664)
0.234	0.442	amyloid_EWASPlus(0.664)
0.234	0.444	amyloid_EWASPlus(0.664)
0.236	0.444	amyloid_EWASPlus(0.664)
0.236	0.446	amyloid_EWASPlus(0.664)
0.238	0.446	amyloid_EWASPlus(0.664)
0.238	0.448	amyloid_EWASPlus(0.664)
0.238	0.45	amyloid_EWASPlus(0.664)
0.24	0.45	amyloid_EWASPlus(0.664)
0.242	0.45	amyloid_EWASPlus(0.664)
0.242	0.452	amyloid_EWASPlus(0.664)
0.244	0.452	amyloid_EWASPlus(0.664)
0.244	0.454	amyloid_EWASPlus(0.664)
0.246	0.454	amyloid_EWASPlus(0.664)
0.248	0.454	amyloid_EWASPlus(0.664)
0.248	0.456	amyloid_EWASPlus(0.664)
0.25	0.456	amyloid_EWASPlus(0.664)
0.25	0.458	amyloid_EWASPlus(0.664)
0.25	0.46	amyloid_EWASPlus(0.664)
0.25	0.462	amyloid_EWASPlus(0.664)
0.252	0.462	amyloid_EWASPlus(0.664)
0.254	0.462	amyloid_EWASPlus(0.664)
0.254	0.464	amyloid_EWASPlus(0.664)
0.254	0.466	amyloid_EWASPlus(0.664)
0.256	0.466	amyloid_EWASPlus(0.664)
0.256	0.468	amyloid_EWASPlus(0.664)
0.258	0.468	amyloid_EWASPlus(0.664)
0.258	0.47	amyloid_EWASPlus(0.664)
0.258	0.472	amyloid_EWASPlus(0.664)
0.26	0.472	amyloid_EWASPlus(0.664)
0.26	0.474	amyloid_EWASPlus(0.664)
0.262	0.474	amyloid_EWASPlus(0.664)
0.262	0.476	amyloid_EWASPlus(0.664)
0.262	0.478	amyloid_EWASPlus(0.664)
0.264	0.478	amyloid_EWASPlus(0.664)
0.264	0.48	amyloid_EWASPlus(0.664)
0.264	0.482	amyloid_EWASPlus(0.664)
0.266	0.482	amyloid_EWASPlus(0.664)
0.268	0.482	amyloid_EWASPlus(0.664)
0.268	0.484	amyloid_EWASPlus(0.664)
0.27	0.484	amyloid_EWASPlus(0.664)
0.272	0.484	amyloid_EWASPlus(0.664)
0.272	0.486	amyloid_EWASPlus(0.664)
0.272	0.488	amyloid_EWASPlus(0.664)
0.274	0.488	amyloid_EWASPlus(0.664)
0.276	0.488	amyloid_EWASPlus(0.664)
0.276	0.49	amyloid_EWASPlus(0.664)
0.278	0.49	amyloid_EWASPlus(0.664)
0.278	0.492	amyloid_EWASPlus(0.664)
0.28	0.492	amyloid_EWASPlus(0.664)
0.28	0.494	amyloid_EWASPlus(0.664)
0.282	0.494	amyloid_EWASPlus(0.664)
0.282	0.496	amyloid_EWASPlus(0.664)
0.284	0.496	amyloid_EWASPlus(0.664)
0.284	0.498	amyloid_EWASPlus(0.664)
0.284	0.5	amyloid_EWASPlus(0.664)
0.286	0.5	amyloid_EWASPlus(0.664)
0.286	0.502	amyloid_EWASPlus(0.664)
0.288	0.502	amyloid_EWASPlus(0.664)
0.288	0.504	amyloid_EWASPlus(0.664)
0.29	0.504	amyloid_EWASPlus(0.664)
0.29	0.506	amyloid_EWASPlus(0.664)
0.292	0.506	amyloid_EWASPlus(0.664)
0.292	0.508	amyloid_EWASPlus(0.664)
0.294	0.508	amyloid_EWASPlus(0.664)
0.294	0.51	amyloid_EWASPlus(0.664)
0.294	0.512	amyloid_EWASPlus(0.664)
0.294	0.514	amyloid_EWASPlus(0.664)
0.294	0.516	amyloid_EWASPlus(0.664)
0.294	0.518	amyloid_EWASPlus(0.664)
0.294	0.52	amyloid_EWASPlus(0.664)
0.296	0.52	amyloid_EWASPlus(0.664)
0.296	0.522	amyloid_EWASPlus(0.664)
0.298	0.522	amyloid_EWASPlus(0.664)
0.3	0.522	amyloid_EWASPlus(0.664)
0.302	0.522	amyloid_EWASPlus(0.664)
0.302	0.524	amyloid_EWASPlus(0.664)
0.304	0.524	amyloid_EWASPlus(0.664)
0.306	0.524	amyloid_EWASPlus(0.664)
0.306	0.526	amyloid_EWASPlus(0.664)
0.308	0.526	amyloid_EWASPlus(0.664)
0.308	0.528	amyloid_EWASPlus(0.664)
0.31	0.528	amyloid_EWASPlus(0.664)
0.312	0.528	amyloid_EWASPlus(0.664)
0.312	0.53	amyloid_EWASPlus(0.664)
0.312	0.532	amyloid_EWASPlus(0.664)
0.314	0.532	amyloid_EWASPlus(0.664)
0.314	0.534	amyloid_EWASPlus(0.664)
0.314	0.536	amyloid_EWASPlus(0.664)
0.316	0.536	amyloid_EWASPlus(0.664)
0.318	0.536	amyloid_EWASPlus(0.664)
0.32	0.536	amyloid_EWASPlus(0.664)
0.322	0.536	amyloid_EWASPlus(0.664)
0.322	0.538	amyloid_EWASPlus(0.664)
0.322	0.54	amyloid_EWASPlus(0.664)
0.322	0.542	amyloid_EWASPlus(0.664)
0.324	0.542	amyloid_EWASPlus(0.664)
0.324	0.544	amyloid_EWASPlus(0.664)
0.324	0.546	amyloid_EWASPlus(0.664)
0.324	0.548	amyloid_EWASPlus(0.664)
0.326	0.548	amyloid_EWASPlus(0.664)
0.328	0.548	amyloid_EWASPlus(0.664)
0.328	0.55	amyloid_EWASPlus(0.664)
0.33	0.55	amyloid_EWASPlus(0.664)
0.33	0.552	amyloid_EWASPlus(0.664)
0.33	0.554	amyloid_EWASPlus(0.664)
0.332	0.554	amyloid_EWASPlus(0.664)
0.332	0.556	amyloid_EWASPlus(0.664)
0.332	0.558	amyloid_EWASPlus(0.664)
0.332	0.56	amyloid_EWASPlus(0.664)
0.334	0.56	amyloid_EWASPlus(0.664)
0.336	0.56	amyloid_EWASPlus(0.664)
0.338	0.56	amyloid_EWASPlus(0.664)
0.338	0.562	amyloid_EWASPlus(0.664)
0.338	0.564	amyloid_EWASPlus(0.664)
0.34	0.564	amyloid_EWASPlus(0.664)
0.34	0.566	amyloid_EWASPlus(0.664)
0.34	0.568	amyloid_EWASPlus(0.664)
0.34	0.57	amyloid_EWASPlus(0.664)
0.34	0.572	amyloid_EWASPlus(0.664)
0.342	0.572	amyloid_EWASPlus(0.664)
0.344	0.572	amyloid_EWASPlus(0.664)
0.344	0.574	amyloid_EWASPlus(0.664)
0.346	0.574	amyloid_EWASPlus(0.664)
0.348	0.574	amyloid_EWASPlus(0.664)
0.35	0.574	amyloid_EWASPlus(0.664)
0.352	0.574	amyloid_EWASPlus(0.664)
0.352	0.576	amyloid_EWASPlus(0.664)
0.354	0.576	amyloid_EWASPlus(0.664)
0.354	0.578	amyloid_EWASPlus(0.664)
0.354	0.58	amyloid_EWASPlus(0.664)
0.356	0.58	amyloid_EWASPlus(0.664)
0.358	0.58	amyloid_EWASPlus(0.664)
0.358	0.582	amyloid_EWASPlus(0.664)
0.358	0.584	amyloid_EWASPlus(0.664)
0.36	0.584	amyloid_EWASPlus(0.664)
0.36	0.586	amyloid_EWASPlus(0.664)
0.362	0.586	amyloid_EWASPlus(0.664)
0.364	0.586	amyloid_EWASPlus(0.664)
0.366	0.586	amyloid_EWASPlus(0.664)
0.366	0.588	amyloid_EWASPlus(0.664)
0.368	0.588	amyloid_EWASPlus(0.664)
0.37	0.588	amyloid_EWASPlus(0.664)
0.37	0.59	amyloid_EWASPlus(0.664)
0.372	0.59	amyloid_EWASPlus(0.664)
0.374	0.59	amyloid_EWASPlus(0.664)
0.374	0.592	amyloid_EWASPlus(0.664)
0.374	0.594	amyloid_EWASPlus(0.664)
0.376	0.594	amyloid_EWASPlus(0.664)
0.378	0.594	amyloid_EWASPlus(0.664)
0.378	0.596	amyloid_EWASPlus(0.664)
0.378	0.598	amyloid_EWASPlus(0.664)
0.38	0.598	amyloid_EWASPlus(0.664)
0.382	0.598	amyloid_EWASPlus(0.664)
0.384	0.598	amyloid_EWASPlus(0.664)
0.384	0.6	amyloid_EWASPlus(0.664)
0.386	0.6	amyloid_EWASPlus(0.664)
0.386	0.602	amyloid_EWASPlus(0.664)
0.386	0.604	amyloid_EWASPlus(0.664)
0.386	0.606	amyloid_EWASPlus(0.664)
0.386	0.608	amyloid_EWASPlus(0.664)
0.386	0.61	amyloid_EWASPlus(0.664)
0.388	0.61	amyloid_EWASPlus(0.664)
0.388	0.612	amyloid_EWASPlus(0.664)
0.388	0.614	amyloid_EWASPlus(0.664)
0.39	0.614	amyloid_EWASPlus(0.664)
0.39	0.616	amyloid_EWASPlus(0.664)
0.39	0.618	amyloid_EWASPlus(0.664)
0.392	0.618	amyloid_EWASPlus(0.664)
0.392	0.62	amyloid_EWASPlus(0.664)
0.394	0.62	amyloid_EWASPlus(0.664)
0.394	0.622	amyloid_EWASPlus(0.664)
0.396	0.622	amyloid_EWASPlus(0.664)
0.396	0.624	amyloid_EWASPlus(0.664)
0.398	0.624	amyloid_EWASPlus(0.664)
0.4	0.624	amyloid_EWASPlus(0.664)
0.4	0.626	amyloid_EWASPlus(0.664)
0.402	0.626	amyloid_EWASPlus(0.664)
0.404	0.626	amyloid_EWASPlus(0.664)
0.404	0.628	amyloid_EWASPlus(0.664)
0.406	0.628	amyloid_EWASPlus(0.664)
0.408	0.628	amyloid_EWASPlus(0.664)
0.408	0.63	amyloid_EWASPlus(0.664)
0.41	0.63	amyloid_EWASPlus(0.664)
0.41	0.632	amyloid_EWASPlus(0.664)
0.412	0.632	amyloid_EWASPlus(0.664)
0.414	0.632	amyloid_EWASPlus(0.664)
0.414	0.634	amyloid_EWASPlus(0.664)
0.414	0.636	amyloid_EWASPlus(0.664)
0.414	0.638	amyloid_EWASPlus(0.664)
0.416	0.638	amyloid_EWASPlus(0.664)
0.416	0.64	amyloid_EWASPlus(0.664)
0.418	0.64	amyloid_EWASPlus(0.664)
0.418	0.642	amyloid_EWASPlus(0.664)
0.418	0.644	amyloid_EWASPlus(0.664)
0.418	0.646	amyloid_EWASPlus(0.664)
0.42	0.646	amyloid_EWASPlus(0.664)
0.422	0.646	amyloid_EWASPlus(0.664)
0.422	0.648	amyloid_EWASPlus(0.664)
0.424	0.648	amyloid_EWASPlus(0.664)
0.424	0.65	amyloid_EWASPlus(0.664)
0.424	0.652	amyloid_EWASPlus(0.664)
0.424	0.654	amyloid_EWASPlus(0.664)
0.424	0.656	amyloid_EWASPlus(0.664)
0.426	0.656	amyloid_EWASPlus(0.664)
0.426	0.658	amyloid_EWASPlus(0.664)
0.426	0.66	amyloid_EWASPlus(0.664)
0.426	0.662	amyloid_EWASPlus(0.664)
0.428	0.662	amyloid_EWASPlus(0.664)
0.428	0.664	amyloid_EWASPlus(0.664)
0.43	0.664	amyloid_EWASPlus(0.664)
0.43	0.666	amyloid_EWASPlus(0.664)
0.43	0.668	amyloid_EWASPlus(0.664)
0.432	0.668	amyloid_EWASPlus(0.664)
0.434	0.668	amyloid_EWASPlus(0.664)
0.436	0.668	amyloid_EWASPlus(0.664)
0.438	0.668	amyloid_EWASPlus(0.664)
0.44	0.668	amyloid_EWASPlus(0.664)
0.442	0.668	amyloid_EWASPlus(0.664)
0.444	0.668	amyloid_EWASPlus(0.664)
0.446	0.668	amyloid_EWASPlus(0.664)
0.446	0.67	amyloid_EWASPlus(0.664)
0.448	0.67	amyloid_EWASPlus(0.664)
0.45	0.67	amyloid_EWASPlus(0.664)
0.452	0.67	amyloid_EWASPlus(0.664)
0.454	0.67	amyloid_EWASPlus(0.664)
0.454	0.672	amyloid_EWASPlus(0.664)
0.456	0.672	amyloid_EWASPlus(0.664)
0.458	0.672	amyloid_EWASPlus(0.664)
0.46	0.672	amyloid_EWASPlus(0.664)
0.46	0.674	amyloid_EWASPlus(0.664)
0.462	0.674	amyloid_EWASPlus(0.664)
0.462	0.676	amyloid_EWASPlus(0.664)
0.464	0.676	amyloid_EWASPlus(0.664)
0.464	0.678	amyloid_EWASPlus(0.664)
0.466	0.678	amyloid_EWASPlus(0.664)
0.466	0.68	amyloid_EWASPlus(0.664)
0.468	0.68	amyloid_EWASPlus(0.664)
0.468	0.682	amyloid_EWASPlus(0.664)
0.47	0.682	amyloid_EWASPlus(0.664)
0.472	0.682	amyloid_EWASPlus(0.664)
0.474	0.682	amyloid_EWASPlus(0.664)
0.476	0.682	amyloid_EWASPlus(0.664)
0.478	0.682	amyloid_EWASPlus(0.664)
0.48	0.682	amyloid_EWASPlus(0.664)
0.48	0.684	amyloid_EWASPlus(0.664)
0.48	0.686	amyloid_EWASPlus(0.664)
0.48	0.688	amyloid_EWASPlus(0.664)
0.48	0.69	amyloid_EWASPlus(0.664)
0.482	0.69	amyloid_EWASPlus(0.664)
0.484	0.69	amyloid_EWASPlus(0.664)
0.484	0.692	amyloid_EWASPlus(0.664)
0.484	0.694	amyloid_EWASPlus(0.664)
0.484	0.696	amyloid_EWASPlus(0.664)
0.486	0.696	amyloid_EWASPlus(0.664)
0.488	0.696	amyloid_EWASPlus(0.664)
0.488	0.698	amyloid_EWASPlus(0.664)
0.49	0.698	amyloid_EWASPlus(0.664)
0.49	0.7	amyloid_EWASPlus(0.664)
0.492	0.7	amyloid_EWASPlus(0.664)
0.494	0.7	amyloid_EWASPlus(0.664)
0.494	0.702	amyloid_EWASPlus(0.664)
0.494	0.704	amyloid_EWASPlus(0.664)
0.494	0.706	amyloid_EWASPlus(0.664)
0.494	0.708	amyloid_EWASPlus(0.664)
0.496	0.708	amyloid_EWASPlus(0.664)
0.496	0.71	amyloid_EWASPlus(0.664)
0.496	0.712	amyloid_EWASPlus(0.664)
0.496	0.714	amyloid_EWASPlus(0.664)
0.496	0.716	amyloid_EWASPlus(0.664)
0.498	0.716	amyloid_EWASPlus(0.664)
0.5	0.716	amyloid_EWASPlus(0.664)
0.502	0.716	amyloid_EWASPlus(0.664)
0.504	0.716	amyloid_EWASPlus(0.664)
0.506	0.716	amyloid_EWASPlus(0.664)
0.506	0.718	amyloid_EWASPlus(0.664)
0.508	0.718	amyloid_EWASPlus(0.664)
0.51	0.718	amyloid_EWASPlus(0.664)
0.51	0.72	amyloid_EWASPlus(0.664)
0.512	0.72	amyloid_EWASPlus(0.664)
0.512	0.722	amyloid_EWASPlus(0.664)
0.512	0.724	amyloid_EWASPlus(0.664)
0.512	0.726	amyloid_EWASPlus(0.664)
0.512	0.728	amyloid_EWASPlus(0.664)
0.514	0.728	amyloid_EWASPlus(0.664)
0.516	0.728	amyloid_EWASPlus(0.664)
0.516	0.73	amyloid_EWASPlus(0.664)
0.518	0.73	amyloid_EWASPlus(0.664)
0.518	0.732	amyloid_EWASPlus(0.664)
0.52	0.732	amyloid_EWASPlus(0.664)
0.522	0.732	amyloid_EWASPlus(0.664)
0.522	0.734	amyloid_EWASPlus(0.664)
0.524	0.734	amyloid_EWASPlus(0.664)
0.526	0.734	amyloid_EWASPlus(0.664)
0.528	0.734	amyloid_EWASPlus(0.664)
0.528	0.736	amyloid_EWASPlus(0.664)
0.528	0.738	amyloid_EWASPlus(0.664)
0.53	0.738	amyloid_EWASPlus(0.664)
0.53	0.74	amyloid_EWASPlus(0.664)
0.532	0.74	amyloid_EWASPlus(0.664)
0.534	0.74	amyloid_EWASPlus(0.664)
0.534	0.742	amyloid_EWASPlus(0.664)
0.534	0.744	amyloid_EWASPlus(0.664)
0.534	0.746	amyloid_EWASPlus(0.664)
0.536	0.746	amyloid_EWASPlus(0.664)
0.538	0.746	amyloid_EWASPlus(0.664)
0.54	0.746	amyloid_EWASPlus(0.664)
0.54	0.748	amyloid_EWASPlus(0.664)
0.54	0.75	amyloid_EWASPlus(0.664)
0.54	0.752	amyloid_EWASPlus(0.664)
0.542	0.752	amyloid_EWASPlus(0.664)
0.542	0.754	amyloid_EWASPlus(0.664)
0.544	0.754	amyloid_EWASPlus(0.664)
0.546	0.754	amyloid_EWASPlus(0.664)
0.548	0.754	amyloid_EWASPlus(0.664)
0.55	0.754	amyloid_EWASPlus(0.664)
0.55	0.756	amyloid_EWASPlus(0.664)
0.552	0.756	amyloid_EWASPlus(0.664)
0.552	0.758	amyloid_EWASPlus(0.664)
0.554	0.758	amyloid_EWASPlus(0.664)
0.556	0.758	amyloid_EWASPlus(0.664)
0.556	0.76	amyloid_EWASPlus(0.664)
0.558	0.76	amyloid_EWASPlus(0.664)
0.56	0.76	amyloid_EWASPlus(0.664)
0.562	0.76	amyloid_EWASPlus(0.664)
0.562	0.762	amyloid_EWASPlus(0.664)
0.564	0.762	amyloid_EWASPlus(0.664)
0.566	0.762	amyloid_EWASPlus(0.664)
0.568	0.762	amyloid_EWASPlus(0.664)
0.57	0.762	amyloid_EWASPlus(0.664)
0.57	0.764	amyloid_EWASPlus(0.664)
0.57	0.766	amyloid_EWASPlus(0.664)
0.572	0.766	amyloid_EWASPlus(0.664)
0.574	0.766	amyloid_EWASPlus(0.664)
0.576	0.766	amyloid_EWASPlus(0.664)
0.576	0.768	amyloid_EWASPlus(0.664)
0.576	0.77	amyloid_EWASPlus(0.664)
0.578	0.77	amyloid_EWASPlus(0.664)
0.578	0.772	amyloid_EWASPlus(0.664)
0.58	0.772	amyloid_EWASPlus(0.664)
0.582	0.772	amyloid_EWASPlus(0.664)
0.584	0.772	amyloid_EWASPlus(0.664)
0.586	0.772	amyloid_EWASPlus(0.664)
0.588	0.772	amyloid_EWASPlus(0.664)
0.59	0.772	amyloid_EWASPlus(0.664)
0.592	0.772	amyloid_EWASPlus(0.664)
0.594	0.772	amyloid_EWASPlus(0.664)
0.594	0.774	amyloid_EWASPlus(0.664)
0.594	0.776	amyloid_EWASPlus(0.664)
0.596	0.776	amyloid_EWASPlus(0.664)
0.598	0.776	amyloid_EWASPlus(0.664)
0.6	0.776	amyloid_EWASPlus(0.664)
0.6	0.778	amyloid_EWASPlus(0.664)
0.602	0.778	amyloid_EWASPlus(0.664)
0.604	0.778	amyloid_EWASPlus(0.664)
0.606	0.778	amyloid_EWASPlus(0.664)
0.608	0.778	amyloid_EWASPlus(0.664)
0.61	0.778	amyloid_EWASPlus(0.664)
0.612	0.778	amyloid_EWASPlus(0.664)
0.612	0.78	amyloid_EWASPlus(0.664)
0.612	0.782	amyloid_EWASPlus(0.664)
0.614	0.782	amyloid_EWASPlus(0.664)
0.616	0.782	amyloid_EWASPlus(0.664)
0.618	0.782	amyloid_EWASPlus(0.664)
0.618	0.784	amyloid_EWASPlus(0.664)
0.62	0.784	amyloid_EWASPlus(0.664)
0.62	0.786	amyloid_EWASPlus(0.664)
0.622	0.786	amyloid_EWASPlus(0.664)
0.624	0.786	amyloid_EWASPlus(0.664)
0.624	0.788	amyloid_EWASPlus(0.664)
0.626	0.788	amyloid_EWASPlus(0.664)
0.628	0.788	amyloid_EWASPlus(0.664)
0.628	0.79	amyloid_EWASPlus(0.664)
0.63	0.79	amyloid_EWASPlus(0.664)
0.63	0.792	amyloid_EWASPlus(0.664)
0.632	0.792	amyloid_EWASPlus(0.664)
0.634	0.792	amyloid_EWASPlus(0.664)
0.636	0.792	amyloid_EWASPlus(0.664)
0.638	0.792	amyloid_EWASPlus(0.664)
0.64	0.792	amyloid_EWASPlus(0.664)
0.642	0.792	amyloid_EWASPlus(0.664)
0.642	0.794	amyloid_EWASPlus(0.664)
0.642	0.796	amyloid_EWASPlus(0.664)
0.644	0.796	amyloid_EWASPlus(0.664)
0.646	0.796	amyloid_EWASPlus(0.664)
0.646	0.798	amyloid_EWASPlus(0.664)
0.646	0.8	amyloid_EWASPlus(0.664)
0.648	0.8	amyloid_EWASPlus(0.664)
0.65	0.8	amyloid_EWASPlus(0.664)
0.652	0.8	amyloid_EWASPlus(0.664)
0.654	0.8	amyloid_EWASPlus(0.664)
0.654	0.802	amyloid_EWASPlus(0.664)
0.654	0.804	amyloid_EWASPlus(0.664)
0.654	0.806	amyloid_EWASPlus(0.664)
0.656	0.806	amyloid_EWASPlus(0.664)
0.656	0.808	amyloid_EWASPlus(0.664)
0.656	0.81	amyloid_EWASPlus(0.664)
0.658	0.81	amyloid_EWASPlus(0.664)
0.658	0.812	amyloid_EWASPlus(0.664)
0.66	0.812	amyloid_EWASPlus(0.664)
0.66	0.814	amyloid_EWASPlus(0.664)
0.66	0.816	amyloid_EWASPlus(0.664)
0.662	0.816	amyloid_EWASPlus(0.664)
0.664	0.816	amyloid_EWASPlus(0.664)
0.664	0.818	amyloid_EWASPlus(0.664)
0.666	0.818	amyloid_EWASPlus(0.664)
0.666	0.82	amyloid_EWASPlus(0.664)
0.668	0.82	amyloid_EWASPlus(0.664)
0.67	0.82	amyloid_EWASPlus(0.664)
0.672	0.82	amyloid_EWASPlus(0.664)
0.672	0.822	amyloid_EWASPlus(0.664)
0.674	0.822	amyloid_EWASPlus(0.664)
0.676	0.822	amyloid_EWASPlus(0.664)
0.678	0.822	amyloid_EWASPlus(0.664)
0.678	0.824	amyloid_EWASPlus(0.664)
0.678	0.826	amyloid_EWASPlus(0.664)
0.68	0.826	amyloid_EWASPlus(0.664)
0.68	0.828	amyloid_EWASPlus(0.664)
0.682	0.828	amyloid_EWASPlus(0.664)
0.684	0.828	amyloid_EWASPlus(0.664)
0.686	0.828	amyloid_EWASPlus(0.664)
0.686	0.83	amyloid_EWASPlus(0.664)
0.688	0.83	amyloid_EWASPlus(0.664)
0.688	0.832	amyloid_EWASPlus(0.664)
0.69	0.832	amyloid_EWASPlus(0.664)
0.692	0.832	amyloid_EWASPlus(0.664)
0.694	0.832	amyloid_EWASPlus(0.664)
0.696	0.832	amyloid_EWASPlus(0.664)
0.696	0.834	amyloid_EWASPlus(0.664)
0.696	0.836	amyloid_EWASPlus(0.664)
0.696	0.838	amyloid_EWASPlus(0.664)
0.698	0.838	amyloid_EWASPlus(0.664)
0.7	0.838	amyloid_EWASPlus(0.664)
0.702	0.838	amyloid_EWASPlus(0.664)
0.704	0.838	amyloid_EWASPlus(0.664)
0.706	0.838	amyloid_EWASPlus(0.664)
0.706	0.84	amyloid_EWASPlus(0.664)
0.706	0.842	amyloid_EWASPlus(0.664)
0.706	0.844	amyloid_EWASPlus(0.664)
0.708	0.844	amyloid_EWASPlus(0.664)
0.708	0.846	amyloid_EWASPlus(0.664)
0.708	0.848	amyloid_EWASPlus(0.664)
0.708	0.85	amyloid_EWASPlus(0.664)
0.71	0.85	amyloid_EWASPlus(0.664)
0.712	0.85	amyloid_EWASPlus(0.664)
0.714	0.85	amyloid_EWASPlus(0.664)
0.716	0.85	amyloid_EWASPlus(0.664)
0.716	0.852	amyloid_EWASPlus(0.664)
0.718	0.852	amyloid_EWASPlus(0.664)
0.72	0.852	amyloid_EWASPlus(0.664)
0.722	0.852	amyloid_EWASPlus(0.664)
0.724	0.852	amyloid_EWASPlus(0.664)
0.726	0.852	amyloid_EWASPlus(0.664)
0.726	0.854	amyloid_EWASPlus(0.664)
0.728	0.854	amyloid_EWASPlus(0.664)
0.73	0.854	amyloid_EWASPlus(0.664)
0.732	0.854	amyloid_EWASPlus(0.664)
0.732	0.856	amyloid_EWASPlus(0.664)
0.734	0.856	amyloid_EWASPlus(0.664)
0.734	0.858	amyloid_EWASPlus(0.664)
0.736	0.858	amyloid_EWASPlus(0.664)
0.738	0.858	amyloid_EWASPlus(0.664)
0.738	0.86	amyloid_EWASPlus(0.664)
0.74	0.86	amyloid_EWASPlus(0.664)
0.74	0.862	amyloid_EWASPlus(0.664)
0.742	0.862	amyloid_EWASPlus(0.664)
0.744	0.862	amyloid_EWASPlus(0.664)
0.746	0.862	amyloid_EWASPlus(0.664)
0.748	0.862	amyloid_EWASPlus(0.664)
0.748	0.864	amyloid_EWASPlus(0.664)
0.75	0.864	amyloid_EWASPlus(0.664)
0.752	0.864	amyloid_EWASPlus(0.664)
0.752	0.866	amyloid_EWASPlus(0.664)
0.752	0.868	amyloid_EWASPlus(0.664)
0.752	0.87	amyloid_EWASPlus(0.664)
0.752	0.872	amyloid_EWASPlus(0.664)
0.754	0.872	amyloid_EWASPlus(0.664)
0.754	0.874	amyloid_EWASPlus(0.664)
0.754	0.876	amyloid_EWASPlus(0.664)
0.754	0.878	amyloid_EWASPlus(0.664)
0.756	0.878	amyloid_EWASPlus(0.664)
0.758	0.878	amyloid_EWASPlus(0.664)
0.76	0.878	amyloid_EWASPlus(0.664)
0.76	0.88	amyloid_EWASPlus(0.664)
0.762	0.88	amyloid_EWASPlus(0.664)
0.764	0.88	amyloid_EWASPlus(0.664)
0.764	0.882	amyloid_EWASPlus(0.664)
0.766	0.882	amyloid_EWASPlus(0.664)
0.768	0.882	amyloid_EWASPlus(0.664)
0.77	0.882	amyloid_EWASPlus(0.664)
0.77	0.884	amyloid_EWASPlus(0.664)
0.772	0.884	amyloid_EWASPlus(0.664)
0.774	0.884	amyloid_EWASPlus(0.664)
0.776	0.884	amyloid_EWASPlus(0.664)
0.778	0.884	amyloid_EWASPlus(0.664)
0.78	0.884	amyloid_EWASPlus(0.664)
0.78	0.886	amyloid_EWASPlus(0.664)
0.782	0.886	amyloid_EWASPlus(0.664)
0.782	0.888	amyloid_EWASPlus(0.664)
0.784	0.888	amyloid_EWASPlus(0.664)
0.784	0.89	amyloid_EWASPlus(0.664)
0.784	0.892	amyloid_EWASPlus(0.664)
0.786	0.892	amyloid_EWASPlus(0.664)
0.788	0.892	amyloid_EWASPlus(0.664)
0.79	0.892	amyloid_EWASPlus(0.664)
0.792	0.892	amyloid_EWASPlus(0.664)
0.794	0.892	amyloid_EWASPlus(0.664)
0.796	0.892	amyloid_EWASPlus(0.664)
0.798	0.892	amyloid_EWASPlus(0.664)
0.8	0.892	amyloid_EWASPlus(0.664)
0.802	0.892	amyloid_EWASPlus(0.664)
0.802	0.894	amyloid_EWASPlus(0.664)
0.802	0.896	amyloid_EWASPlus(0.664)
0.804	0.896	amyloid_EWASPlus(0.664)
0.806	0.896	amyloid_EWASPlus(0.664)
0.808	0.896	amyloid_EWASPlus(0.664)
0.81	0.896	amyloid_EWASPlus(0.664)
0.812	0.896	amyloid_EWASPlus(0.664)
0.814	0.896	amyloid_EWASPlus(0.664)
0.814	0.898	amyloid_EWASPlus(0.664)
0.816	0.898	amyloid_EWASPlus(0.664)
0.816	0.9	amyloid_EWASPlus(0.664)
0.818	0.9	amyloid_EWASPlus(0.664)
0.82	0.9	amyloid_EWASPlus(0.664)
0.822	0.9	amyloid_EWASPlus(0.664)
0.824	0.9	amyloid_EWASPlus(0.664)
0.824	0.902	amyloid_EWASPlus(0.664)
0.824	0.904	amyloid_EWASPlus(0.664)
0.824	0.906	amyloid_EWASPlus(0.664)
0.826	0.906	amyloid_EWASPlus(0.664)
0.828	0.906	amyloid_EWASPlus(0.664)
0.83	0.906	amyloid_EWASPlus(0.664)
0.83	0.908	amyloid_EWASPlus(0.664)
0.832	0.908	amyloid_EWASPlus(0.664)
0.832	0.91	amyloid_EWASPlus(0.664)
0.832	0.912	amyloid_EWASPlus(0.664)
0.832	0.914	amyloid_EWASPlus(0.664)
0.832	0.916	amyloid_EWASPlus(0.664)
0.834	0.916	amyloid_EWASPlus(0.664)
0.836	0.916	amyloid_EWASPlus(0.664)
0.838	0.916	amyloid_EWASPlus(0.664)
0.84	0.916	amyloid_EWASPlus(0.664)
0.84	0.918	amyloid_EWASPlus(0.664)
0.842	0.918	amyloid_EWASPlus(0.664)
0.844	0.918	amyloid_EWASPlus(0.664)
0.846	0.918	amyloid_EWASPlus(0.664)
0.848	0.918	amyloid_EWASPlus(0.664)
0.848	0.92	amyloid_EWASPlus(0.664)
0.85	0.92	amyloid_EWASPlus(0.664)
0.85	0.922	amyloid_EWASPlus(0.664)
0.852	0.922	amyloid_EWASPlus(0.664)
0.854	0.922	amyloid_EWASPlus(0.664)
0.856	0.922	amyloid_EWASPlus(0.664)
0.858	0.922	amyloid_EWASPlus(0.664)
0.86	0.922	amyloid_EWASPlus(0.664)
0.862	0.922	amyloid_EWASPlus(0.664)
0.862	0.924	amyloid_EWASPlus(0.664)
0.864	0.924	amyloid_EWASPlus(0.664)
0.866	0.924	amyloid_EWASPlus(0.664)
0.866	0.926	amyloid_EWASPlus(0.664)
0.868	0.926	amyloid_EWASPlus(0.664)
0.868	0.928	amyloid_EWASPlus(0.664)
0.87	0.928	amyloid_EWASPlus(0.664)
0.872	0.928	amyloid_EWASPlus(0.664)
0.874	0.928	amyloid_EWASPlus(0.664)
0.876	0.928	amyloid_EWASPlus(0.664)
0.878	0.928	amyloid_EWASPlus(0.664)
0.878	0.93	amyloid_EWASPlus(0.664)
0.88	0.93	amyloid_EWASPlus(0.664)
0.882	0.93	amyloid_EWASPlus(0.664)
0.884	0.93	amyloid_EWASPlus(0.664)
0.886	0.93	amyloid_EWASPlus(0.664)
0.888	0.93	amyloid_EWASPlus(0.664)
0.89	0.93	amyloid_EWASPlus(0.664)
0.892	0.93	amyloid_EWASPlus(0.664)
0.892	0.932	amyloid_EWASPlus(0.664)
0.894	0.932	amyloid_EWASPlus(0.664)
0.896	0.932	amyloid_EWASPlus(0.664)
0.898	0.932	amyloid_EWASPlus(0.664)
0.9	0.932	amyloid_EWASPlus(0.664)
0.9	0.934	amyloid_EWASPlus(0.664)
0.902	0.934	amyloid_EWASPlus(0.664)
0.904	0.934	amyloid_EWASPlus(0.664)
0.904	0.936	amyloid_EWASPlus(0.664)
0.906	0.936	amyloid_EWASPlus(0.664)
0.908	0.936	amyloid_EWASPlus(0.664)
0.908	0.938	amyloid_EWASPlus(0.664)
0.908	0.94	amyloid_EWASPlus(0.664)
0.91	0.94	amyloid_EWASPlus(0.664)
0.912	0.94	amyloid_EWASPlus(0.664)
0.914	0.94	amyloid_EWASPlus(0.664)
0.916	0.94	amyloid_EWASPlus(0.664)
0.918	0.94	amyloid_EWASPlus(0.664)
0.92	0.94	amyloid_EWASPlus(0.664)
0.922	0.94	amyloid_EWASPlus(0.664)
0.922	0.942	amyloid_EWASPlus(0.664)
0.922	0.944	amyloid_EWASPlus(0.664)
0.924	0.944	amyloid_EWASPlus(0.664)
0.926	0.944	amyloid_EWASPlus(0.664)
0.926	0.946	amyloid_EWASPlus(0.664)
0.926	0.948	amyloid_EWASPlus(0.664)
0.928	0.948	amyloid_EWASPlus(0.664)
0.93	0.948	amyloid_EWASPlus(0.664)
0.932	0.948	amyloid_EWASPlus(0.664)
0.934	0.948	amyloid_EWASPlus(0.664)
0.936	0.948	amyloid_EWASPlus(0.664)
0.938	0.948	amyloid_EWASPlus(0.664)
0.94	0.948	amyloid_EWASPlus(0.664)
0.942	0.948	amyloid_EWASPlus(0.664)
0.942	0.95	amyloid_EWASPlus(0.664)
0.942	0.952	amyloid_EWASPlus(0.664)
0.942	0.954	amyloid_EWASPlus(0.664)
0.944	0.954	amyloid_EWASPlus(0.664)
0.946	0.954	amyloid_EWASPlus(0.664)
0.946	0.956	amyloid_EWASPlus(0.664)
0.946	0.958	amyloid_EWASPlus(0.664)
0.948	0.958	amyloid_EWASPlus(0.664)
0.95	0.958	amyloid_EWASPlus(0.664)
0.952	0.958	amyloid_EWASPlus(0.664)
0.954	0.958	amyloid_EWASPlus(0.664)
0.954	0.96	amyloid_EWASPlus(0.664)
0.954	0.962	amyloid_EWASPlus(0.664)
0.956	0.962	amyloid_EWASPlus(0.664)
0.958	0.962	amyloid_EWASPlus(0.664)
0.96	0.962	amyloid_EWASPlus(0.664)
0.96	0.964	amyloid_EWASPlus(0.664)
0.962	0.964	amyloid_EWASPlus(0.664)
0.962	0.966	amyloid_EWASPlus(0.664)
0.964	0.966	amyloid_EWASPlus(0.664)
0.964	0.968	amyloid_EWASPlus(0.664)
0.964	0.97	amyloid_EWASPlus(0.664)
0.966	0.97	amyloid_EWASPlus(0.664)
0.968	0.97	amyloid_EWASPlus(0.664)
0.968	0.972	amyloid_EWASPlus(0.664)
0.97	0.972	amyloid_EWASPlus(0.664)
0.972	0.972	amyloid_EWASPlus(0.664)
0.974	0.972	amyloid_EWASPlus(0.664)
0.974	0.974	amyloid_EWASPlus(0.664)
0.976	0.974	amyloid_EWASPlus(0.664)
0.976	0.976	amyloid_EWASPlus(0.664)
0.978	0.976	amyloid_EWASPlus(0.664)
0.98	0.976	amyloid_EWASPlus(0.664)
0.982	0.976	amyloid_EWASPlus(0.664)
0.984	0.976	amyloid_EWASPlus(0.664)
0.986	0.976	amyloid_EWASPlus(0.664)
0.986	0.978	amyloid_EWASPlus(0.664)
0.986	0.98	amyloid_EWASPlus(0.664)
0.986	0.982	amyloid_EWASPlus(0.664)
0.986	0.984	amyloid_EWASPlus(0.664)
0.986	0.986	amyloid_EWASPlus(0.664)
0.988	0.986	amyloid_EWASPlus(0.664)
0.99	0.986	amyloid_EWASPlus(0.664)
0.99	0.988	amyloid_EWASPlus(0.664)
0.99	0.99	amyloid_EWASPlus(0.664)
0.99	0.992	amyloid_EWASPlus(0.664)
0.99	0.994	amyloid_EWASPlus(0.664)
0.992	0.994	amyloid_EWASPlus(0.664)
0.994	0.994	amyloid_EWASPlus(0.664)
0.996	0.994	amyloid_EWASPlus(0.664)
0.998	0.994	amyloid_EWASPlus(0.664)
1	0.994	amyloid_EWASPlus(0.664)
[truncated: 10,013 more rows]

## Sheet: supple_fig3_aupr_source_data
x	y	method
0		amyloid_Zhang(2015)(0.484)
0	0	amyloid_Zhang(2015)(0.484)
0	0	amyloid_Zhang(2015)(0.484)
0	0	amyloid_Zhang(2015)(0.484)
0.002	0.25	amyloid_Zhang(2015)(0.484)
0.002	0.2	amyloid_Zhang(2015)(0.484)
0.002	0.166667	amyloid_Zhang(2015)(0.484)
0.002	0.142857	amyloid_Zhang(2015)(0.484)
0.004	0.25	amyloid_Zhang(2015)(0.484)
0.004	0.222222	amyloid_Zhang(2015)(0.484)
0.004	0.2	amyloid_Zhang(2015)(0.484)
0.006	0.272727	amyloid_Zhang(2015)(0.484)
0.006	0.25	amyloid_Zhang(2015)(0.484)
0.006	0.230769	amyloid_Zhang(2015)(0.484)
0.008	0.285714	amyloid_Zhang(2015)(0.484)
0.008	0.266667	amyloid_Zhang(2015)(0.484)
0.01	0.3125	amyloid_Zhang(2015)(0.484)
0.012	0.352941	amyloid_Zhang(2015)(0.484)
0.012	0.333333	amyloid_Zhang(2015)(0.484)
0.012	0.315789	amyloid_Zhang(2015)(0.484)
0.014	0.35	amyloid_Zhang(2015)(0.484)
0.016	0.380952	amyloid_Zhang(2015)(0.484)
0.016	0.363636	amyloid_Zhang(2015)(0.484)
0.016	0.347826	amyloid_Zhang(2015)(0.484)
0.018	0.375	amyloid_Zhang(2015)(0.484)
0.018	0.36	amyloid_Zhang(2015)(0.484)
0.02	0.384615	amyloid_Zhang(2015)(0.484)
0.02	0.37037	amyloid_Zhang(2015)(0.484)
0.022	0.392857	amyloid_Zhang(2015)(0.484)
0.024	0.413793	amyloid_Zhang(2015)(0.484)
0.024	0.4	amyloid_Zhang(2015)(0.484)
0.024	0.387097	amyloid_Zhang(2015)(0.484)
0.026	0.40625	amyloid_Zhang(2015)(0.484)
0.028	0.424242	amyloid_Zhang(2015)(0.484)
0.03	0.441176	amyloid_Zhang(2015)(0.484)
0.032	0.457143	amyloid_Zhang(2015)(0.484)
0.034	0.472222	amyloid_Zhang(2015)(0.484)
0.036	0.486486	amyloid_Zhang(2015)(0.484)
0.036	0.473684	amyloid_Zhang(2015)(0.484)
0.036	0.461538	amyloid_Zhang(2015)(0.484)
0.036	0.45	amyloid_Zhang(2015)(0.484)
0.036	0.439024	amyloid_Zhang(2015)(0.484)
0.038	0.452381	amyloid_Zhang(2015)(0.484)
0.038	0.44186	amyloid_Zhang(2015)(0.484)
0.04	0.454545	amyloid_Zhang(2015)(0.484)
0.04	0.444444	amyloid_Zhang(2015)(0.484)
0.04	0.434783	amyloid_Zhang(2015)(0.484)
0.042	0.446809	amyloid_Zhang(2015)(0.484)
0.042	0.4375	amyloid_Zhang(2015)(0.484)
0.042	0.428571	amyloid_Zhang(2015)(0.484)
0.042	0.42	amyloid_Zhang(2015)(0.484)
0.044	0.431373	amyloid_Zhang(2015)(0.484)
0.046	0.442308	amyloid_Zhang(2015)(0.484)
0.046	0.433962	amyloid_Zhang(2015)(0.484)
0.046	0.425926	amyloid_Zhang(2015)(0.484)
0.048	0.436364	amyloid_Zhang(2015)(0.484)
0.05	0.446429	amyloid_Zhang(2015)(0.484)
0.052	0.45614	amyloid_Zhang(2015)(0.484)
0.054	0.465517	amyloid_Zhang(2015)(0.484)
0.054	0.457627	amyloid_Zhang(2015)(0.484)
0.056	0.466667	amyloid_Zhang(2015)(0.484)
0.058	0.47541	amyloid_Zhang(2015)(0.484)
0.06	0.483871	amyloid_Zhang(2015)(0.484)
0.06	0.47619	amyloid_Zhang(2015)(0.484)
0.062	0.484375	amyloid_Zhang(2015)(0.484)
0.062	0.476923	amyloid_Zhang(2015)(0.484)
0.064	0.484848	amyloid_Zhang(2015)(0.484)
0.064	0.477612	amyloid_Zhang(2015)(0.484)
0.064	0.470588	amyloid_Zhang(2015)(0.484)
0.064	0.463768	amyloid_Zhang(2015)(0.484)
0.064	0.457143	amyloid_Zhang(2015)(0.484)
0.066	0.464789	amyloid_Zhang(2015)(0.484)
0.066	0.458333	amyloid_Zhang(2015)(0.484)
0.066	0.452055	amyloid_Zhang(2015)(0.484)
0.068	0.459459	amyloid_Zhang(2015)(0.484)
0.068	0.453333	amyloid_Zhang(2015)(0.484)
0.068	0.447368	amyloid_Zhang(2015)(0.484)
0.07	0.454545	amyloid_Zhang(2015)(0.484)
0.07	0.448718	amyloid_Zhang(2015)(0.484)
0.07	0.443038	amyloid_Zhang(2015)(0.484)
0.072	0.45	amyloid_Zhang(2015)(0.484)
0.074	0.45679	amyloid_Zhang(2015)(0.484)
0.076	0.463415	amyloid_Zhang(2015)(0.484)
0.076	0.457831	amyloid_Zhang(2015)(0.484)
0.078	0.464286	amyloid_Zhang(2015)(0.484)
0.078	0.458824	amyloid_Zhang(2015)(0.484)
0.08	0.465116	amyloid_Zhang(2015)(0.484)
0.082	0.471264	amyloid_Zhang(2015)(0.484)
0.084	0.477273	amyloid_Zhang(2015)(0.484)
0.086	0.483146	amyloid_Zhang(2015)(0.484)
0.086	0.477778	amyloid_Zhang(2015)(0.484)
0.088	0.483516	amyloid_Zhang(2015)(0.484)
0.09	0.48913	amyloid_Zhang(2015)(0.484)
0.092	0.494624	amyloid_Zhang(2015)(0.484)
0.094	0.5	amyloid_Zhang(2015)(0.484)
0.096	0.505263	amyloid_Zhang(2015)(0.484)
0.098	0.510417	amyloid_Zhang(2015)(0.484)
0.1	0.515464	amyloid_Zhang(2015)(0.484)
0.102	0.520408	amyloid_Zhang(2015)(0.484)
0.102	0.515152	amyloid_Zhang(2015)(0.484)
0.104	0.52	amyloid_Zhang(2015)(0.484)
0.106	0.524752	amyloid_Zhang(2015)(0.484)
0.106	0.519608	amyloid_Zhang(2015)(0.484)
0.106	0.514563	amyloid_Zhang(2015)(0.484)
0.106	0.509615	amyloid_Zhang(2015)(0.484)
0.106	0.504762	amyloid_Zhang(2015)(0.484)
0.108	0.509434	amyloid_Zhang(2015)(0.484)
0.11	0.514019	amyloid_Zhang(2015)(0.484)
0.11	0.509259	amyloid_Zhang(2015)(0.484)
0.112	0.513761	amyloid_Zhang(2015)(0.484)
0.112	0.509091	amyloid_Zhang(2015)(0.484)
0.112	0.504505	amyloid_Zhang(2015)(0.484)
0.114	0.508929	amyloid_Zhang(2015)(0.484)
0.116	0.513274	amyloid_Zhang(2015)(0.484)
0.116	0.508772	amyloid_Zhang(2015)(0.484)
0.118	0.513043	amyloid_Zhang(2015)(0.484)
0.12	0.517241	amyloid_Zhang(2015)(0.484)
0.122	0.521368	amyloid_Zhang(2015)(0.484)
0.124	0.525424	amyloid_Zhang(2015)(0.484)
0.126	0.529412	amyloid_Zhang(2015)(0.484)
0.126	0.525	amyloid_Zhang(2015)(0.484)
0.126	0.520661	amyloid_Zhang(2015)(0.484)
0.126	0.516393	amyloid_Zhang(2015)(0.484)
0.128	0.520325	amyloid_Zhang(2015)(0.484)
0.13	0.524194	amyloid_Zhang(2015)(0.484)
0.132	0.528	amyloid_Zhang(2015)(0.484)
0.132	0.52381	amyloid_Zhang(2015)(0.484)
0.132	0.519685	amyloid_Zhang(2015)(0.484)
0.134	0.523438	amyloid_Zhang(2015)(0.484)
0.136	0.527132	amyloid_Zhang(2015)(0.484)
0.136	0.523077	amyloid_Zhang(2015)(0.484)
0.136	0.519084	amyloid_Zhang(2015)(0.484)
0.138	0.522727	amyloid_Zhang(2015)(0.484)
0.138	0.518797	amyloid_Zhang(2015)(0.484)
0.14	0.522388	amyloid_Zhang(2015)(0.484)
0.14	0.518519	amyloid_Zhang(2015)(0.484)
0.14	0.514706	amyloid_Zhang(2015)(0.484)
0.142	0.518248	amyloid_Zhang(2015)(0.484)
0.144	0.521739	amyloid_Zhang(2015)(0.484)
0.144	0.517986	amyloid_Zhang(2015)(0.484)
0.146	0.521429	amyloid_Zhang(2015)(0.484)
0.148	0.524823	amyloid_Zhang(2015)(0.484)
0.15	0.528169	amyloid_Zhang(2015)(0.484)
0.15	0.524476	amyloid_Zhang(2015)(0.484)
0.152	0.527778	amyloid_Zhang(2015)(0.484)
0.152	0.524138	amyloid_Zhang(2015)(0.484)
0.152	0.520548	amyloid_Zhang(2015)(0.484)
0.154	0.52381	amyloid_Zhang(2015)(0.484)
0.154	0.52027	amyloid_Zhang(2015)(0.484)
0.156	0.52349	amyloid_Zhang(2015)(0.484)
0.156	0.52	amyloid_Zhang(2015)(0.484)
0.156	0.516556	amyloid_Zhang(2015)(0.484)
0.158	0.519737	amyloid_Zhang(2015)(0.484)
0.16	0.522876	amyloid_Zhang(2015)(0.484)
0.16	0.519481	amyloid_Zhang(2015)(0.484)
0.16	0.516129	amyloid_Zhang(2015)(0.484)
0.16	0.512821	amyloid_Zhang(2015)(0.484)
0.16	0.509554	amyloid_Zhang(2015)(0.484)
0.162	0.512658	amyloid_Zhang(2015)(0.484)
0.162	0.509434	amyloid_Zhang(2015)(0.484)
0.162	0.50625	amyloid_Zhang(2015)(0.484)
0.162	0.503106	amyloid_Zhang(2015)(0.484)
0.164	0.506173	amyloid_Zhang(2015)(0.484)
0.164	0.503067	amyloid_Zhang(2015)(0.484)
0.164	0.5	amyloid_Zhang(2015)(0.484)
0.166	0.50303	amyloid_Zhang(2015)(0.484)
0.166	0.5	amyloid_Zhang(2015)(0.484)
0.166	0.497006	amyloid_Zhang(2015)(0.484)
0.166	0.494048	amyloid_Zhang(2015)(0.484)
0.168	0.497041	amyloid_Zhang(2015)(0.484)
0.17	0.5	amyloid_Zhang(2015)(0.484)
0.17	0.497076	amyloid_Zhang(2015)(0.484)
0.17	0.494186	amyloid_Zhang(2015)(0.484)
0.17	0.491329	amyloid_Zhang(2015)(0.484)
0.172	0.494253	amyloid_Zhang(2015)(0.484)
0.174	0.497143	amyloid_Zhang(2015)(0.484)
0.174	0.494318	amyloid_Zhang(2015)(0.484)
0.176	0.497175	amyloid_Zhang(2015)(0.484)
0.176	0.494382	amyloid_Zhang(2015)(0.484)
0.176	0.49162	amyloid_Zhang(2015)(0.484)
0.176	0.488889	amyloid_Zhang(2015)(0.484)
0.178	0.491713	amyloid_Zhang(2015)(0.484)
0.18	0.494505	amyloid_Zhang(2015)(0.484)
0.182	0.497268	amyloid_Zhang(2015)(0.484)
0.182	0.494565	amyloid_Zhang(2015)(0.484)
0.184	0.497297	amyloid_Zhang(2015)(0.484)
0.184	0.494624	amyloid_Zhang(2015)(0.484)
0.184	0.491979	amyloid_Zhang(2015)(0.484)
0.186	0.494681	amyloid_Zhang(2015)(0.484)
0.188	0.497354	amyloid_Zhang(2015)(0.484)
0.19	0.5	amyloid_Zhang(2015)(0.484)
0.19	0.497382	amyloid_Zhang(2015)(0.484)
0.192	0.5	amyloid_Zhang(2015)(0.484)
0.192	0.497409	amyloid_Zhang(2015)(0.484)
0.194	0.5	amyloid_Zhang(2015)(0.484)
0.194	0.497436	amyloid_Zhang(2015)(0.484)
0.194	0.494898	amyloid_Zhang(2015)(0.484)
0.196	0.497462	amyloid_Zhang(2015)(0.484)
0.196	0.494949	amyloid_Zhang(2015)(0.484)
0.198	0.497487	amyloid_Zhang(2015)(0.484)
0.2	0.5	amyloid_Zhang(2015)(0.484)
0.2	0.497512	amyloid_Zhang(2015)(0.484)
0.202	0.5	amyloid_Zhang(2015)(0.484)
0.202	0.497537	amyloid_Zhang(2015)(0.484)
0.204	0.5	amyloid_Zhang(2015)(0.484)
0.204	0.497561	amyloid_Zhang(2015)(0.484)
0.206	0.5	amyloid_Zhang(2015)(0.484)
0.206	0.497585	amyloid_Zhang(2015)(0.484)
0.208	0.5	amyloid_Zhang(2015)(0.484)
0.208	0.497608	amyloid_Zhang(2015)(0.484)
0.21	0.5	amyloid_Zhang(2015)(0.484)
0.21	0.49763	amyloid_Zhang(2015)(0.484)
0.21	0.495283	amyloid_Zhang(2015)(0.484)
0.212	0.497653	amyloid_Zhang(2015)(0.484)
0.212	0.495327	amyloid_Zhang(2015)(0.484)
0.214	0.497674	amyloid_Zhang(2015)(0.484)
0.214	0.49537	amyloid_Zhang(2015)(0.484)
0.214	0.493088	amyloid_Zhang(2015)(0.484)
0.214	0.490826	amyloid_Zhang(2015)(0.484)
0.214	0.488584	amyloid_Zhang(2015)(0.484)
0.214	0.486364	amyloid_Zhang(2015)(0.484)
0.216	0.488688	amyloid_Zhang(2015)(0.484)
0.216	0.486486	amyloid_Zhang(2015)(0.484)
0.218	0.488789	amyloid_Zhang(2015)(0.484)
0.218	0.486607	amyloid_Zhang(2015)(0.484)
0.218	0.484444	amyloid_Zhang(2015)(0.484)
0.22	0.486726	amyloid_Zhang(2015)(0.484)
0.222	0.488987	amyloid_Zhang(2015)(0.484)
0.222	0.486842	amyloid_Zhang(2015)(0.484)
0.224	0.489083	amyloid_Zhang(2015)(0.484)
0.224	0.486957	amyloid_Zhang(2015)(0.484)
0.224	0.484848	amyloid_Zhang(2015)(0.484)
[truncated: 11,780 more rows]

## Sheet: supple_fig4_auc_source_data
x	y	cohort
[truncated: 4,822 more rows]

## Sheet: supple_fig4_aupr_source_data
x	y	trait
[truncated: 4,822 more rows]

[truncated: 1 more sheets: supple_fig5]
